# Supplementary material for: Salt stress vs. salt shock - the case of sugar beet and its halophytic ancestor
Source: BMC Plant Biol. 2019 Feb 6;19:57. doi: 10.1186/s12870-019-1661-x (PMC6364445; doi:10.1186/s12870-019-1661-x)
Supplement: Supplementary file 3 — Expression levels (in FPKM) for all transcripts identified in the study. (XLSX 10168 kb) [file 12870_2019_1661_MOESM3_ESM.xlsx]

## Sheet: Arkusz1
			stress						shock
gene_id	gene	locus	FPKM HC	FPKM H150	FPKM H300	FPKM MC	FPKM M150	FPKM M300	FPKM HC	FPKM H150	FPKM H300	FPKM MC	FPKM M150	FPKM M300	top hit	length	GOs	GOs names	EC number	InterPro
XLOC_000001	Bv_00001z1_qhas	0001.scaffold00002:1385-2772	0	0	0	0	0	0	0.0778789	0	0.0724407	0	0	0	no hits;
XLOC_000002	Bv_00020_mzxp	0001.scaffold00002:22816-30764	0	0.34237	0.675786	0.720033	0.551108	0.528693	0.476808	0.226865	0.263012	0.865312	1.53503	3.01877	ABC transporter A family member 2;	978;	F:GO:0016887; F:GO:0005524; C:GO:0016021; P:GO:0006810; F:GO:0005215;	F:ATPase activity; F:ATP binding; C:integral component of membrane; P:transport; F:transporter activity;	EC:3.6.1.3; EC:3.6.1.15
XLOC_000003	Bv_00030_dkjs	0001.scaffold00002:31105-32428	0	0	0	0	0	0	0	0	0.152378	0	0	0.25904	ABC transporter A family member 7-like;	152;	F:GO:0016887; F:GO:0042626; P:GO:0061025; P:GO:0055085; P:GO:1902047; F:GO:0005484; P:GO:0006886; P:GO:0006810; F:GO:0005215; C:GO:0005622; F:GO:0000166; P:GO:0006869; F:GO:0005524; P:GO:0016192; C:GO:0043231; C:GO:0016020; C:GO:0016021; F:GO:0015417; F:GO:0016787;	F:ATPase activity; F:ATPase activity, coupled to transmembrane movement of substances; P:membrane fusion; P:transmembrane transport; P:polyamine transmembrane transport; F:SNAP receptor activity; P:intracellular protein transport; P:transport; F:transporter activity; C:intracellular; F:nucleotide binding; P:lipid transport; F:ATP binding; P:vesicle-mediated transport; C:intracellular membrane-bou…
XLOC_000004	Bv_00040_ruoq,Bv_00050_pacg,Bv_00060_icuw	0001.scaffold00002:39163-64011	1.66303	2.49943	1.1911	2.50438	2.18653	1.24169	2.27219	1.78138	1.80422	3.2226	1.65142	2.88206	no hits;
XLOC_000005	Bv_00071z5_eetf	0001.scaffold00002:68785-72357	0	0	0	0	0	0	0	0	0	0	0	0	no hits;
XLOC_000006	Bv_00080_rrkh	0001.scaffold00002:76665-78510	0.0506289	0	0.0274059	0.154807	0.047567	0	0.0506999	0	0	0.267348	0.0693905	0.0623669	no hits;
XLOC_000007	Bv_00101z7_zcrz	0001.scaffold00002:135235-136833	0.308125	0.911106	0.422454	1.41798	1.21885	0.610452	0.863916	0.366717	0.90221	0.803336	0.582407	1.04362	no hits;
XLOC_000008	Bv_00110_aycw	0001.scaffold00002:143385-147590	2.14549	2.97553	3.06138	4.72647	3.48924	2.50734	4.27497	2.79456	4.38756	7.72068	4.10538	6.28161	Tubulin alpha chain;	453;	F:GO:0005525; F:GO:0003924; F:GO:0005200; C:GO:0005874; P:GO:0007017;	F:GTP binding; F:GTPase activity; F:structural constituent of cytoskeleton; C:microtubule; P:microtubule-based process;	EC:3.6.1.15
XLOC_000009	Bv_00111z8_wmfj	0001.scaffold00002:152175-163252	0	0.0181607	0	0	0	0	0	0	0	0	0	0	no hits;
XLOC_000010	Bv_00120_pdds	0001.scaffold00002:164295-169925	0.0217133	0.0225797	0.0183778	0.0304176	0.0204888	0	0	0	0	0	0.0853291	0	basic-leucine zipper transcription factor A-like;	427;	F:GO:0003676; P:GO:0015074;	F:nucleic acid binding; P:DNA integration;
XLOC_000011	Bv_00130_qwek	0001.scaffold00002:176925-179677	0.757296	0.850874	0.656471	0.702533	1.24846	0.689146	1.49475	1.74181	2.60063	1.88479	2.4118	4.13428	F-box kelch-repeat At1g74510-like;	442;	F:GO:0005515;	F:protein binding;
XLOC_000012	Bv_00131z9_txrx	0001.scaffold00002:183945-184607	0	0	0	0	0	0.146167	0	0	0	0	0	0	no hits;
XLOC_000013	Bv_00131z10_zzhd	0001.scaffold00002:185925-186958	0	0	0	0	0	0	0	0	0	0	0	0	no hits;
XLOC_000014	Bv_00140_schn	0001.scaffold00002:195779-200597	0.094183	0.146025	0.136142	0.0459864	0.144052	0.0470016	0.364123	0.23249	0.480726	0.0992867	0.105417	0	dehydrodolichyl diphosphate synthase 2-like;	284;	F:GO:0016765;	F:transferase activity, transferring alkyl or aryl (other than methyl) groups;
XLOC_000015	Bv_00001z2_nftc	0001.scaffold00002:5998-12311	0	0	0	0	0	0	0	0	0	0	0	0	no hits;
XLOC_000016	Bv_00001z3_dhux	0001.scaffold00002:16575-17231	0	0	0	0	0	0	0	0	0	0	0	0	no hits;
XLOC_000017	Bv_00010_phxm	0001.scaffold00002:18796-20291	0	0	0	0	0	0	0	0	0	0	0	0	---NA---;	46;	;	;
XLOC_000018	Bv_00020_mzxp	0001.scaffold00002:22816-30764	0.281835	0.196188	0.284019	0.465402	0.241064	0.109507	0.17635	0.21781	0.435926	0.232534	0.409618	0.636331	ABC transporter A family member 2;	978;	F:GO:0016887; F:GO:0005524; C:GO:0016021; P:GO:0006810; F:GO:0005215;	F:ATPase activity; F:ATP binding; C:integral component of membrane; P:transport; F:transporter activity;	EC:3.6.1.3; EC:3.6.1.15
XLOC_000019	Bv_00031z4_yfgx	0001.scaffold00002:34160-34621	0	0	0	0	0	0	0	0	0	0	0	0	no hits;
XLOC_000020	Bv_00070_sjje	0001.scaffold00002:39163-64011	0.067203	0	0.0526237	0.215267	0.0773764	0	0.0743528	0.0447694	0.114563	0.115049	0	0.041426	ABC transporter A family member 2; ABC transporter A family member 2;	353; 358;	C:GO:0016021; P:GO:0006810; F:GO:0005215; C:GO:0016021; P:GO:0006810; F:GO:0005215;	C:integral component of membrane; P:transport; F:transporter activity; C:integral component of membrane; P:transport; F:transporter activity;
XLOC_000021	Bv_00081z6_spqa	0001.scaffold00002:86463-90701	0	0	0	0	0	0	0	0	0	0	0	0	no hits;
XLOC_000022	Bv_00090_xqdo	0001.scaffold00002:101901-106781	0	0	0	0	0	0	0	0	0	0	0	0	no hits;
XLOC_000023	Bv_00100_iorn	0001.scaffold00002:108528-110611	0	0	0	0	0	0	0	0	0	0	0	0	transcription factor PRE3-like;	92;	F:GO:0046983;	F:protein dimerization activity;
XLOC_000024	Bv_00141z11_gttw	0001.scaffold00002:201373-215205	0	0.00646209	0	0	0	0	0	0	0	0.0122616	0.00764947	0	no hits;
XLOC_000025	Bv_00141z13_grzr	0002.scaffold00003:22535-23286	0	0	0	0	0	0	0	0	0	0	0	0	no hits;
XLOC_000026	Bv_00151z16_xhgg	0002.scaffold00003:48535-51764	0	0	0	0	0	0	0	0	0	0	0.0206077	0	no hits;
XLOC_000027	Bv_00181z19_yctx	0002.scaffold00003:96075-98936	0	0	0	0	0	0	0	0	0	0	0	0	no hits;
XLOC_000028	Bv_00191z21_dwyj	0002.scaffold00003:113315-121434	0	0	0	0	0	0	0	0	0	0	0	0	no hits;
XLOC_000029	Bv_00191z22_nuxg	0002.scaffold00003:140075-152490	0	0	0	0.0196725	0.0185798	0.012496	0	0	0	0	0	0	no hits;
XLOC_000030	Bv_00200_rxsx	0002.scaffold00003:169774-173283	0	0	0.198709	0.0605381	0	0.0689918	0	0	0.234601	0	0.263964	0.256266	transcription factor MUTE;	202;	F:GO:0046983;	F:protein dimerization activity;
XLOC_000031	Bv_00220_nfcp	0002.scaffold00003:192974-194113	0.273893	0	0.161814	0.722941	0	0	0.418377	1.18644	0	0	0.257477	0.0977212	PAX3- and PAX7-binding 1;	80;	F:GO:0016705; F:GO:0000978; P:GO:0006355; F:GO:0016709; F:GO:0004497; F:GO:0020037; P:GO:0000122; F:GO:0003677; F:GO:0001078; C:GO:0005634; F:GO:0003700; F:GO:0005506; F:GO:0046872; F:GO:0016491; P:GO:0044550; C:GO:0016020; P:GO:0000390; C:GO:0016021; P:GO:0055114; C:GO:0071008;	F:oxidoreductase activity, acting on paired donors, with incorporation or reduction of molecular oxygen; F:RNA polymerase II core promoter proximal region sequence-specific DNA binding; P:regulation of transcription, DNA-templated; F:oxidoreductase activity, acting on paired donors, with incorporation or reduction of molecular oxygen, NAD(P)H as one donor, and incorporation of one atom of oxygen;…
XLOC_000032	Bv_00221z26_mwky	0002.scaffold00003:200594-202285	0	0	0	0	0	0	0	0	0	0	0	0	no hits;
XLOC_000033	Bv_00221z28_gprt	0002.scaffold00003:217604-221184	0	0	0	0	0	0	0	0	0	0	0	0	no hits;
XLOC_000034	Bv_00231z29_pqjr	0002.scaffold00003:265254-268681	0	0	0	0	0	0	0	0	0	0	0	0	no hits;
XLOC_000035	Bv_00231z30_uams	0002.scaffold00003:272784-281153	0	0	0	0	0	0	0	0	0	0	0	0	no hits;
XLOC_000036	Bv_00241z31_gsrp	0002.scaffold00003:290784-297020	0	0	0	0	0	0	0	0	0	0	0	0	no hits;
XLOC_000037	Bv_00241z33_tqfy	0002.scaffold00003:310704-316917	0	0	0	0	0	0	0	0	0	0	0	0	no hits;
XLOC_000038	Bv_00241z34_xnyd	0002.scaffold00003:317024-325015	0	0	0	0	0	0	0	0	0	0	0	0.0308917	no hits;
XLOC_000039	Bv_00241z35_cihg	0002.scaffold00003:334452-335863	0.0594044	0	0	0	0	0	0	0	0	0	0	0	no hits;
XLOC_000040	Bv_00250_hngn	0002.scaffold00003:377382-382631	0	0	0	0	0	0	0	0	0	0	0	0	no hits;
XLOC_000041	Bv_00271z39_utjf	0002.scaffold00003:394682-397423	0	0.0915388	0.0685309	0	0	0	0.0810791	0	0.0223664	0	0	0	no hits;
XLOC_000042	Bv_00280_ijdp	0002.scaffold00003:405972-407863	0	0	0.0458825	0	0	0	0	0	0	0	0	0	---NA---;	100;	;	;
XLOC_000043	Bv_00281z41_pzoj	0002.scaffold00003:421472-423425	0	0	0	0	0	0	0	0	0	0	0	0	no hits;
XLOC_000044	Bv_00281z43_hroc	0002.scaffold00003:437932-438795	0	0	0	0	0	0	0	0	0	0	0	0	no hits;
XLOC_000045	Bv_00281z44_ioaz	0002.scaffold00003:443212-447238	0	0	0	0	0	0	0	0	0	0	0	0	no hits;
XLOC_000046	Bv_00281z45_gkax	0002.scaffold00003:450892-452222	0	0	0	0	0	0	0	0	0	0	0	0	no hits;
XLOC_000047	Bv_00281z46_kpzu	0002.scaffold00003:456032-465104	0	0	0	0	0	0	0	0	0	0.0307062	0	0	no hits;
XLOC_000048	Bv_00281z47_gffw	0002.scaffold00003:475882-478387	0	0	0	0	0	0	0	0	0	0	0	0	no hits;
XLOC_000049	Bv_00281z50_tijn	0002.scaffold00003:485052-486279	0	0	0	0	0	0	0.0517301	0	0	0	0	0	no hits;
XLOC_000050	Bv_00300_aqck	0002.scaffold00003:506744-509485	0.848784	0.909837	0.672052	0.330594	0.223052	0.697627	0.604484	0.443257	0.23295	0	0.106231	0.731047	60S ribosomal L14-1;	51;	F:GO:0003735; P:GO:0042273; C:GO:0022625; C:GO:0005840; C:GO:0005622; P:GO:0006412;	F:structural constituent of ribosome; P:ribosomal large subunit biogenesis; C:cytosolic large ribosomal subunit; C:ribosome; C:intracellular; P:translation;
XLOC_000051	Bv_00301z51_jzmr	0002.scaffold00003:513384-516188	0	0.0224799	0	0	0	0	0	0	0	0	0.0417349	0	no hits;
XLOC_000052	Bv_00301z52_ceyd	0002.scaffold00003:516414-520740	0	0	0	0	0	0	0.110753	0.0474719	0.0350725	0	0.0596105	0	no hits;
XLOC_000053	Bv_00301z53_jado	0002.scaffold00003:521204-521907	0	0	0	0	0	0	0	0	0	0	0	0	no hits;
XLOC_000054	Bv_00311z54_yhcz	0002.scaffold00003:533914-538506	0	0	0	0	0	0	0	0	0	0	0	0	no hits;
XLOC_000055	Bv_00321z56_wxck	0002.scaffold00003:565094-565669	0	0	0	0	0	0	0	0	0	0	0	0	no hits;
XLOC_000056	Bv_00321z57_fppr	0002.scaffold00003:565894-566787	0	0	0	0	0	0	0	0	0	0	0	0	no hits;
XLOC_000057	Bv_00321z58_ihqr	0002.scaffold00003:576894-579361	0	0	0	0	0	0	0	0	0	0	0	0	no hits;
XLOC_000058	Bv_00330_rutk	0002.scaffold00003:582174-586434	0	0	0	0	0	0	0	0	0	0	0	0	---NA---;	33;	;	;
XLOC_000059	Bv_00340_nrxn	0002.scaffold00003:594286-598605	2.2018	1.93687	2.16035	1.89503	1.91829	1.38521	3.12587	1.71919	2.23342	1.35336	1.31978	1.83702	PREDICTED: uncharacterized protein LOC104906797 isoform X1; PREDICTED: uncharacterized protein LOC104906797 isoform X2; PREDICTED: uncharacterized protein LOC104906797 isoform X2;	112; 100; 105;	; ; ;	; ; ;
XLOC_000060	Bv_00341z61_ssid	0002.scaffold00003:599674-605705	0.0373981	0.0308609	0.0388726	0.0894776	0.0268833	0.0720207	0.0592946	0	0.0478059	0	0.0675472	0.042567	no hits;
XLOC_000061	Bv_00341z64_azwd	0002.scaffold00003:627174-629761	0	0	0	0	0	0	0	0	0	0	0	0.0281885	no hits;
XLOC_000062	Bv_00350_kryd	0002.scaffold00003:694663-703140	4.79953	5.08239	3.62872	5.03214	4.93074	3.98625	6.5037	4.55717	7.31096	5.97445	5.17307	7.64743	PFC0760c isoform X1;	995;	C:GO:0031011;	C:Ino80 complex;
XLOC_000063	Bv_00351z65_njyd	0002.scaffold00003:708874-715035	0	0	0	0.00770109	0	0	0	0	0	0	0	0	no hits;
XLOC_000064	Bv_00361z69_oezp	0002.scaffold00003:759994-771459	0	0	0	0	0	0	0	0	0	0	0	0	no hits;
XLOC_000065	Bv_00401z75_ionh	0002.scaffold00003:919797-924755	0	0	0	0	0	0	0	0	0	0	0	0	no hits;
XLOC_000066	Bv_00411z76_djxs	0002.scaffold00003:944427-946441	0	0	0	0	0	0	0	0	0	0	0.0325343	0	no hits;
XLOC_000067	Bv_00411z77_nkdz	0002.scaffold00003:946607-947642	0	0	0	0	0	0	0	0	0	0	0	0	no hits;
XLOC_000068	Bv_00411z78_asmz	0002.scaffold00003:949527-952067	0	0	0	0	0	0	0	0	0	0	0	0	no hits;
XLOC_000069	Bv_00421z80_kord	0002.scaffold00003:999037-1002453	0	0	0	0	0	0	0	0	0	0	0	0	no hits;
XLOC_000070	Bv_00430_nsny	0002.scaffold00003:1012737-1014153	0.507389	0.269487	0.544212	0	0.159523	0	0.854216	0.0818718	0.476614	0	0	0.147817	---NA---;	90;	;	;
XLOC_000071	Bv_00431z81_guga	0002.scaffold00003:1028797-1033563	0	0	0.018815	0	0	0.0127163	0	0	0.0104995	0.0236075	0	0	no hits;
XLOC_000072	Bv_00431z82_wynz	0002.scaffold00003:1038667-1040750	0	0	0	0	0	0	0	0	0	0	0	0	no hits;
XLOC_000073	Bv_00441z85_whwg	0002.scaffold00003:1087027-1090679	0	0	0	0	0	0	0	0	0	0	0	0	no hits;
XLOC_000074	Bv_00441z86_pakd	0002.scaffold00003:1094757-1097901	0	0	0	0	0	0	0	0	0	0	0	0	no hits;
XLOC_000075	Bv_00450_dpqn	0002.scaffold00003:1098007-1110822	4.84863	5.13763	4.65247	5.1588	4.88885	4.13264	8.43587	6.56649	8.92377	7.36277	7.15401	8.00173	DUF21 domain-containing At4g14240-like;	483;	F:GO:0000166; F:GO:0003676; C:GO:0016020; C:GO:0016021;	F:nucleotide binding; F:nucleic acid binding; C:membrane; C:integral component of membrane;
XLOC_000076	Bv_00451z87_zqgm	0002.scaffold00003:1116177-1119522	0	0	0	0	0	0	0	0	0	0	0	0	no hits;
XLOC_000077	Bv_00451z89_gcdp	0002.scaffold00003:1128727-1130725	0	0	0	0	0	0	0	0	0	0	0	0	no hits;
XLOC_000078	Bv_00451z91_etxf	0002.scaffold00003:1171944-1175209	0	0	0	0	0	0	0	0	0	0	0.139257	0	no hits;
XLOC_000079	Bv_00460_mogj	0002.scaffold00003:1177014-1183528	0	0	0	0.14408	0	0.12325	0	0.102827	0	0.114064	0.0916861	0	DUF21 domain-containing At4g14240-like;	233;	C:GO:0016020; C:GO:0016021;	C:membrane; C:integral component of membrane;
XLOC_000080	Bv_00470_cqek	0002.scaffold00003:1184834-1215785	0	0.069146	0	0.0689465	0	0.136617	0.104128	0	0	0.161937	0.0423258	0.0704098	DUF21 domain-containing At4g14240-like;	254;	F:GO:0003824;	F:catalytic activity;
XLOC_000081	Bv_00471z92_tmdx	0002.scaffold00003:1222194-1223747	0.0289851	0	0	0	0	0	0	0	0	0	0	0	no hits;
XLOC_000082	Bv_00471z93_sgdd	0002.scaffold00003:1226644-1232232	0	0	0	0	0	0	0	0	0	0	0	0	no hits;
XLOC_000083	Bv_00471z95_ycmt	0002.scaffold00003:1236064-1237810	0	0	0	0	0	0	0	0	0	0	0	0	no hits;
XLOC_000084	Bv_00471z98_fryi	0002.scaffold00003:1253884-1256737	0	0	0	0	0	0	0	0	0	0	0	0	no hits;
XLOC_000085	Bv_00471z100_wiga	0002.scaffold00003:1275334-1280140	0	0	0	0	0	0	0	0	0	0	0	0	no hits;
XLOC_000086	Bv_00471z101_orut	0002.scaffold00003:1291504-1292079	0	0	0	0	0	0	0	0	0	0	0	0	no hits;
XLOC_000087	Bv_00480_itxk	0002.scaffold00003:1313684-1323333	7.95433	9.06495	7.27455	8.40437	10.1098	7.8317	12.0122	8.75167	7.93463	10.3141	7.29981	9.55098	probable serine incorporator;	410;	C:GO:0016020;	C:membrane;
XLOC_000088	Bv_00481z103_oaws	0002.scaffold00003:1331064-1334826	0	0	0	0	0	0	0	0	0	0	0	0	no hits;
XLOC_000089	Bv_00481z104_mpcs	0002.scaffold00003:1338094-1340201	0	0	0	0.0414743	0	0	0	0	0	0	0	0	no hits;
XLOC_000090	Bv_00490_krfz	0002.scaffold00003:1359736-1361427	0.274199	0.149874	0.15025	0	0	0	0.0655192	0.0849268	0.444952	0.174279	0.0727017	0.159145	9-cis-epoxycarotenoid dioxygenase chloroplastic-like;	86;	F:GO:0051213; F:GO:0016702; F:GO:0016491; P:GO:0055114; F:GO:0045549;	F:dioxygenase activity; F:oxidoreductase activity, acting on single donors with incorporation of molecular oxygen, incorporation of two atoms of oxygen; F:oxidoreductase activity; P:oxidation-reduction process; F:9-cis-epoxycarotenoid dioxygenase activity;
XLOC_000091	Bv_00500_ccse	0002.scaffold00003:1361796-1362532	0	0	0	0	0	0	0	0	0	0	0	0	hypothetical protein BVRB_3g069350;	121;	;	;
XLOC_000092	Bv_00511z107_rywu	0002.scaffold00003:1392846-1396750	0	0	0	0	0	0	0	0	0	0	0	0	no hits;
XLOC_000093	Bv_00511z108_kukm	0002.scaffold00003:1413056-1417605	0.0560385	0	0.0240572	0	0	0	0	0	0	0	0	0	no hits;
XLOC_000094	Bv_00511z109_gcwk	0002.scaffold00003:1419506-1421810	0	0	0	0	0	0	0	0	0	0	0.0296194	0	no hits;
XLOC_000095	Bv_00511z111_ujaa	0002.scaffold00003:1429506-1433123	0	0	0	0	0	0	0	0	0	0.0303253	0	0	no hits;
XLOC_000096	Bv_00511z112_afnj	0002.scaffold00003:1434596-1441908	0	0	0	0	0	0	0	0	0	0	0	0	no hits;
XLOC_000097	Bv_00520_nhkw	0002.scaffold00003:1442906-1448570	0.00974029	0	0	0.0297377	0	0	0	0	0	0	0	0	no hits;
XLOC_000098	Bv_00141z12_hcfi	0002.scaffold00003:0-19121	0	0	0	0	0	0	0	0	0	0	0	0	no hits;
XLOC_000099	Bv_00141z14_ypms	0002.scaffold00003:30218-31271	0.400006	0.0455985	0.154069	0	0.17856	0	0.0757831	0.179725	0.352212	0	0.359425	0.124234	no hits;
XLOC_000100	Bv_00150_rorc	0002.scaffold00003:33284-34801	29.0541	17.6759	13.4236	31.361	22.5361	15.5761	12.5914	11.597	20.9596	6.34359	9.93295	20.5561	basic 7S globulin-like;	395;	F:GO:0004190; P:GO:0006508;	F:aspartic-type endopeptidase activity; P:proteolysis;	EC:3.4.23
XLOC_000101	Bv_00151z15_xcjy	0002.scaffold00003:41465-42641	0	0	0	0	0	0	0	0	0	0	0	0	no hits;
XLOC_000102	Bv_00151z17_xkfh	0002.scaffold00003:58895-59651	0	0	0	0.0871099	0	0	0	0	0.230551	0	0	0	no hits;
XLOC_000103	Bv_00151z18_ftzr	0002.scaffold00003:62192-64961	0	0	0	0	0	0	0	0	0	0	0.0220887	0.0208153	no hits;
XLOC_000104	Bv_00160_siic,Bv_00170_ioxg,Bv_00180_ejow	0002.scaffold00003:72266-90480	6.68583	5.63909	5.32515	6.08281	6.81537	5.85768	7.73512	4.48241	5.87471	5.67632	4.20384	7.01168	no hits;
XLOC_000105	Bv_00190_usot	0002.scaffold00003:99466-101931	0.0615104	0	0	0	0.0498782	0	0	0	0	0	0	0	splicing factor U2af small subunit B-like isoform X1;	80;	F:GO:0000166; F:GO:0003676; C:GO:0089701; F:GO:0003723; F:GO:0046872; C:GO:0016020; C:GO:0016021; P:GO:0000398;	F:nucleotide binding; F:nucleic acid binding; C:U2AF; F:RNA binding; F:metal ion binding; C:membrane; C:integral component of membrane; P:mRNA splicing, via spliceosome;
XLOC_000106	Bv_00191z20_oduk	0002.scaffold00003:107165-111661	0	0	0	0	0	0	0	0	0	0	0	0	no hits;
XLOC_000107	Bv_00201z23_uoxm	0002.scaffold00003:173911-180220	0	0	0	0	0.0944079	0	0	0	0	0	0	0	no hits;
XLOC_000108	Bv_00210_yowg	0002.scaffold00003:185701-189230	0	0.34267	0	0	0	0	0	0	0	0	0	0	65-kDa microtubule-associated 3-like;	73;	P:GO:0000910; P:GO:0000226; F:GO:0008017;	P:cytokinesis; P:microtubule cytoskeleton organization; F:microtubule binding;
XLOC_000109	Bv_00221z24_nyyz	0002.scaffold00003:196145-197250	0	0	0	0	0	0	0	0	0	0	0	0	no hits;
XLOC_000110	Bv_00221z25_gise	0002.scaffold00003:198045-198940	0	0	0	0	0	0	0	0	0	0	0	0	no hits;
XLOC_000111	Bv_00221z27_fexs	0002.scaffold00003:202974-209110	0	0	0	0.00919953	0	0.0299284	0	0	0	0	0.00639378	0	no hits;
XLOC_000112	Bv_00230_cxzq	0002.scaffold00003:244267-263620	4.27944	3.63839	2.33968	4.77574	4.91235	3.39804	4.4282	2.31264	5.0031	4.81472	3.78916	4.34776	light-mediated development DET1 isoform X1; light-mediated development DET1 isoform X1;	536; 539;	F:GO:0003824; F:GO:0003824;	F:catalytic activity; F:catalytic activity;
XLOC_000113	Bv_00240_frdo	0002.scaffold00003:282480-288470	0	0	0	0	0	0	0	0	0	0	0	0	no hits;
XLOC_000114	Bv_00241z32_uzzm	0002.scaffold00003:304635-309630	0	0	0	0	0	0	0	0	0	0	0	0	no hits;
XLOC_000115	Bv_00241z36_tyin	0002.scaffold00003:339354-340738	0	0	0	0	0	0	0	0	0	0	0	0	no hits;
XLOC_000116	Bv_00241z37_fuux	0002.scaffold00003:343216-345078	0	0	0	0	0	0	0	0	0	0	0	0	no hits;
XLOC_000117	Bv_00241z38_ojsr	0002.scaffold00003:361485-362338	0	0	0	0	0	0	0	0	0	0	0	0	no hits;
XLOC_000118	Bv_00260_ugxj	0002.scaffold00003:384485-386138	0.643793	1.91812	0.850943	0	0.274256	0	0.971882	0.26696	0.534893	0.133321	0	0.117536	no hits;
XLOC_000119	Bv_00270_mghs	0002.scaffold00003:388658-392298	0.62559	0.595832	0.5859	0.857578	0.712866	0.461002	0.525056	1.05293	1.11891	0.863399	0.440851	0.623612	RNA-binding cabeza-like;	601;	F:GO:0046872; P:GO:0030001;	F:metal ion binding; P:metal ion transport;
XLOC_000120	Bv_00271z40_ccif	0002.scaffold00003:398572-399978	0	0.0608905	0	0	0	0.106493	0.134075	0	0	0	0	0	no hits;
XLOC_000121	Bv_00281z42_xghx	0002.scaffold00003:424191-431828	0	0	0	0	0	0	0	0	0	0	0	0	no hits;
XLOC_000122	Bv_00281z48_grig	0002.scaffold00003:479422-480488	0	0	0	0	0	0	0	0	0	0	0	0	no hits;
XLOC_000123	Bv_00281z49_yiis	0002.scaffold00003:482347-483728	0	0	0	0	0	0	0	0	0	0	0	0	no hits;
XLOC_000124	Bv_00290_mejd	0002.scaffold00003:493584-505840	1.8372	1.11079	0.817818	1.62556	1.57859	1.20944	1.46082	1.92626	2.98459	0.999406	1.44026	2.75458	probable E3 ubiquitin- ligase LUL4;	407;	F:GO:0008270; F:GO:0046872;	F:zinc ion binding; F:metal ion binding;
XLOC_000125	Bv_00310_rpxh	0002.scaffold00003:525926-529880	0.0511843	0	0	0	0	0	0	0	0	0	0	0	PREDICTED: uncharacterized protein LOC104897134;	279;	F:GO:0003676; F:GO:0008270; F:GO:0004190; F:GO:0016491; P:GO:0008152; C:GO:0016020; P:GO:0006508; C:GO:0016021; P:GO:0015074; P:GO:0055114; F:GO:0016620;	F:nucleic acid binding; F:zinc ion binding; F:aspartic-type endopeptidase activity; F:oxidoreductase activity; P:metabolic process; C:membrane; P:proteolysis; C:integral component of membrane; P:DNA integration; P:oxidation-reduction process; F:oxidoreductase activity, acting on the aldehyde or oxo group of donors, NAD or NADP as acceptor;
XLOC_000126	Bv_00320_krkm	0002.scaffold00003:546638-560766	2.12228	1.92327	1.76123	1.39108	1.38653	1.62022	3.36387	2.23611	5.07192	1.68932	2.08918	4.03217	TVP38 TMEM64 family membrane slr0305-like;	273;	C:GO:0016021;	C:integral component of membrane;
XLOC_000127	Bv_00321z55_qjhi	0002.scaffold00003:564276-565000	0	0	0	0	0	0	0	0	0	0	0	0	no hits;
XLOC_000128	Bv_00321z59_wmxj	0002.scaffold00003:580764-581550	0	0	0	0	0	0	0	0	0	0	0	0	no hits;
XLOC_000129	Bv_00331z60_yqgu	0002.scaffold00003:586580-589110	0	0	0	0	0	0	0	0	0	0	0	0	no hits;
XLOC_000130	Bv_00341z62_ucxn	0002.scaffold00003:608203-612020	0	0	0	0	0	0.0244242	0	0	0	0	0	0.0563113	no hits;
XLOC_000131	Bv_00341z63_mtuh	0002.scaffold00003:613420-613860	0	0	0	0.177736	0	0	0	0	0.252125	0	0	0	no hits;
XLOC_000132	Bv_00351z66_kkur	0002.scaffold00003:715574-716910	0	0	0	0	0	0	0	0	0	0	0	0	no hits;
XLOC_000133	Bv_00351z67_qard	0002.scaffold00003:717216-720450	0	0	0	0	0.0105381	0	0	0	0.0285519	0	0	0	no hits;
XLOC_000134	Bv_00360_gakn	0002.scaffold00003:733863-739215	7.82015	3.9905	3.49764	4.51976	4.21966	3.49394	5.73555	10.6595	21.0189	4.24767	13.9541	19.3844	PREDICTED: uncharacterized protein LOC104906799;	637;	C:GO:0016020; C:GO:0016021;	C:membrane; C:integral component of membrane;
XLOC_000135	Bv_00361z68_fnmz	0002.scaffold00003:751496-756450	0	0	0	0	0	0	0	0	0.0286614	0	0	0	no hits;
XLOC_000136	Bv_00361z70_cxwk	0002.scaffold00003:779968-781360	0	0	0	0	0	0	0	0	0	0	0	0	no hits;
XLOC_000137	Bv_00361z71_untf	0002.scaffold00003:787435-791230	0	0	0	0	0	0	0	0	0	0	0	0	no hits;
XLOC_000138	Bv_00361z72_rnpp	0002.scaffold00003:801309-803880	0	0	0	0	0	0	0	0	0	0	0	0	no hits;
XLOC_000139	Bv_00361z73_qigy	0002.scaffold00003:812799-814370	0	0	0	0	0	0	0	0	0	0	0	0	no hits;
XLOC_000140	Bv_00370_unnx,Bv_00380_kufg	0002.scaffold00003:831235-851888	0.831457	0.58397	0.650202	0.863102	0.960657	0.836828	0.335662	4.35816	11.1454	0.867644	5.4807	7.46591	no hits;
XLOC_000141	Bv_00381z74_kcaz	0002.scaffold00003:878569-881903	0	0	0	0	0	0	0	0	0	0	0	0	no hits;
XLOC_000142	Bv_00390_pfwr	0002.scaffold00003:891708-909313	2.25212	2.04655	1.81119	3.52637	3.07501	2.48044	3.33293	2.66891	5.22016	2.52404	4.21846	4.54935	UPF0613;	247;	P:GO:0008150; C:GO:0009507; F:GO:0016787;	P:biological_process; C:chloroplast; F:hydrolase activity;
XLOC_000143	Bv_00400_gtew	0002.scaffold00003:914633-918423	0	0	0	0	0	0	0	0	0	0	0	0	PREDICTED: uncharacterized protein LOC104882816 isoform X1;	145;	;	;
XLOC_000144	Bv_00410_mfyr	0002.scaffold00003:925684-926163	0	0	0	0	0	0	0	0	0	0	0.144608	0.425984	60S ribosomal L37a;	40;	F:GO:0003735; P:GO:0042254; C:GO:0005840; P:GO:0006412;	F:structural constituent of ribosome; P:ribosome biogenesis; C:ribosome; P:translation;
XLOC_000145	-	0002.scaffold00003:953297-955377	0.940345	0.903025	1.24823	0.705732	0.894624	1.66257	0.956661	0.920568	1.46659	0.519784	0.878014	1.20708	no hits;
XLOC_000146	Bv_00411z79_hpfc	0002.scaffold00003:961048-987053	0	0	0	0	0	0	0	0	0	0	0	0.0420905	no hits;
XLOC_000147	Bv_00420_uaqe	0002.scaffold00003:992287-993673	0.514053	0.419575	0.367254	0.476461	0.642124	0.170317	0.473717	0.0549226	0.310642	0.28531	0.210851	0.10353	adenylate isopentenyltransferase chloroplastic-like;	328;	P:GO:0008033;	P:tRNA processing;
XLOC_000148	Bv_00431z83_siip	0002.scaffold00003:1041544-1047953	0	0	0	0	0	0	0	0	0	0	0	0	no hits;
XLOC_000149	Bv_00431z84_mknt	0002.scaffold00003:1050298-1051553	0	0	0	0	0	0	0	0	0	0	0	0	no hits;
XLOC_000150	Bv_00440_ojoj	0002.scaffold00003:1055683-1072543	0	0.816194	0.858723	0.528512	1.37415	0.418051	0	0.167496	0	0.209231	0	0	no hits;
XLOC_000151	Bv_00451z88_rfop	0002.scaffold00003:1121261-1123463	0	0	0	0.106138	0.0585652	0	0	0	0	0	0	0.0426089	no hits;
XLOC_000152	Bv_00451z90_qszu	0002.scaffold00003:1163148-1168483	0	0	0.0217489	0	0	0	0	0	0	0	0	0	no hits;
XLOC_000153	Bv_00471z94_dizn	0002.scaffold00003:1232405-1234690	0	0	0	0	0	0	0	0	0	0	0	0	no hits;
XLOC_000154	Bv_00471z96_hynp	0002.scaffold00003:1238778-1245000	0.0490837	0.0826038	0.0292499	0.052785	0.0276356	0.0898967	0.112876	0.23883	0.337219	0.142138	0.159221	0.404294	no hits;
XLOC_000155	Bv_00471z97_tprt	0002.scaffold00003:1247873-1252620	0	0	0	0	0.0629154	0	0	0	0	0	0	0	no hits;
XLOC_000156	Bv_00471z99_fxpa	0002.scaffold00003:1256843-1262750	0	0	0	0	0	0	0	0	0	0	0	0.0149493	no hits;
XLOC_000157	Bv_00471z102_agrh	0002.scaffold00003:1307426-1313300	0	0	0	0	0	0	0	0	0	0	0	0	no hits;
XLOC_000158	Bv_00481z105_agau	0002.scaffold00003:1352321-1354092	0	0	0	0	0	0	0	0	0	0	0	0	no hits;
XLOC_000159	Bv_00481z106_nwns	0002.scaffold00003:1356491-1357712	0	0	0	0	0	0	0	0	0	0	0	0	no hits;
XLOC_000160	Bv_00510_rfup	0002.scaffold00003:1370124-1376292	0.327958	1.20092	0.825506	0.583245	0.75745	0.731556	0.793333	0.430994	1.22834	1.87762	1.11213	0.692931	Ribosomal L34e superfamily;	235;	F:GO:0003735; P:GO:0042254; C:GO:0005840; P:GO:0006412;	F:structural constituent of ribosome; P:ribosome biogenesis; C:ribosome; P:translation;
XLOC_000161	Bv_00511z110_qcwy	0002.scaffold00003:1424222-1428882	0	0	0	0	0	0	0	0	0	0	0	0	no hits;
XLOC_000162	-	0002.scaffold00003:784301-784318	2.98758e+09	0	0	0	0	0	0	0	0	0	0	0	no hits;
XLOC_000163	-	0002.scaffold00003:1083058-1083077	0	0	0	0	0	0	0	0	2.093e+07	6.06696e+06	0	0	no hits;
XLOC_000164	Bv_00521z113_rsri	0003.scaffold00019:53-3910	0	0	0	0	0	0	0	0	0	0	0	0	no hits;
XLOC_000165	Bv_00521z115_kniy	0003.scaffold00019:16875-22030	0	0	0	0	0	0.0113493	0	0	0	0	0	0	no hits;
XLOC_000166	Bv_00521z119_negk	0003.scaffold00019:69845-72337	0	0	0	0	0	0	0	0	0	0	0	0	no hits;
XLOC_000167	Bv_00521z121_mhfx	0003.scaffold00019:76255-81365	0.0348805	0	0	0	0	0	0	0	0	0	0	0	no hits;
XLOC_000168	Bv_00521z125_ngjk	0003.scaffold00019:126295-129141	0.0388052	0.101522	0.0429332	0	0.0275304	0	0	0	0	0	0	0	no hits;
XLOC_000169	Bv_00521z128_annm	0003.scaffold00019:143085-143733	0	0	0	0	0	0	0	0	0	0	0	0	no hits;
XLOC_000170	Bv_00521z129_nnnn	0003.scaffold00019:146405-147254	0	0	0	0	0	0	0	0	0	0	0	0	no hits;
XLOC_000171	Bv_00521z131_agjs	0003.scaffold00019:153475-157813	0	0	0	0	0	0	0	0	0	0	0	0	no hits;
XLOC_000172	Bv_00521z132_dsyk	0003.scaffold00019:159225-164607	0	0	0.0310924	0	0	0	0.0562574	0	0.492932	0	0	0	no hits;
XLOC_000173	Bv_00521z137_ysfx	0003.scaffold00019:207636-209706	0	0	0	0	0	0.035047	0	0	0	0	0	0	no hits;
XLOC_000174	Bv_00540_waie	0003.scaffold00019:232686-242421	0.0310218	0.00751308	0.0120258	0	0.0170841	0	0.153126	0	0.0281446	0	0.0133243	0.0216486	no hits;
XLOC_000175	Bv_00541z141_idwu	0003.scaffold00019:303646-304803	0	0	0	0	0	0	0	0	0	0	0	0	no hits;
XLOC_000176	Bv_00521z114_pxmh	0003.scaffold00019:4158-11841	0	0.0727776	0.0885607	0.219685	0.0864404	0.603786	0.0688306	0.195168	0	0	0.0572381	0	no hits;
XLOC_000177	Bv_00521z116_qaoa	0003.scaffold00019:22367-24581	0	0	0	0	0	0	0	0	0	0	0	0	no hits;
XLOC_000178	Bv_00521z117_sqdy	0003.scaffold00019:39332-41111	0	0	0	0	0	0	0	0	0	0	0	0	no hits;
XLOC_000179	Bv_00521z118_ocqy	0003.scaffold00019:62809-64181	0	0	0	0	0	0	0	0	0	0	0	0	no hits;
XLOC_000180	Bv_00521z120_sfow	0003.scaffold00019:72383-75571	0	0	0	0	0	0	0	0	0	0	0	0	no hits;
XLOC_000181	Bv_00521z122_czke	0003.scaffold00019:82866-87661	0	0	0.0179867	0	0	0	0	0	0	0	0	0	no hits;
XLOC_000182	Bv_00521z123_ssya	0003.scaffold00019:88886-90651	0	0	0	0	0	0	0	0	0	0	0	0	no hits;
XLOC_000183	Bv_00521z124_yoyk	0003.scaffold00019:112203-113291	0	0	0	0	0	0	0	0	0	0	0	0	no hits;
XLOC_000184	Bv_00521z126_cnuj	0003.scaffold00019:132326-133351	0	0	0	0	0	0	0	0	0	0.272856	0	0	no hits;
XLOC_000185	Bv_00521z127_szet	0003.scaffold00019:137382-141871	0	0	0	0	0.0328441	0	0	0	0	0	0	0	no hits;
XLOC_000186	Bv_00521z130_oqok	0003.scaffold00019:148470-149201	0	0	0	0	0	0	0	0	0	0	0	0	no hits;
XLOC_000187	Bv_00521z133_foqm	0003.scaffold00019:182215-184002	0	0	0	0.072614	0.0815381	0	0	0	0	0	0	0	no hits;
XLOC_000188	Bv_00521z134_ywti	0003.scaffold00019:187503-189892	0	0	0	0	0	0	0	0	0	0	0	0	no hits;
XLOC_000189	Bv_00521z135_qjoi	0003.scaffold00019:190326-191582	0	0	0	0	0	0	0	0	0	0	0	0	no hits;
XLOC_000190	Bv_00521z136_tswp	0003.scaffold00019:192796-201732	0	0	0	0	0	0	0	0	0	0	0.0154654	0	no hits;
XLOC_000191	Bv_00530_cfgc	0003.scaffold00019:210300-222582	0	0	0.00687321	0.0486761	0.045287	0.0411808	0.0208256	0.0237616	0.0523733	0.0189548	0.109679	0.181042	no hits;
XLOC_000192	Bv_00541z138_jatn	0003.scaffold00019:272037-274702	0	0	0	0	0	0	0	0	0	0	0	0	no hits;
XLOC_000193	Bv_00541z139_qmgc	0003.scaffold00019:274831-278172	0	0	0	0	0	0	0	0	0	0	0	0	no hits;
XLOC_000194	Bv_00541z140_uhut	0003.scaffold00019:293556-299322	0	0	0	0	0	0	0	0	0	0	0	0	no hits;
XLOC_000195	Bv_00541z142_ykdc	0003.scaffold00019:314865-316652	0	0	0	0	0	0	0	0	0	0.0985851	0	0	no hits;
XLOC_000196	Bv_00541z143_kcep	0003.scaffold00019:317380-319892	0	0	0	0	0	0	0	0	0	0	0	0	no hits;
XLOC_000197	Bv_00541z144_dihd	0003.scaffold00019:327446-329732	0.249709	0	0	0	0	0	0.0688873	0	0	0	0	0	no hits;
XLOC_000198	Bv_00541z145_fnwo	0003.scaffold00019:331125-334282	0	0	0	0	0	0	0	0	0	0	0	0	no hits;
XLOC_000199	-	0003.scaffold00019:258089-258779	0	0	0.0538172	0.851535	0.882655	0	0.156331	0	0	0.262509	0.0820808	0	no hits;
XLOC_000200	Bv_00550_rqhj	0004.scaffold00019:4565-6199	0	0	0	0	0	0	0	0	0	0	0	0	---NA---;	182;	;	;
XLOC_000201	Bv_00551z149_oxuo	0004.scaffold00019:18345-19900	0	0	0	0	0	0	0	0	0	0	0	0	no hits;
XLOC_000202	Bv_00561z153_ikgh	0004.scaffold00019:49455-52829	0	0	0	0	0	0	0	0	0	0	0	0	no hits;
XLOC_000203	Bv_00570_pgoz	0004.scaffold00019:57885-70859	0	0	0.0950244	0	0	0	0	0.0712846	0	0	0	0	FAR1-RELATED SEQUENCE 11;	219;	P:GO:0006355;	P:regulation of transcription, DNA-templated;
XLOC_000204	Bv_00571z154_wyza	0004.scaffold00019:90815-94700	0	0	0	0	0	0	0	0	0	0	0	0	no hits;
XLOC_000205	Bv_00571z156_yiwq	0004.scaffold00019:105875-107573	0	0	0	0	0	0	0	0	0	0	0	0	no hits;
XLOC_000206	Bv_00591z159_jims	0004.scaffold00019:172285-174663	0	0	0	0	0	0	0	0	0	0	0	0	no hits;
XLOC_000207	Bv_00600_stdi	0004.scaffold00019:180695-182348	2.22076	2.82817	1.88532	0.781757	2.58802	2.40578	2.02976	1.20867	1.37468	2.44533	1.47541	1.3405	F-box kelch-repeat At3g23880-like;	293;	F:GO:0004842; P:GO:0031146; C:GO:0019005; P:GO:0016567;	F:ubiquitin-protein transferase activity; P:SCF-dependent proteasomal ubiquitin-dependent protein catabolic process; C:SCF ubiquitin ligase complex; P:protein ubiquitination;
XLOC_000208	Bv_00610_idxi	0004.scaffold00019:193316-196801	1.37666	1.68262	1.99888	1.86816	1.92344	1.69732	2.31198	1.80979	2.16792	2.87245	1.77228	2.15269	F-box kelch-repeat At3g23880-like; F-box kelch-repeat At3g23880-like;	443; 431;	F:GO:0005515; F:GO:0005515;	F:protein binding; F:protein binding;
XLOC_000209	Bv_00611z163_izxi	0004.scaffold00019:208536-211515	0	0	0	0	0	0.0465518	0	0	0	0	0	0	no hits;
XLOC_000210	Bv_00611z165_zuye	0004.scaffold00019:233426-236670	0	0	0	0	0	0.0228511	0	0	0	0	0	0	no hits;
XLOC_000211	Bv_00611z167_ufoc	0004.scaffold00019:264906-266381	0	0	0	0	0	0	0	0	0	0	0	0	no hits;
XLOC_000212	Bv_00611z168_cxoo	0004.scaffold00019:267176-270455	0	0	0	0	0	0	0	0	0	0	0	0	no hits;
XLOC_000213	Bv_00620_irtc	0004.scaffold00019:279876-281923	0	0	0	0	0	0	0	0	0.033588	0	0	0	trichome birefringence-like 42;	433;	C:GO:0016020; C:GO:0016021; P:GO:0071554; C:GO:0005794; F:GO:0016413;	C:membrane; C:integral component of membrane; P:cell wall organization or biogenesis; C:Golgi apparatus; F:O-acetyltransferase activity;
XLOC_000214	Bv_00621z171_wqph	0004.scaffold00019:285006-286566	0	0	0	0	0	0	0	0	0	0	0	0	no hits;
XLOC_000215	Bv_00621z173_kcum	0004.scaffold00019:295506-300743	0	0	0	0	0	0	0	0	0	0	0	0	no hits;
XLOC_000216	Bv_00621z174_hmre	0004.scaffold00019:302126-304395	0	0	0	0	0	0	0	0	0	0	0	0	no hits;
XLOC_000217	Bv_00630_jesm	0004.scaffold00019:345356-349714	0.0133308	0	0	0	0	0	0	0	0	0	0	0	trichome birefringence-like 42;	462;	C:GO:0016020; C:GO:0016021; P:GO:0071554; C:GO:0005794; F:GO:0016413;	C:membrane; C:integral component of membrane; P:cell wall organization or biogenesis; C:Golgi apparatus; F:O-acetyltransferase activity;
XLOC_000218	Bv_00631z175_ruei	0004.scaffold00019:373898-379098	0	0	0	0	0	0	0	0	0	0	0	0	no hits;
XLOC_000219	Bv_00640_oegr	0004.scaffold00019:431728-436854	0	0	0	0	0	0	0	0	0	0	0	0	trichome birefringence-like 42;	395;	C:GO:0016020; C:GO:0016021; P:GO:0071554; C:GO:0005794; F:GO:0016413;	C:membrane; C:integral component of membrane; P:cell wall organization or biogenesis; C:Golgi apparatus; F:O-acetyltransferase activity;
XLOC_000220	Bv_00650_zzij	0004.scaffold00019:444348-448249	0	0	0	0	0	0	0	0	0	0	0	0	trichome birefringence-like 42;	146;	C:GO:0016020; C:GO:0016021; P:GO:0071554; C:GO:0005794; F:GO:0016413;	C:membrane; C:integral component of membrane; P:cell wall organization or biogenesis; C:Golgi apparatus; F:O-acetyltransferase activity;
XLOC_000221	Bv_00651z177_iyep	0004.scaffold00019:454058-459703	0	0	0	0	0	0	0	0	0	0	0	0	no hits;
XLOC_000222	Bv_00651z178_koor	0004.scaffold00019:459938-467490	0	0	0.0205137	0.0123756	0	0.0537663	0	0	0	0.0634796	0.0223378	0	no hits;
XLOC_000223	Bv_00660_mahe	0004.scaffold00019:470048-479093	0	0	0	0	0	0	0	0	0	0	0	0	no hits;
XLOC_000224	Bv_00661z179_dsmi	0004.scaffold00019:490098-490962	0	0	0	0	0	0	0	0	0	0	0	0	no hits;
XLOC_000225	Bv_00661z180_sppy	0004.scaffold00019:527258-533417	0	0	0	0	0	0	0	0	0	0	0	0	no hits;
XLOC_000226	Bv_00681z182_qdzc	0004.scaffold00019:585131-590043	0	0.0253123	0	0	0	0	0	0	0	0	0	0	no hits;
XLOC_000227	Bv_00681z184_pwqi	0004.scaffold00019:599041-601385	0	0	0	0	0	0	0	0	0	0	0	0	no hits;
XLOC_000228	Bv_00681z185_gmhu	0004.scaffold00019:602141-603253	0	0	0	0	0.0652586	0	0	0	0	0	0.0519581	0.0830606	no hits;
XLOC_000229	Bv_00681z187_kzsc	0004.scaffold00019:612141-612656	0	0	0	0	0	0	0	0	0	0	0	0	no hits;
XLOC_000230	Bv_00681z189_ttmw	0004.scaffold00019:623221-625558	0	0	0	0	0	0	0	0	0	0	0	0	no hits;
XLOC_000231	Bv_00691z191_pwox	0004.scaffold00019:639831-642554	0	0	0	0	0	0	0	0	0	0	0	0	no hits;
XLOC_000232	Bv_00691z194_fnqz	0004.scaffold00019:655041-660218	0	0.0104007	0	0	0	0	0	0	0	0	0	0	no hits;
XLOC_000233	Bv_00691z195_ghwy	0004.scaffold00019:661061-663146	0	0	0	0	0	0	0	0	0	0	0	0	no hits;
XLOC_000234	Bv_00700_uzsd	0004.scaffold00019:689721-696016	0	0	0	0.249791	0	0.151564	0.133699	0	0.209207	0.093976	0.0538152	0.0470518	PREDICTED: uncharacterized protein LOC104883196;	213;	;	;
XLOC_000235	Bv_00711z200_necw	0004.scaffold00019:711301-718325	0	0	0	0	0	0	0	0	0	0	0	0	no hits;
XLOC_000236	Bv_00720_ycnh	0004.scaffold00019:721131-730002	6.8148	3.73086	3.3435	5.59358	3.9943	3.72834	2.07003	3.62895	6.17491	2.87764	5.09343	4.98929	trichome birefringence-like 42;	473;	C:GO:0016020; C:GO:0016021; P:GO:0071554; C:GO:0005794; F:GO:0016413;	C:membrane; C:integral component of membrane; P:cell wall organization or biogenesis; C:Golgi apparatus; F:O-acetyltransferase activity;
XLOC_000237	Bv_00730_jjup	0004.scaffold00019:753144-761534	0	0	0.055334	0	0.20119	0.0912484	0	0	0	0	0	0	hypothetical protein BVRB_9g225300;	34;	;	;
XLOC_000238	Bv_00741z202_uhhs	0004.scaffold00019:789534-790647	0	0.0256955	0.0586005	0	0.0444284	0	0.214023	0.0608999	0	0	0	0	no hits;
XLOC_000239	Bv_00760_xgtf	0004.scaffold00019:797564-799002	462.903	532.913	462.336	678.17	904.658	876.317	401.219	212.753	296.56	523.846	302.891	357.711	no hits;
XLOC_000240	Bv_00551z146_rfxe	0004.scaffold00019:6419-6991	0	0	0	0	0	0	0	0	0	0	0	0	no hits;
XLOC_000241	Bv_00551z147_caya	0004.scaffold00019:7336-8011	0	0	0	0	0	0	0	0	0	0	0	0	no hits;
XLOC_000242	Bv_00551z148_hypo	0004.scaffold00019:8135-15451	0	0	0	0	0	0	0	0	0	0	0	0	no hits;
XLOC_000243	Bv_00551z150_mooc	0004.scaffold00019:21631-23731	0	0	0	0	0	0	0	0	0	0	0	0	no hits;
XLOC_000244	Bv_00551z151_mady	0004.scaffold00019:25465-28801	0	0	0	0	0	0	0	0	0	0	0	0	no hits;
XLOC_000245	Bv_00560_ungj	0004.scaffold00019:37090-40141	0	0	0	0	0	0	0	0	0	0	0.0236292	0	seed biotin-containing SBP65;	546;	;	;
XLOC_000246	Bv_00561z152_cacw	0004.scaffold00019:42150-48551	0	0	0	0	0	0	0	0	0	0	0	0	no hits;
XLOC_000247	Bv_00571z155_hhta	0004.scaffold00019:95668-102021	0	0	0	0	0	0	0	0	0	0	0	0	no hits;
XLOC_000248	Bv_00571z157_dytf	0004.scaffold00019:120978-128571	0	0	0	0	0	0	0	0	0.0252613	0	0.0112179	0	no hits;
XLOC_000249	Bv_00580_dgyz	0004.scaffold00019:145276-148431	0	0	0	0	0	0.154815	0.334938	0	0	0	0	0	---NA---;	89;	;	;
XLOC_000250	Bv_00590_hseh	0004.scaffold00019:152473-162681	0.90167	2.30654	2.58036	1.61912	3.80825	1.54798	13.4378	10.7589	6.30131	10.3979	5.67104	5.92039	trichome birefringence-like 39;	199;	P:GO:0071554; C:GO:0005794; F:GO:0016413;	P:cell wall organization or biogenesis; C:Golgi apparatus; F:O-acetyltransferase activity;
XLOC_000251	Bv_00591z158_kaak	0004.scaffold00019:166653-171491	0	0	0	0	0	0	0	0	0	0	0	0	no hits;
XLOC_000252	Bv_00611z160_xuwo	0004.scaffold00019:204498-205282	0	0	0	0	0	0	0	0	0	0	0	0	no hits;
XLOC_000253	Bv_00611z161_sgoh	0004.scaffold00019:205937-206512	0	0	0	0	0	0	0	0	0	0	0.0735736	0	no hits;
XLOC_000254	Bv_00611z162_wraf	0004.scaffold00019:206685-207832	0	0	0	0	0	0	0	0	0	0	0	0	no hits;
XLOC_000255	Bv_00611z164_ejsc	0004.scaffold00019:216821-217502	0	0	0	0	0	0	0	0	0	0	0	0	no hits;
XLOC_000256	Bv_00611z166_yfxi	0004.scaffold00019:236959-252032	0	0	0	0	0	0	0	0.0108188	0	0	0	0	no hits;
XLOC_000257	Bv_00611z169_mfty	0004.scaffold00019:271557-274022	0	0	0	0	0	0	0	0	0	0	0	0	no hits;
XLOC_000258	Bv_00621z170_eapm	0004.scaffold00019:283326-283672	0	0	0	0	0	0	0	0	0	0	0	0	no hits;
XLOC_000259	Bv_00621z172_mxzq	0004.scaffold00019:289032-295062	0	0	0	0	0	0	0	0	0	0	0	0	no hits;
XLOC_000260	Bv_00631z176_ttfp	0004.scaffold00019:422754-426544	0	0	0	0	0	0	0	0	0	0	0	0	no hits;
XLOC_000261	Bv_00661z181_hzog	0004.scaffold00019:534569-541854	0	0	0.0124886	0.0234774	0.0399471	0	0	0	0	0	0.0438964	0	no hits;
XLOC_000262	Bv_00670_fihh	0004.scaffold00019:551286-564867	0	0	0	0.0372741	0	0	0	0	0	0	0.0443169	0	PREDICTED: uncharacterized protein LOC104904197;	533;	F:GO:0003676;	F:nucleic acid binding;
XLOC_000263	Bv_00680_wykx	0004.scaffold00019:576575-577827	0.0633904	0.14202	0.094362	0.114348	0	0	0.0641367	0.0859496	0	0.271252	0.0678469	0.148522	trichome birefringence-like 42;	277;	C:GO:0016020; C:GO:0016021; P:GO:0071554; C:GO:0005794; F:GO:0016413;	C:membrane; C:integral component of membrane; P:cell wall organization or biogenesis; C:Golgi apparatus; F:O-acetyltransferase activity;
XLOC_000264	Bv_00681z183_jjuj	0004.scaffold00019:591350-594227	0	0	0	0	0	0	0	0	0	0	0	0	no hits;
XLOC_000265	Bv_00681z186_pmhp	0004.scaffold00019:605117-611907	0	0	0	0	0	0	0	0	0	0	0	0	no hits;
XLOC_000266	Bv_00681z188_dpuo	0004.scaffold00019:616513-620397	0	0	0	0	0	0	0	0	0.0278996	0	0	0	no hits;
XLOC_000267	Bv_00681z190_unpt	0004.scaffold00019:629780-633067	0	0	0	0	0	0	0	0	0	0	0	0	no hits;
XLOC_000268	Bv_00690_xwyh	0004.scaffold00019:635525-639707	0	0	0	0	0	0	0	0	0	0	0	0	no hits;
XLOC_000269	Bv_00691z192_wxzy	0004.scaffold00019:642763-649747	0	0	0	0	0	0	0	0	0	0	0	0	no hits;
XLOC_000270	Bv_00691z193_ajcy	0004.scaffold00019:652769-653367	0	0	0	0	0	0	0	0	0	0	0	0	no hits;
XLOC_000271	Bv_00691z196_ghuw	0004.scaffold00019:665637-667297	0	0	0	0	0	0	0	0	0	0	0	0	no hits;
XLOC_000272	Bv_00691z197_etag	0004.scaffold00019:670307-672327	0	0	0	0	0	0	0	0	0	0	0	0	no hits;
XLOC_000273	Bv_00691z198_dawm	0004.scaffold00019:679612-681687	0	0	0	0	0	0	0	0	0	0	0	0	no hits;
XLOC_000274	Bv_00701z199_peah	0004.scaffold00019:698383-699157	0	0	0	0	0	0	0	0	0	0	0	0	no hits;
XLOC_000275	Bv_00710_pian	0004.scaffold00019:700708-704537	0.206093	0.157051	0	0.133346	0	0	0.197987	0.375135	0.105231	0.480492	0.0707049	0.39558	Glycosyl hydrolase family 38;	134;	F:GO:0004559; P:GO:0006013; F:GO:0030246;	F:alpha-mannosidase activity; P:mannose metabolic process; F:carbohydrate binding;	EC:3.2.1.24
XLOC_000276	Bv_00721z201_tzwu	0004.scaffold00019:739184-745430	0	0	0.0106996	0	0.0192915	0.0280254	0	0	0	0.0159738	0.0100409	0	no hits;
XLOC_000277	Bv_00740_drop	0004.scaffold00019:775435-778480	0	0	0.0602988	0	0	0.179301	0	0	0	0	0	0	PREDICTED: uncharacterized protein LOC104883202 isoform X2;	160;	C:GO:0016020; C:GO:0016021;	C:membrane; C:integral component of membrane;
XLOC_000278	Bv_00750_drpg	0004.scaffold00019:790901-792980	0	0	0	0	0	0	0	0.0508661	0	0	0	0	Fgenesh 119;	269;	C:GO:0016020; C:GO:0016021;	C:membrane; C:integral component of membrane;
XLOC_000279	Bv_00761z203_ktjc	0004.scaffold00019:803292-806360	0.0269942	0	0	0	0	0	0	0	0	0	0.0189649	0.0454626	no hits;
XLOC_000280	-	0004.scaffold00019:385026-385097	376.742	43.3492	187.798	372.267	264.563	1911.73	248.423	859.294	492.961	986.558	98.7892	0	no hits;
XLOC_000281	-	0004.scaffold00019:547421-547624	19.2667	2.42613	0	0	6.09486	0	1.35788	0	0.734786	1.47203	0	0	no hits;
XLOC_000282	Bv_00770_imqg	0005.scaffold00021:8645-20517	19.7518	15.2652	10.0402	14.9108	13.7728	13.6144	18.1107	14.3728	21.9003	17.4445	14.1196	18.596	NADH dehydrogenase [ubiquinone] 1 alpha subcomplex assembly factor 3-like;	36;	C:GO:0005739; P:GO:0032981; F:GO:0003674;	C:mitochondrion; P:mitochondrial respiratory chain complex I assembly; F:molecular_function;
XLOC_000283	Bv_00771z204_gdah	0005.scaffold00021:21435-24268	0	0	0	0	0	0	0	0	0	0	0	0	no hits;
XLOC_000284	Bv_00771z205_irxf	0005.scaffold00021:24845-25604	0	0	0	0	0	0	0	0	0	0	0	0	no hits;
XLOC_000285	Bv_00801z208_aizx	0005.scaffold00021:130865-139444	0	0	0	0	0	0	0	0	0	0	0	0	no hits;
XLOC_000286	Bv_00801z215_rcud	0005.scaffold00021:204357-204843	0	0	0	0	0	0	0	0	0	0	0	0	no hits;
XLOC_000287	Bv_00810_ktdu	0005.scaffold00021:211487-212737	0.0607023	0	0.155018	0.178588	0.109168	0	0	0.120447	0	0	0	0	GLE1 isoform X1;	143;	P:GO:0016973; C:GO:0005643;	P:poly(A)+ mRNA export from nucleus; C:nuclear pore;
XLOC_000288	Bv_00821z217_cghr	0005.scaffold00021:248617-254992	0	0	0	0	0	0	0	0	0	0	0	0.0259218	no hits;
XLOC_000289	Bv_00821z218_xorr	0005.scaffold00021:258777-259523	0	0	0	0	0	0	0	0	0	0	0	0	no hits;
XLOC_000290	Bv_00821z219_imwt	0005.scaffold00021:262677-268827	0	0	0	0	0	0	0	0	0	0	0	0	no hits;
XLOC_000291	Bv_00780_njre	0005.scaffold00021:34140-43211	0	0.0178113	0	0	0	0.0293985	0	0	0	0	0	0	no hits;
XLOC_000292	Bv_00781z206_ptkc	0005.scaffold00021:44043-47021	0	0	0	0	0	0	0	0	0	0	0	0	no hits;
XLOC_000293	Bv_00781z207_zjpf	0005.scaffold00021:47519-48741	0	0	0	0	0	0	0	0	0	0	0	0	no hits;
XLOC_000294	Bv_00790_wmgy,Bv_00800_qerg	0005.scaffold00021:51140-121711	2.59944	2.52205	1.84993	2.67953	2.77423	0.808277	4.12994	2.91196	3.72392	2.22365	1.82737	1.80127	no hits;
XLOC_000295	Bv_00801z209_hkyj	0005.scaffold00021:140073-144191	0	0	0	0	0	0	0	0	0	0	0	0	no hits;
XLOC_000296	Bv_00801z210_giis	0005.scaffold00021:150187-150811	0	0	0	0	0	0	0	0	0	0	0	0	no hits;
XLOC_000297	Bv_00801z211_qcec	0005.scaffold00021:158223-158971	0	0	0	0	0	0	0	0	0	0	0	0	no hits;
XLOC_000298	Bv_00801z212_fdyn	0005.scaffold00021:161088-162791	0	0	0	0	0	0	0	0	0	0	0	0	no hits;
XLOC_000299	Bv_00801z213_cfau	0005.scaffold00021:173483-175611	0	0	0	0	0	0	0	0	0	0	0	0	no hits;
XLOC_000300	Bv_00801z214_zeny	0005.scaffold00021:191018-193183	0	0	0	0	0	0	0	0	0	0	0	0	no hits;
XLOC_000301	Bv_00811z216_wsoo	0005.scaffold00021:216809-221453	0	0	0	0	0	0	0	0	0	0	0	0	no hits;
XLOC_000302	Bv_00820_sdyx	0005.scaffold00021:222920-233003	0	0	0.0410518	0.115804	0.227097	0.117466	0.0299974	0	0.342725	0.250419	0.604843	0.876761	cationic amino acid transporter 1-like;	621;	C:GO:0016020; F:GO:0015171; P:GO:0003333;	C:membrane; F:amino acid transmembrane transporter activity; P:amino acid transmembrane transport;
XLOC_000303	Bv_00821z220_mejr	0005.scaffold00021:269847-273293	0	0	0	0	0	0	0	0	0	0	0	0	no hits;
XLOC_000304	-	0005.scaffold00021:51140-121711	0.168516	0.519185	1.28103	2.49757	0.50012	0.409317	0.324148	0	1.55086	0.393709	0	0	no hits;
XLOC_000305	Bv_00821z221_fecq	0006.scaffold00022:6945-8411	0	0.188501	0	0	0	0	0	0	0	0	0	0	no hits;
XLOC_000306	Bv_00830_udox	0006.scaffold00022:19805-25338	0.012562	0.051974	0.0385405	0.0665056	0.0217244	0.0263687	0.120797	0.138442	0.373417	0	0.412426	1.05321	O-fucosyltransferase family;	611;	F:GO:0016757; C:GO:0016020; C:GO:0016021; F:GO:0016740;	F:transferase activity, transferring glycosyl groups; C:membrane; C:integral component of membrane; F:transferase activity;
XLOC_000307	Bv_00840_suzz	0006.scaffold00022:30385-40856	11.5873	6.29429	4.78116	12.6341	8.83764	5.67357	12.8066	10.4979	14.6396	10.6137	10.5113	17.5787	NAD(P)-binding Rossmann-fold superfamily;	396;	F:GO:0003743; C:GO:0009507; P:GO:0010207; C:GO:0009534; P:GO:0006413;	F:translation initiation factor activity; C:chloroplast; P:photosystem II assembly; C:chloroplast thylakoid; P:translational initiation;
XLOC_000308	Bv_00841z222_scgs	0007.scaffold00024:1485-7489	0	0.00414494	0	0	0	0	0	0	0	0	0	0.00768167	no hits;
XLOC_000309	Bv_00850_gigj	0007.scaffold00024:28245-36591	2.51067	2.03399	2.19834	2.70369	3.09519	2.43452	2.24291	2.13754	2.05738	2.72939	1.46797	1.6913	---NA---;	67;	;	;
XLOC_000310	Bv_00870_txnc	0007.scaffold00024:50665-56545	0	0	0	0.172522	0.08048	0.0173348	0	0	0.023003	0	0.0175588	0.0397853	no hits;
XLOC_000311	Bv_00900_hrrf	0007.scaffold00024:86085-94029	26.4665	24.0867	14.6962	12.1082	16.3352	15.264	34.6474	21.4635	19.6847	24.0251	15.885	20.8534	cytochrome P450 CYP72A219-like;	403;	F:GO:0005506; F:GO:0016705; P:GO:0055114; F:GO:0020037;	F:iron ion binding; F:oxidoreductase activity, acting on paired donors, with incorporation or reduction of molecular oxygen; P:oxidation-reduction process; F:heme binding;
XLOC_000312	Bv_00911z224_enie	0007.scaffold00024:111055-123480	0	0	0	0	0	0	0	0	0	0	0	0	no hits;
XLOC_000313	Bv_00921z226_jdcx	0007.scaffold00024:156195-157921	0	0	0	0	0	0	0	0	0	0	0	0	no hits;
XLOC_000314	Bv_00921z228_yjcq	0007.scaffold00024:168045-171217	0	0	0	0	0	0	0	0	0	0	0	0	no hits;
XLOC_000315	Bv_00921z230_wkrr	0007.scaffold00024:182445-185292	0	0	0	0	0	0	0	0	0	0	0	0	no hits;
XLOC_000316	Bv_00940_nomp	0007.scaffold00024:197455-199261	0	0	0	0	0	0	0	0	0	0	0	0	PLASMODESMATA CALLOSE-BINDING PROTEIN 3-like;	229;	F:GO:0000166; F:GO:0005524; P:GO:0008152; C:GO:0016020; C:GO:0016021; P:GO:0016310; F:GO:0016740; F:GO:0004553; F:GO:0016301; F:GO:0030247; C:GO:0046658; F:GO:0016787;	F:nucleotide binding; F:ATP binding; P:metabolic process; C:membrane; C:integral component of membrane; P:phosphorylation; F:transferase activity; F:hydrolase activity, hydrolyzing O-glycosyl compounds; F:kinase activity; F:polysaccharide binding; C:anchored component of plasma membrane; F:hydrolase activity;
XLOC_000317	Bv_00941z232_uykd	0007.scaffold00024:216545-221224	0	0	0.0532875	0	0	0	0	0	0	0	0	0	no hits;
XLOC_000318	Bv_00941z233_hngc	0007.scaffold00024:222015-224178	0	0.21358	0	0	0	0.231922	0	0	0	0	0	0	no hits;
XLOC_000319	Bv_00951z234_wixk	0007.scaffold00024:235535-237334	0	0	0	0	0.0807442	0	0	0	0	0	0	0	no hits;
XLOC_000320	Bv_00951z235_dwuz	0007.scaffold00024:252855-254118	0	0	0	0	0	0	0	0	0	0	0	0	no hits;
XLOC_000321	Bv_00961z237_xiwf	0007.scaffold00024:265081-282330	0.178498	0.355097	0.200746	0.0410306	0.101331	0.0379189	0.453116	0.160736	0.279424	0.0533908	0.0982717	0.140699	no hits;
XLOC_000322	Bv_00971z239_rwas	0007.scaffold00024:291725-292495	0	0	0	0	0	0	0	0	0	0	0	0	no hits;
XLOC_000323	Bv_00980_qkdi	0007.scaffold00024:296045-312292	10.478	8.13437	6.36412	7.67101	8.29253	6.40267	21.4925	9.94187	12.4672	17.4875	9.28664	14.262	C2 domain-containing At1g53590-like isoform X1;	713;	C:GO:0009507; C:GO:0016020; C:GO:0016021; C:GO:0005773; C:GO:0005886;	C:chloroplast; C:membrane; C:integral component of membrane; C:vacuole; C:plasma membrane;
XLOC_000324	Bv_00991z241_nrua	0007.scaffold00024:327835-329487	0	0	0	0	0	0	0	0	0	0	0	0.384905	no hits;
XLOC_000325	Bv_01000_jnqt	0007.scaffold00024:344875-367331	0	0.0469209	0	0	0.0540209	0	0.0483897	0	0	0	0.0453257	0.0667786	no hits;
XLOC_000326	Bv_01020_okwo	0007.scaffold00024:369325-370304	2.66078	2.77648	1.33244	0	0.742487	0.402869	4.15136	0.872029	1.33952	0	0.218338	1.0106	hypothetical protein BVRB_4g094060;	89;	;	;
XLOC_000327	Bv_01040_fnko	0007.scaffold00024:385904-408892	0	0	0	0	0	0	0	0	0	0	0	0	no hits;
XLOC_000328	Bv_01041z244_gruh	0007.scaffold00024:434866-437441	0	0	0	0	0	0	0	0	0	0	0	0	no hits;
XLOC_000329	Bv_01050_gkhc	0007.scaffold00024:439536-443057	0	0.135085	0	0.096628	0	0	0	0	0	0.147082	0.109844	0.0528115	no hits;
XLOC_000330	Bv_01051z246_tzcy	0007.scaffold00024:468246-469263	0	0	0	0	0	0	0	0	0	0	0	0	no hits;
XLOC_000331	Bv_01051z247_asjm	0007.scaffold00024:470676-477391	0	0	0	0	0	0	0	0	0	0	0	0	no hits;
XLOC_000332	Bv_01051z248_mfip	0007.scaffold00024:495936-496598	0	0	0	0	0	0	0	0	0	0	0	0	no hits;
XLOC_000333	Bv_01051z249_ppmn	0007.scaffold00024:497526-500401	0	0	0	0	0	0	0	0	0	0	0	0	no hits;
XLOC_000334	Bv_01051z250_szkm	0007.scaffold00024:513376-516695	0	0	0	0	0	0	0	0	0	0	0	0	no hits;
XLOC_000335	Bv_01060_jnme	0007.scaffold00024:518836-522387	0.488341	1.09738	0.661982	0.676872	0.383185	0.507969	0.653174	0.243723	0.477701	0.363693	0.166896	0.258318	pentatricopeptide repeat-containing mitochondrial;	688;	F:GO:0005515;	F:protein binding;
XLOC_000336	Bv_01070_txpw	0007.scaffold00024:524794-537443	0.0265603	0.0535886	0.0246968	0.00899223	0.00947584	0.0329791	0.0536857	0.0242424	0.0180024	0	0.00594243	0.0096086	no hits;
XLOC_000337	Bv_01081z252_oqtx	0007.scaffold00024:561187-566736	0	0	0	0	0	0	0	0	0	0	0	0	no hits;
XLOC_000338	Bv_01090_afga	0007.scaffold00024:582177-587337	0	0	0.0145302	0	0	0	0	0	0	0	0	0.0724286	no hits;
XLOC_000339	Bv_01101z253_jkqm	0007.scaffold00024:601667-602753	0	0	0	0	0	0	0	0	0	0	0	0	no hits;
XLOC_000340	Bv_01110_fhsx	0007.scaffold00024:608577-609510	0.12179	0.445888	0.309445	0	0.0608704	0.0664838	0.520032	0	0	0.284635	0.056456	0	YLS9-like;	240;	C:GO:0016020; C:GO:0016021;	C:membrane; C:integral component of membrane;
XLOC_000341	Bv_01130_sikg	0007.scaffold00024:636373-650573	0.173033	0.372894	0.330366	0.291613	0.492944	0.266613	0.187398	0.229594	0.392722	0.280064	0.213083	0.423333	no hits;
XLOC_000342	Bv_01141z254_etra	0007.scaffold00024:652297-654622	0	0.0587005	0	0	0	0	0	0	0	0	0.0196718	0.070496	no hits;
XLOC_000343	Bv_01141z256_nxkg	0007.scaffold00024:659037-666369	0	0	0	0	0	0.186642	0	0	0	0	0	0	no hits;
XLOC_000344	Bv_01161z258_czgc	0007.scaffold00024:701247-705754	0.00742453	0	0	0	0	0	0	0	0	0	0	0	no hits;
XLOC_000345	Bv_01161z261_sckh	0007.scaffold00024:720397-721972	0	0	0	0	0	0	0	0	0	0	0	0	no hits;
XLOC_000346	Bv_01171z264_ftio	0007.scaffold00024:796805-799253	0	0	0	0	0	0	0	0	0	0	0	0	no hits;
XLOC_000347	Bv_01171z266_mepr	0007.scaffold00024:809945-813334	0	0	0	0	0	0	0	0	0	0	0	0	no hits;
XLOC_000348	Bv_01171z268_zqxs	0007.scaffold00024:826745-830668	0	0	0	0	0	0	0	0	0	0	0	0	no hits;
XLOC_000349	Bv_01171z269_ysjz	0007.scaffold00024:831635-835260	0	0	0	0	0	0	0	0	0	0	0	0	no hits;
XLOC_000350	Bv_01180_qsmj	0007.scaffold00024:841805-851655	0.0095953	0.0188847	0	0	0	0	0	0	0	0	0	0	no hits;
XLOC_000351	Bv_01181z271_eyta	0007.scaffold00024:851995-855803	0	0	0	0	0	0	0	0	0	0	0	0	no hits;
XLOC_000352	Bv_01190_zahq	0007.scaffold00024:860945-870740	2.18631	2.14497	2.28237	2.67903	2.92234	2.54435	3.67528	3.35278	4.28214	3.3281	3.44936	4.56422	SIP5 isoform X1;	522;	F:GO:0008270; F:GO:0016874;	F:zinc ion binding; F:ligase activity;
XLOC_000353	Bv_01191z272_rrzg	0007.scaffold00024:870865-876097	0	0.0263553	0	0	0	0	0	0	0	0	0	0	no hits;
XLOC_000354	Bv_01191z273_opsn	0007.scaffold00024:876315-876982	0	0.0649915	0	0	0	0	0.120119	0	0	0	0	0.112972	no hits;
XLOC_000355	Bv_01200_ojnf	0007.scaffold00024:883895-888057	3.45981	2.52564	1.62214	3.60058	2.44091	2.34642	2.52727	1.35975	1.96194	3.06327	1.53505	2.54189	interactor of constitutive active ROPs 1-like;	384;	;	;
XLOC_000356	Bv_01220_aksu	0007.scaffold00024:911223-918679	0	0	0	0	0	0	0	0	0	0	0	0	no hits;
XLOC_000357	Bv_01221z275_nsfy	0007.scaffold00024:923773-924456	0	0	0	0	0	0	0	0	0	0	0	0	no hits;
XLOC_000358	Bv_01221z276_imqt	0007.scaffold00024:925253-927758	0	0.0421959	0	0	0	0	0	0	0	0	0	0	no hits;
XLOC_000359	Bv_01230_rkqg	0007.scaffold00024:931353-944436	2.75942	2.34032	2.1839	2.15999	2.12407	1.54128	4.23272	2.0028	3.10274	3.56437	2.08335	2.43394	ubiquitin carboxyl-terminal hydrolase 15-like isoform X1;	939;	P:GO:0016579; F:GO:0036459; P:GO:0006511;	P:protein deubiquitination; F:thiol-dependent ubiquitinyl hydrolase activity; P:ubiquitin-dependent protein catabolic process;	EC:3.4.19.12
XLOC_000360	Bv_01241z277_iokd	0007.scaffold00024:949763-950635	0	0	0	0	0	0	0	0	0	0	0	0	no hits;
XLOC_000361	Bv_01241z278_nfcz	0007.scaffold00024:958753-961795	0	0	0	0	0	0	0	0	0	0	0	0	no hits;
XLOC_000362	Bv_01251z281_hkfx	0007.scaffold00024:987543-989884	0	0	0	0	0	0	0	0	0	0	0	0	no hits;
XLOC_000363	Bv_01260_kqff,Bv_01270_xcrg	0007.scaffold00024:1013923-1033168	6.3971	8.47231	7.86349	8.64226	6.9733	6.99238	12.3238	4.75116	10.1181	11.1536	6.57158	11.0909	no hits;
XLOC_000364	Bv_01271z285_qwyi	0007.scaffold00024:1041813-1043351	0	0	0	0	0	0	0	0	0	0	0	0	no hits;
XLOC_000365	Bv_01271z287_rkiz,Bv_01271z288_xmya	0007.scaffold00024:1049643-1063041	0	0	0	0	0	0	0	0	0	0	0	0	no hits;
XLOC_000366	Bv_01271z290_asdt	0007.scaffold00024:1064223-1068828	0	0	0	0	0	0	0	0	0	0	0	0	no hits;
XLOC_000367	Bv_01280_yhmk	0007.scaffold00024:1076983-1079974	0	0	0	0	0	0	0	0	0	0	0	0	PREDICTED: uncharacterized protein LOC104893523;	258;	F:GO:0046983;	F:protein dimerization activity;
XLOC_000368	Bv_01281z292_uhqh	0007.scaffold00024:1081053-1081853	0	0	0	0	0	0	0	0	0	0	0	0	no hits;
XLOC_000369	Bv_01291z295_spgt	0007.scaffold00024:1100195-1106765	0	0	0	0	0	0	0	0	0	0	0	0	no hits;
XLOC_000370	Bv_01300_itrj	0007.scaffold00024:1113445-1122403	0	0	0	0	0	0.0193367	0	0	0	0	0	0	no hits;
XLOC_000371	Bv_01301z296_ynri	0007.scaffold00024:1126965-1128200	0	0	0	0	0	0	0	0	0	0	0	0	no hits;
XLOC_000372	Bv_01321z302_zdts	0007.scaffold00024:1183365-1188167	0	0	0	0	0	0	0	0	0	0	0	0	no hits;
XLOC_000373	Bv_01321z303_jzwn	0007.scaffold00024:1192385-1194210	0	0	0	0	0	0	0	0	0	0	0	0	no hits;
XLOC_000374	Bv_01331z304_hrut	0007.scaffold00024:1208845-1210485	0	0	0	0	0	0	0	0	0	0	0	0	no hits;
XLOC_000375	Bv_01331z305_fian	0007.scaffold00024:1211065-1214669	0	0	0	0	0	0	0	0	0	0	0	0	no hits;
XLOC_000376	Bv_01340_cjkj	0007.scaffold00024:1219225-1220609	0.198792	0	0	0	0	0	0	0	0	0.465934	0.27988	0	nudix hydrolase chloroplastic;	89;	F:GO:0016787;	F:hydrolase activity;
XLOC_000377	Bv_01341z307_iqxs	0007.scaffold00024:1234605-1243800	0.0142199	0.0476481	0.0106596	0	0	0	0	0	0	0	0	0	no hits;
XLOC_000378	Bv_01341z311_sycq	0007.scaffold00024:1292132-1294065	0	0	0	0	0	0	0	0	0	0	0	0	no hits;
XLOC_000379	Bv_01341z313_hitr	0007.scaffold00024:1306462-1309533	0	0	0	0	0	0	0	0	0	0	0	0	no hits;
XLOC_000380	Bv_01350_texx	0007.scaffold00024:1338082-1340321	16.2201	10.6663	11.2888	9.20139	12.304	11.3048	26.8889	20.0893	13.2824	15.9827	7.56061	14.9156	9-cis-epoxycarotenoid dioxygenase chloroplastic-like;	598;	F:GO:0016702; P:GO:0055114;	F:oxidoreductase activity, acting on single donors with incorporation of molecular oxygen, incorporation of two atoms of oxygen; P:oxidation-reduction process;	EC:1.13.11
XLOC_000381	Bv_01351z317_jagg	0007.scaffold00024:1351752-1354999	0.0495543	0.155429	0.236144	0.304456	0	0	0.166181	0.176306	0.144794	0	0.206335	0.301758	no hits;
XLOC_000382	Bv_01351z318_qawf	0007.scaffold00024:1362662-1363184	0	0	0	0	0	0	0	0	0	0	0	0	no hits;
XLOC_000383	Bv_01351z319_whkm	0007.scaffold00024:1372762-1374522	0	0	0	0	0	0	0	0	0	0	0	0	no hits;
XLOC_000384	Bv_01360_wuxu	0007.scaffold00024:1410032-1413671	0	0	0	0	0	0	0	0	0	0	0	0	no hits;
XLOC_000385	Bv_01361z325_nzst	0007.scaffold00024:1429332-1432017	0	0	0	0	0	0	0	0	0	0	0	0	no hits;
XLOC_000386	Bv_01361z327_eexy	0007.scaffold00024:1441612-1441957	0	0	0	0	0	0	0	0	0	0	0	0	no hits;
XLOC_000387	Bv_01391z328_sdsp	0007.scaffold00024:1452917-1454137	0	0	0	0	0	0	0	0	0	0	0	0	no hits;
XLOC_000388	Bv_01391z329_qmci	0007.scaffold00024:1454957-1456111	0	0	0	0	0	0	0	0	0	0	0	0	no hits;
XLOC_000389	Bv_01391z330_suxg	0007.scaffold00024:1458267-1462759	0	0	0	0	0	0	0	0	0	0	0	0	no hits;
XLOC_000390	Bv_01400_gpgr	0007.scaffold00024:1465617-1466379	471.384	593.937	418.245	492.718	556.8	363.487	330.267	149.022	155.34	283.283	125.618	150.206	ATP synthase CF0 subunit I (chloroplast);	56;	P:GO:0015992; F:GO:0015078; P:GO:0006754; P:GO:0006810; C:GO:0009536; C:GO:0005886; C:GO:0009535; C:GO:0009579; F:GO:0046933; C:GO:0009507; P:GO:0006811; C:GO:0045263; C:GO:0016020; C:GO:0016021; P:GO:0015986;	P:proton transport; F:hydrogen ion transmembrane transporter activity; P:ATP biosynthetic process; P:transport; C:plastid; C:plasma membrane; C:chloroplast thylakoid membrane; C:thylakoid; F:proton-transporting ATP synthase activity, rotational mechanism; C:chloroplast; P:ion transport; C:proton-transporting ATP synthase complex, coupling factor F(o); C:membrane; C:integral component of membrane;…
XLOC_000391	Bv_01411z333_rktc	0007.scaffold00024:1473797-1475112	0	0	0	0	0	0	0	0	0	0	0	0	no hits;
XLOC_000392	Bv_01411z337_rhsg	0007.scaffold00024:1510267-1515642	0.0129141	0.0312034	0.0136928	0	0	0	0	0	0	0	0	0	no hits;
XLOC_000393	Bv_01411z338_euuk	0007.scaffold00024:1516997-1520812	0	0	0	0.0562099	0	0	0	0	0	0	0	0	no hits;
XLOC_000394	Bv_01411z341_dfma	0007.scaffold00024:1537997-1547631	0	0	0	0	0	0	0	0	0	0	0	0	no hits;
XLOC_000395	Bv_01411z342_ztkr	0007.scaffold00024:1554427-1560978	0	0	0	0	0	0	0	0	0	0	0	0	no hits;
XLOC_000396	Bv_01411z343_drgz	0007.scaffold00024:1574227-1578467	0	0	0	0	0	0	0	0	0	0	0	0	no hits;
XLOC_000397	Bv_01411z344_pcqa	0007.scaffold00024:1583557-1584125	0	0	0	0	0	0	0	0	0	0	0	0	no hits;
XLOC_000398	Bv_01420_ngmz	0007.scaffold00024:1599247-1600024	0	0	0.042248	0	0.249362	0.431208	0.161234	0	0.504808	0	0.3266	0.679919	---NA---;	53;	;	;
XLOC_000399	Bv_01440_dmip	0007.scaffold00024:1612027-1634897	0.769774	1.06592	0.807216	1.04281	0.87964	1.17599	1.4414	0.918761	2.23491	1.49011	1.14925	1.48331	no hits;
XLOC_000400	Bv_01460_xtff	0007.scaffold00024:1635667-1636348	0	0	0	0	0	0	0	0	0	0	0	0	no hits;
XLOC_000401	Bv_01470_jynr	0007.scaffold00024:1656441-1657151	0	0	0	0	0	0	0	0	0	0	0	0	---NA---;	72;	;	;
XLOC_000402	Bv_01471z347_qzfz	0007.scaffold00024:1659641-1662270	0	0	0	0	0	0	0	0	0	0	0	0	no hits;
XLOC_000403	Bv_01471z348_nutn	0007.scaffold00024:1663781-1664509	0	0	0	0	0	0	0	0	0	0	0	0	no hits;
XLOC_000404	Bv_01480_pzhp	0007.scaffold00024:1667391-1682286	3.55797	4.67088	4.104	3.68011	4.03516	4.14107	5.18133	4.31917	6.22949	5.74297	4.12633	6.13539	ubiquitin carboxyl-terminal hydrolase 25;	675;	P:GO:0016579; F:GO:0036459; P:GO:0006511;	P:protein deubiquitination; F:thiol-dependent ubiquitinyl hydrolase activity; P:ubiquitin-dependent protein catabolic process;	EC:3.4.19.12
XLOC_000405	Bv_01481z349_xejr	0007.scaffold00024:1704591-1705218	0	0	0	0	0	0	0	0	0	0	0	0	no hits;
XLOC_000406	Bv_01490_ctzo	0007.scaffold00024:1719181-1721823	0.17804	0	0.563242	0.638844	0.37087	0	0.193523	0	0	0	0.092996	0	probable mitochondrial import inner membrane translocase subunit TIM21;	86;	F:GO:0000166; P:GO:0033617; C:GO:0005744; P:GO:0030150; C:GO:0005739; C:GO:0016020; C:GO:0016021; P:GO:0090351; P:GO:0032981;	F:nucleotide binding; P:mitochondrial respiratory chain complex IV assembly; C:mitochondrial inner membrane presequence translocase complex; P:protein import into mitochondrial matrix; C:mitochondrion; C:membrane; C:integral component of membrane; P:seedling development; P:mitochondrial respiratory chain complex I assembly;
XLOC_000407	Bv_01491z351_dghz	0007.scaffold00024:1742401-1746255	0.0362164	0	0	0	0.0879561	0	0	0	0	0	0.0471356	0	no hits;
XLOC_000408	Bv_01501z353_fqaq	0007.scaffold00024:1762401-1770538	0	0	0	0	0	0	0	0	0	0	0	0	no hits;
XLOC_000409	Bv_01501z355_qxtm	0007.scaffold00024:1778841-1781559	0	0	0	0	0	0	0	0	0	0	0	0	no hits;
XLOC_000410	Bv_01501z356_cahi	0007.scaffold00024:1784351-1788265	0	0	0	0	0	0	0	0	0	0	0	0	no hits;
XLOC_000411	Bv_01501z357_ydxz	0007.scaffold00024:1806241-1815468	0	0	0	0	0	0	0	0	0	0	0	0	no hits;
XLOC_000412	Bv_01501z358_mign	0007.scaffold00024:1815661-1818066	0	0	0	0	0	0	0	0	0	0	0	0	no hits;
XLOC_000413	Bv_01501z359_nxew	0007.scaffold00024:1826830-1834991	0	0	0.0105527	0	0	0	0.0169366	0	0	0	0	0	no hits;
XLOC_000414	Bv_01501z360_ktex	0007.scaffold00024:1849820-1851325	0	0	0	0.0423876	0.0645207	0.042809	0.0615555	0	0	0	0	0	no hits;
XLOC_000415	Bv_01501z363_xfdx	0007.scaffold00024:1880690-1883253	0	0	0	0	0	0	0	0	0	0	0	0	no hits;
XLOC_000416	Bv_01510_fsrk	0007.scaffold00024:1886130-1909445	3.79628	3.91366	3.45199	4.12524	16.607	4.21575	5.04789	3.43973	5.25616	4.28045	3.08618	4.82764	IAP 1 isoform 1;	950;	C:GO:0005634; F:GO:0008270;	C:nucleus; F:zinc ion binding;
XLOC_000417	Bv_01521z364_dmgq	0007.scaffold00024:1932880-1934425	0	0.0740015	0	0	0	0	0	0	0	0	0	0	no hits;
XLOC_000418	Bv_01530_qwsn	0007.scaffold00024:1947090-1947631	0	0	0	0	0	0	0	0	0	0	0	0	---NA---;	68;	;	;
XLOC_000419	Bv_01540_kkjm	0007.scaffold00024:1951880-1952461	0	0	0	0	0	0	0	0	0	0	0	0	---NA---;	68;	;	;
XLOC_000420	Bv_01550_uauk	0007.scaffold00024:1955699-1960891	1.85975	3.39651	3.92566	1.28692	2.263	2.46393	3.50859	3.12475	5.36303	4.24791	4.18615	6.0327	eukaryotic peptide chain release factor subunit 1-3;	441;	P:GO:0006449; F:GO:0003747; C:GO:0018444; C:GO:0005840; P:GO:0051083;	P:regulation of translational termination; F:translation release factor activity; C:translation release factor complex; C:ribosome; P:'de novo' cotranslational protein folding;
XLOC_000421	Bv_01551z366_qcfq	0007.scaffold00024:1966370-1969595	0	0	0	0	0	0	0	0	0	0	0	0	no hits;
XLOC_000422	Bv_01551z367_iixe	0007.scaffold00024:1976740-1977385	0	0	0	0	0	0	0	0	0	0	0	0	no hits;
XLOC_000423	Bv_01560_emgd	0007.scaffold00024:1989241-1998489	1.12448	0.577656	0.851872	1.49163	1.36357	0.982127	1.68784	1.55328	2.92436	2.43864	1.85472	1.7542	release factor glutamine methyltransferase;	236;	F:GO:0003676; F:GO:0008276; P:GO:0006479;	F:nucleic acid binding; F:protein methyltransferase activity; P:protein methylation;
XLOC_000424	Bv_00841z223_eeuh	0007.scaffold00024:7584-10441	0	0	0	0	0	0	0.0356497	0	0	0	0	0	no hits;
XLOC_000425	Bv_00860_inci	0007.scaffold00024:36895-40111	0.0585622	0.0476511	0.0514227	0	0.0383937	0.0255076	0.0355601	0	0.0207701	0	0.0678436	0	no hits;
XLOC_000426	Bv_00880_rkzf	0007.scaffold00024:59657-61031	0	0	0	0	0	0	0	0	0	0	0	0	no hits;
XLOC_000427	Bv_00890_eofh	0007.scaffold00024:61266-72301	0.212693	0.177968	0.287297	0.174987	0.44816	0.251235	0.230915	0.130381	0.120959	0.203916	0.181897	0.290498	no hits;
XLOC_000428	Bv_00910_hfzs	0007.scaffold00024:94485-96401	0.0314208	0	0.0819734	0.109103	0.0753162	0.137178	0	0	0.120649	0.095515	0.0396787	0.138006	no hits;
XLOC_000429	Bv_00911z225_gcdi	0007.scaffold00024:124656-129281	0	0	0	0	0	0	0	0	0	0	0	0	no hits;
XLOC_000430	Bv_00920_kkod	0007.scaffold00024:131148-141691	31.3039	24.3533	18.1343	14.1567	19.0325	25.403	31.6814	48.5614	83.6326	29.6366	61.594	101.837	cytochrome P450 CYP72A219-like;	518;	F:GO:0005506; F:GO:0016705; P:GO:0055114; F:GO:0020037;	F:iron ion binding; F:oxidoreductase activity, acting on paired donors, with incorporation or reduction of molecular oxygen; P:oxidation-reduction process; F:heme binding;
XLOC_000431	Bv_00921z227_yuzg	0007.scaffold00024:164036-166701	0.0490029	0	0.0351722	0.189537	0	0	0	0	0.424427	0	0	0	no hits;
XLOC_000432	Bv_00921z229_zohq	0007.scaffold00024:175793-180371	0	0	0	0	0	0	0	0	0.0381046	0	0	0	no hits;
XLOC_000433	Bv_00930_fdpg	0007.scaffold00024:193428-195041	0	0	0	0	0	0	0	0	0	0	0	0	no hits;
XLOC_000434	Bv_00941z231_zcem	0007.scaffold00024:202226-208441	0	0	0	0	0	0	0	0	0	0	0	0	no hits;
XLOC_000435	Bv_00950_xjui	0007.scaffold00024:227148-234681	8.49037	8.35671	6.78268	10.5449	8.89842	5.75809	16.0027	10.4059	19.8642	19.6477	16.9235	22.5212	60S ribosomal L18a;	156;	F:GO:0003735; C:GO:0016020; C:GO:0016021; C:GO:0022625; C:GO:0005840; P:GO:0006412;	F:structural constituent of ribosome; C:membrane; C:integral component of membrane; C:cytosolic large ribosomal subunit; C:ribosome; P:translation;
XLOC_000436	Bv_00951z236_yafd	0007.scaffold00024:255187-259841	0	0	0.0111398	0	0	0	0	0	0	0	0	0.0113919	no hits;
XLOC_000437	Bv_00960_ssgy,Bv_00970_kszs	0007.scaffold00024:265081-282330	2.86317	3.12993	2.95018	2.29434	2.01498	2.77624	11.0048	3.04153	5.03809	4.81141	2.4453	2.9491	no hits;
XLOC_000438	Bv_00971z238_jpao	0007.scaffold00024:286870-287881	0	0	0	0	0	0	0	0	0	0	0	0	no hits;
XLOC_000439	Bv_00990_fifa	0007.scaffold00024:313257-315611	0.991847	1.27713	1.02323	0.460045	1.66496	1.39052	0.8347	0.453275	0.518073	0.751829	0.428375	0.568004	pentatricopeptide repeat-containing mitochondrial-like;	404;	;	;
XLOC_000440	Bv_00991z240_ynsd	0007.scaffold00024:318540-325281	0	0	0	0	0	0	0	0	0	0	0	0	no hits;
XLOC_000441	Bv_01010_xguk	0007.scaffold00024:344875-367331	0.594052	0.705794	0.722026	0.819111	0.622522	0.502458	1.53327	0.861739	1.40113	1.06778	0.643047	1.15387	callose synthase 8;	1955;	F:GO:0003843; P:GO:0006075; C:GO:0000148; P:GO:0005982; P:GO:0005985;	F:1,3-beta-D-glucan synthase activity; P:(1->3)-beta-D-glucan biosynthetic process; C:1,3-beta-D-glucan synthase complex; P:starch metabolic process; P:sucrose metabolic process;	EC:2.4.1.34
XLOC_000442	Bv_01030_gkmm	0007.scaffold00024:385904-408892	0.0754535	0	0.0847964	0.29432	0	0.0617745	0.0827901	0.0578276	0.0766631	0.412004	0	0.329172	organic cation carnitine transporter 1;	221;	P:GO:0055085; F:GO:0022857; C:GO:0016021;	P:transmembrane transport; F:transmembrane transporter activity; C:integral component of membrane;
XLOC_000443	Bv_01041z242_yrdj	0007.scaffold00024:409627-413972	0	0	0	0	0	0	0	0	0	0	0	0	no hits;
XLOC_000444	Bv_01041z243_eatr	0007.scaffold00024:425432-433512	0	0	0	0	0	0	0	0	0.0218471	0	0	0	no hits;
XLOC_000445	Bv_01051z245_frzn	0007.scaffold00024:443252-445982	0	0	0	0	0	0	0.0307748	0	0	0	0	0	no hits;
XLOC_000446	Bv_01080_jpzm	0007.scaffold00024:538066-543312	0	0	0	0	0	0	0	0	0	0	0	0.130649	PREDICTED: uncharacterized protein LOC109136468;	94;	;	;
XLOC_000447	Bv_01081z251_tmqe	0007.scaffold00024:557546-558113	0	0	0	0	0	0	0	0	0	0	0	0	no hits;
XLOC_000448	Bv_01100_widu	0007.scaffold00024:590016-590783	0	0	0	0	0	0	0	0	0	0	0	0	hypothetical protein BVRB_4g094100;	89;	;	;
XLOC_000449	Bv_01120_xgqp	0007.scaffold00024:632362-635903	1.13842	1.75394	1.66036	1.83894	1.90508	1.42917	1.11836	0.978242	1.23027	1.29186	1.47536	2.29333	magnesium transporter MRS2-I-like;	101;	P:GO:0055085; C:GO:0016020; F:GO:0046873; P:GO:0030001;	P:transmembrane transport; C:membrane; F:metal ion transmembrane transporter activity; P:metal ion transport;
XLOC_000450	Bv_01140_wtmq	0007.scaffold00024:636373-650573	1.11912	1.67211	1.20457	1.56229	1.51104	1.014	1.25902	0.976429	1.33911	1.32815	0.6358	1.61862	magnesium transporter MRS2-2-like;	304;	P:GO:0055085; P:GO:0015693; C:GO:0016020; C:GO:0016021; F:GO:0015095; F:GO:0046873; P:GO:1903830; P:GO:0030001;	P:transmembrane transport; P:magnesium ion transport; C:membrane; C:integral component of membrane; F:magnesium ion transmembrane transporter activity; F:metal ion transmembrane transporter activity; P:magnesium ion transmembrane transport; P:metal ion transport;
XLOC_000451	Bv_01141z255_ifzp	0007.scaffold00024:654658-658443	0	0	0	0	0	0	0	0	0	0	0	0	no hits;
XLOC_000452	Bv_01150_cquj	0007.scaffold00024:669707-673843	0.269561	0.416557	0.0957975	0.191808	0.151135	0.23828	0.575267	0.140502	0.201369	0.541502	0.48263	0.729531	nuclear localized;	503;	;	;
XLOC_000453	Bv_01160_make	0007.scaffold00024:682144-683853	0	0.114608	0	0	0	0	0	0	0	0	0	0	---NA---;	133;	;	;
XLOC_000454	Bv_01161z257_kutw	0007.scaffold00024:687538-688873	0	0	0	0	0	0	0	0	0.124512	0	0	0	no hits;
XLOC_000455	Bv_01161z259_wnso	0007.scaffold00024:705831-708793	0	0	0	0	0	0	0	0	0.0396863	0	0	0	no hits;
XLOC_000456	Bv_01161z260_oxxr	0007.scaffold00024:717854-718313	0	0	0	0	0	0	0	0	0	0	0	0	no hits;
XLOC_000457	Bv_01161z262_pzxu	0007.scaffold00024:738767-744281	0.621863	0.3712	0.296533	0	0.0271765	0.0136159	0.237607	0.136006	0.249133	0.024876	0.0141756	0	no hits;
XLOC_000458	Bv_01161z263_kxws	0007.scaffold00024:763216-773441	0	0	0	0	0	0	0	0	0	0	0	0	no hits;
XLOC_000459	Bv_01170_wscm	0007.scaffold00024:780319-792991	0	0	0	0	0	0	0	0.0126506	0	0	0	0	no hits;
XLOC_000460	Bv_01171z265_spci	0007.scaffold00024:799486-802161	0	0	0	0	0	0	0	0	0	0	0	0	no hits;
XLOC_000461	Bv_01171z267_ijph	0007.scaffold00024:819822-821301	0	0	0	0	0	0	0	0	0	0	0	0	no hits;
XLOC_000462	Bv_01171z270_ondi	0007.scaffold00024:835386-838221	0	0	0	0	0	0	0	0	0	0	0	0	no hits;
XLOC_000463	Bv_01210_rgdi	0007.scaffold00024:889915-891861	0.599183	0.343174	0.255221	0.731055	0.954212	0.571559	0.608842	0.233828	0.815449	1.56134	0.718504	1.20371	cationic amino acid transporter vacuolar;	595;	C:GO:0016020; F:GO:0015171; P:GO:0003333;	C:membrane; F:amino acid transmembrane transporter activity; P:amino acid transmembrane transport;
XLOC_000464	Bv_01211z274_grpd	0007.scaffold00024:901868-905769	0	0	0	0	0	0	0	0	0	0	0	0	no hits;
XLOC_000465	Bv_01240_wifn	0007.scaffold00024:944901-946729	75.371	109.292	93.3383	62.8596	94.2094	110.895	91.1225	61.4905	82.4944	76.0737	52.2236	73.0834	heme-binding 2;	223;	;	;
XLOC_000466	Bv_01250_rqud	0007.scaffold00024:962724-963469	0	0	0	0	0	0	0	0	0	0	0	0	no hits;
XLOC_000467	Bv_01251z279_opua	0007.scaffold00024:963957-968059	0	0	0	0	0	0	0	0	0	0	0	0	no hits;
XLOC_000468	Bv_01251z280_mwkg	0007.scaffold00024:975979-986859	0	0	0	0	0	0	0	0	0	0	0	0	no hits;
XLOC_000469	Bv_01251z282_kpia	0007.scaffold00024:994077-996099	0	0	0	0	0	0	0	0	0	0	0	0	no hits;
XLOC_000470	Bv_01251z283_uinf	0007.scaffold00024:996535-1001749	0	0	0	0	0	0	0	0	0	0	0	0	no hits;
XLOC_000471	Bv_01251z284_ofgs	0007.scaffold00024:1009093-1009729	0	0	0	0	0	0	0	0	0	0	0	0	no hits;
XLOC_000472	Bv_01271z286_fafw	0007.scaffold00024:1044271-1046139	0	0	0	0	0	0	0	0	0	0	0	0	no hits;
XLOC_000473	Bv_01271z289_aggf	0007.scaffold00024:1063226-1063849	0	0	0	0	0	0	0	0	0	0	0	0	no hits;
XLOC_000474	Bv_01271z291_wuuu	0007.scaffold00024:1068844-1073569	0	0	0	0	0	0	0	0	0	0	0	0	no hits;
XLOC_000475	Bv_01281z293_ixus	0007.scaffold00024:1083835-1085419	0	0	0	0	0	0	0	0	0	0	0	0	no hits;
XLOC_000476	Bv_01290_jsph	0007.scaffold00024:1085807-1087429	0	0	0	0	0	0.03659	0	0	0	0	0.0383293	0	no hits;
XLOC_000477	Bv_01291z294_kqom	0007.scaffold00024:1094846-1099531	0	0	0.00756383	0	0	0	0	0	0	0	0	0	no hits;
XLOC_000478	Bv_01310_eaaq	0007.scaffold00024:1132151-1139021	0	0	0	0	0	0	0	0	0	0	0	0	no hits;
XLOC_000479	Bv_01320_gjoj	0007.scaffold00024:1139821-1140431	0	0	0	0	0	0	0	0	0	0	0	0	hypothetical protein BVRB_4g094210;	135;	C:GO:0016020; C:GO:0016021;	C:membrane; C:integral component of membrane;
XLOC_000480	Bv_01321z297_aqxc	0007.scaffold00024:1153093-1154021	0	0	0	0	0	0	0	0	0	0	0	0	no hits;
XLOC_000481	Bv_01321z298_kxii	0007.scaffold00024:1154604-1156051	0	0	0	0	0	0	0	0	0	0	0	0	no hits;
XLOC_000482	Bv_01321z299_jdmy	0007.scaffold00024:1161801-1164941	0	0	0	0	0	0	0	0	0	0	0	0	no hits;
XLOC_000483	Bv_01321z300_wzsh	0007.scaffold00024:1169512-1171891	0	0	0	0	0	0	0	0	0.0776542	0	0	0	no hits;
XLOC_000484	Bv_01321z301_nyge	0007.scaffold00024:1175900-1180381	0	0.00956274	0	0	0	0	0	0	0	0	0	0	no hits;
XLOC_000485	Bv_01330_gcja	0007.scaffold00024:1194886-1199161	12.2505	9.52846	7.09666	3.44948	3.17409	4.78531	4.81239	3.11421	6.62841	0.367652	0.535789	2.69861	no hits;
XLOC_000486	Bv_01331z306_qhjo	0007.scaffold00024:1215432-1216371	0	0	0	0	0	0	0	0	0	0	0.0703789	0.230292	no hits;
XLOC_000487	Bv_01341z308_rawi	0007.scaffold00024:1246125-1252431	0	0	0	0	0	0	0	0	0	0	0	0	no hits;
XLOC_000488	Bv_01341z309_qpjg	0007.scaffold00024:1254219-1263731	0	0	0	0	0	0	0	0	0	0	0	0	no hits;
XLOC_000489	Bv_01341z310_ujpm	0007.scaffold00024:1273319-1274278	0	0	0	0	0	0	0	0	0	0	0	0	no hits;
XLOC_000490	Bv_01341z312_wmny	0007.scaffold00024:1300167-1302118	0	0	0	0	0	0	0	0	0	0	0	0	no hits;
XLOC_000491	Bv_01341z314_odzg	0007.scaffold00024:1311005-1312508	0	0	0	0	0	0	0	0	0	0	0	0	no hits;
XLOC_000492	Bv_01341z315_ozzj	0007.scaffold00024:1314255-1319568	0	0	0	0	0	0	0	0	0	0	0	0	no hits;
XLOC_000493	Bv_01341z316_cpja	0007.scaffold00024:1324983-1331378	0	0.0355796	0	0	0	0	0	0	0	0	0	0	no hits;
XLOC_000494	Bv_01351z320_epkn	0007.scaffold00024:1374544-1377668	0	0	0	0	0	0	0	0	0	0	0	0	no hits;
XLOC_000495	Bv_01351z321_jwqj	0007.scaffold00024:1382700-1387048	0	0	0	0	0	0	0	0	0	0	0	0	no hits;
XLOC_000496	Bv_01351z322_ukdg	0007.scaffold00024:1389048-1391448	0	0	0	0	0	0	0	0	0	0	0	0	no hits;
XLOC_000497	Bv_01351z323_ctyc	0007.scaffold00024:1392923-1405758	0	0	0	0	0	0	0	0	0	0	0	0	no hits;
XLOC_000498	Bv_01361z324_irnd	0007.scaffold00024:1416201-1418298	0	0	0	0	0	0	0	0	0	0	0	0	no hits;
XLOC_000499	Bv_01361z326_qtmd	0007.scaffold00024:1434943-1441228	0	0	0	0	0	0	0	0	0	0	0	0	no hits;
XLOC_000500	Bv_01370_qaaj,Bv_01380_oaoa,Bv_01390_pnci	0007.scaffold00024:1449325-1452583	0	0	0.219119	0	0	0	0.053053	0	0.129024	0	0	0	no hits;
XLOC_000501	Bv_01391z331_dzys	0007.scaffold00024:1463464-1464943	0	0	0	0	0	0	0	0	0	0	0	0	no hits;
XLOC_000502	Bv_01410_cree	0007.scaffold00024:1466438-1468563	15.4159	12.4852	17.58	7.51845	7.76477	1.74433	1.83928	0.385541	1.73634	1.22925	0.607932	0.878826	no hits;
XLOC_000503	Bv_01411z332_mmzy	0007.scaffold00024:1469588-1471703	0	0	0	0	0	0	0	0	0	0	0	0	no hits;
XLOC_000504	Bv_01411z334_yxrk	0007.scaffold00024:1475229-1476663	0	0	0	0	0	0	0	0	0	0	0	0	no hits;
XLOC_000505	Bv_01411z335_ufzf	0007.scaffold00024:1476890-1479653	0	0	0	0	0	0	0	0	0	0	0	0	no hits;
XLOC_000506	Bv_01411z336_wfst	0007.scaffold00024:1506197-1508663	0	0	0	0	0	0	0	0	0	0	0	0	no hits;
XLOC_000507	Bv_01411z339_cygj	0007.scaffold00024:1522796-1525813	0	0	0	0	0	0	0	0	0	0	0	0	no hits;
XLOC_000508	Bv_01411z340_jmwm	0007.scaffold00024:1526998-1530163	0	0	0	0	0	0	0	0	0	0	0	0	no hits;
XLOC_000509	Bv_01411z345_iwqx	0007.scaffold00024:1584617-1597293	0.0267557	0.0309607	0.0229586	0.241347	0.0551606	0.227084	0	0	0.0332271	0.158529	0.24927	0.206285	no hits;
XLOC_000510	Bv_01430_jgpp	0007.scaffold00024:1602023-1608728	317.607	269.358	241.245	346.173	371.99	296.124	323.437	178.163	253.27	316.67	177.522	265.301	peroxisomal (S)-2-hydroxy-acid oxidase;	370;	F:GO:0010181; F:GO:0016491; P:GO:0055114;	F:FMN binding; F:oxidoreductase activity; P:oxidation-reduction process;
XLOC_000511	Bv_01450_oxcm	0007.scaffold00024:1612027-1634897	5.44847	3.68418	3.24451	6.06064	5.03425	4.64586	6.57627	8.52899	13.2785	6.51469	8.91579	14.2417	probable sugar phosphate phosphate translocator At3g14410;	337;	P:GO:0016579; C:GO:0022626; C:GO:0016020; C:GO:0016021; P:GO:0008643; P:GO:0006511; F:GO:0036459;	P:protein deubiquitination; C:cytosolic ribosome; C:membrane; C:integral component of membrane; P:carbohydrate transport; P:ubiquitin-dependent protein catabolic process; F:thiol-dependent ubiquitinyl hydrolase activity;
XLOC_000512	Bv_01461z346_iptc	0007.scaffold00024:1643963-1650117	0	0	0	0	0	0	0	0	0	0	0	0	no hits;
XLOC_000513	Bv_01491z350_pqqj	0007.scaffold00024:1729701-1742157	0	0	0	0.0410236	0.0538479	0	0	0	0	0	0	0	no hits;
XLOC_000514	Bv_01500_juiz	0007.scaffold00024:1749749-1754257	4.89009	4.02761	3.07612	5.0333	2.46168	3.62315	6.62013	4.20647	5.29179	17.1473	7.37465	9.87712	probable glutathione S-transferase;	225;	F:GO:0005515;	F:protein binding;
XLOC_000515	Bv_01501z352_gmns	0007.scaffold00024:1756218-1757057	0	0	0	0	0	0	0	0	0	0	0	0	no hits;
XLOC_000516	Bv_01501z354_mgzk	0007.scaffold00024:1773388-1777267	0	0.0488404	0.0185932	0	0	0	0	0	0	0	0	0	no hits;
XLOC_000517	Bv_01501z361_ezrk	0007.scaffold00024:1859910-1861896	0	0	0	0	0	0	0	0	0	0	0	0	no hits;
XLOC_000518	Bv_01501z362_oqif	0007.scaffold00024:1863808-1867276	0	0	0	0.0715545	0	0	0	0	0	0	0.0761735	0	no hits;
XLOC_000519	Bv_01520_fhof	0007.scaffold00024:1917856-1931066	0	0	0	0	0	0	0	0	0	0	0	0	E3 ubiquitin- ligase SINA-like 2;	1300;	F:GO:0005515;	F:protein binding;
XLOC_000520	Bv_01521z365_yrzn	0007.scaffold00024:1936211-1939856	0	0	0	0	0	0	0	0	0	0	0	0	no hits;
XLOC_000521	Bv_01551z368_offy	0007.scaffold00024:1980291-1981206	0	0	0	0	0	0	0	0	0.251509	0	0	0	no hits;
XLOC_000522	Bv_01560_emgd	0007.scaffold00024:1989241-1998489	0.132022	0.397855	0.147881	0.4013	0.795953	0.196251	0.16911	0.129034	0.0525453	0.139134	0	0.133977	release factor glutamine methyltransferase;	236;	F:GO:0003676; F:GO:0008276; P:GO:0006479;	F:nucleic acid binding; F:protein methyltransferase activity; P:protein methylation;
XLOC_000523	Bv_01570_ngji	0007.scaffold00024:1998687-1999656	0	0	0	0	0	0	0	0	0	0	0	0	---NA---;	83;	;	;
XLOC_000524	Bv_01571z369_egqi	0007.scaffold00024:2007595-2008696	0	0	0.107846	0	0	0	0	0	0	0	0	0	no hits;
XLOC_000525	-	0007.scaffold00024:153860-154011	14.2782	9.54851	8.95103	5.52259	5.48899	4.89065	2.89902	8.40601	1.761	8.54226	7.88027	0	no hits;
XLOC_000526	-	0007.scaffold00024:1013923-1033168	0.252504	2.2448	1.17244	1.90547	0.657647	0.604926	1.06009	0.573166	0.458086	0.954158	0.261995	0.743156	no hits;
XLOC_000527	-	0007.scaffold00024:1013923-1033168	0	2.2695	0.859886	1.18863	0.881926	2.19317	0.907287	0	0	0	0.467138	0.831137	no hits;
XLOC_000528	-	0007.scaffold00024:1013923-1033168	0.182697	0.541098	1.11523	0.612839	0.650557	0.342862	1.45008	0.417029	1.07541	0.411489	0.483331	0.282489	no hits;
XLOC_000529	-	0007.scaffold00024:1013923-1033168	0.680322	0.647922	1.05532	1.78558	2.48835	2.32723	0.478043	0.310617	0	0.73934	0	0	no hits;
XLOC_000530	-	0007.scaffold00024:1612027-1634897	25.8614	37.9896	28.8849	17.5695	35.0455	32.7345	21.0262	12.1478	15.5914	14.1085	10.3532	10.8572	no hits;
XLOC_000531	-	0007.scaffold00024:1612027-1634897	2.37238	0.780441	1.11564	1.435	1.38012	1.13693	2.61308	0	1.22913	0.625932	0.568159	1.42351	no hits;
XLOC_000532	-	0007.scaffold00024:1612027-1634897	0.635486	0	0.666249	1.54398	0.340025	0.52239	0	0	0	2.214	0	0	no hits;
XLOC_000533	-	0007.scaffold00024:1612027-1634897	4.88432	7.11781	6.67209	7.95535	8.98588	9.23901	2.85543	1.44172	3.021	5.12918	2.07262	2.61509	no hits;
XLOC_000534	-	0007.scaffold00024:1612027-1634897	135.255	199.813	81.0162	84.6471	262.246	1267.08	147.865	272.343	318.257	199.139	135.926	122.151	no hits;
XLOC_000535	Bv_01571z370_myjs	0008.scaffold00029:486-1652	0	0	0	0	0	0	0.116544	0	0	0	0	0	no hits;
XLOC_000536	Bv_01610_ijxm	0008.scaffold00029:58475-67189	9.17317	8.501	7.23604	8.03932	8.46082	9.55932	11.3959	6.57474	8.03285	13.5769	9.95291	15.2951	eukaryotic translation initiation factor NCBP;	153;	F:GO:0003743; C:GO:0005840; P:GO:0006446;	F:translation initiation factor activity; C:ribosome; P:regulation of translational initiation;
XLOC_000537	Bv_01650_psus,Bv_01660_rxhu	0008.scaffold00029:117875-152310	2.46299	2.184	1.93781	1.93633	2.0496	1.98526	3.19275	2.49214	2.87214	2.88546	1.55425	2.2809	no hits;
XLOC_000538	Bv_01661z372_smnq	0008.scaffold00029:159777-160335	0	0	0	0	0	0	0	0	0	0	0	0	no hits;
XLOC_000539	Bv_01661z373_suxr	0008.scaffold00029:164937-174971	0	0	0	0	0	0	0	0	0	0	0	0	no hits;
XLOC_000540	Bv_01670_krzm	0008.scaffold00029:179863-183820	6.28275	5.97582	4.97642	5.36849	4.80434	3.89614	11.3123	11.1063	19.8886	10.798	9.95185	17.0103	tubulin alpha-3 chain;	450;	F:GO:0005525; F:GO:0003924; F:GO:0005200; C:GO:0005874; P:GO:0007017;	F:GTP binding; F:GTPase activity; F:structural constituent of cytoskeleton; C:microtubule; P:microtubule-based process;	EC:3.6.1.15
XLOC_000541	Bv_01671z375_tsqg	0008.scaffold00029:190857-192707	0	0.0769635	0	0	0	0	0	0	0	0	0	0	no hits;
XLOC_000542	Bv_01690_ptpz	0008.scaffold00029:210397-211226	0	0	0	0	0	0	0	0	0	0	0	0	serine threonine- phosphatase BSL1;	41;	F:GO:0004721; F:GO:0046872; C:GO:0016020; P:GO:0006470; C:GO:0016021; P:GO:0009742; F:GO:0016787;	F:phosphoprotein phosphatase activity; F:metal ion binding; C:membrane; P:protein dephosphorylation; C:integral component of membrane; P:brassinosteroid mediated signaling pathway; F:hydrolase activity;
XLOC_000543	Bv_01701z378_idnz	0008.scaffold00029:235967-244169	0.139519	0	0	0.136092	0.130088	0	0	0	0	0.244937	0	0.0899666	no hits;
XLOC_000544	Bv_01720_yysm	0008.scaffold00029:266136-280283	6.16754	3.57396	3.28885	6.1812	7.0945	4.89531	4.60545	5.14295	5.01606	4.58998	2.78935	4.7043	homogentisate chloroplastic;	389;	C:GO:0016021; F:GO:0016765;	C:integral component of membrane; F:transferase activity, transferring alkyl or aryl (other than methyl) groups;
XLOC_000545	Bv_01731z379_igur	0008.scaffold00029:288627-289612	0	0	0	0	0	0	0	0	0	0	0	0	no hits;
XLOC_000546	Bv_01731z380_yoyj	0008.scaffold00029:293567-294463	0	0	0	0	0	0	0	0	0	0	0	0	no hits;
XLOC_000547	Bv_01741z382_oqxt	0008.scaffold00029:320777-324270	0	0	0	0	0	0	0	0	0	0	0	0	no hits;
XLOC_000548	Bv_01741z383_raid	0008.scaffold00029:341273-341968	0	0	0	0	0	0	0	0	0	0	0	0	no hits;
XLOC_000549	Bv_01750_xorc	0008.scaffold00029:346683-350748	0	0	0	0	0	0	0	0	0	0	0	0	no hits;
XLOC_000550	Bv_01770_duun	0008.scaffold00029:379483-382419	0.0481278	0	0	0	0	0	0	0.0504117	0	0.910477	0.118394	0	UDP-glycosyltransferase 87A1-like;	472;	F:GO:0016758; P:GO:0008152;	F:transferase activity, transferring hexosyl groups; P:metabolic process;
XLOC_000551	Bv_01781z387_pwmc	0008.scaffold00029:438133-438623	0	0	0	0	0	0	0	0	0	0	0	0	no hits;
XLOC_000552	Bv_01791z388_ocsh	0008.scaffold00029:455363-457222	0	0	0	0	0	0	0	0	0	0	0	0	no hits;
XLOC_000553	Bv_01791z389_aigr	0008.scaffold00029:457533-464238	0	0	0	0	0	0	0	0	0	0	0	0	no hits;
XLOC_000554	Bv_01800_gmkd	0008.scaffold00029:473973-477475	0.659848	1.40455	0.582313	0	0	0.31551	0.852915	0.412798	1.04327	0.410753	0.15778	0.397964	beta-glucosidase 3B-like;	303;	P:GO:0005975; F:GO:0004553;	P:carbohydrate metabolic process; F:hydrolase activity, hydrolyzing O-glycosyl compounds;
XLOC_000555	Bv_01810_yejp	0008.scaffold00029:491543-512619	3.33114	3.44716	2.64043	3.08598	3.46483	2.9472	4.41299	3.42266	6.09295	4.38896	3.49815	6.46128	pre-mRNA-splicing factor prp12; pre-mRNA-splicing factor prp12; pre-mRNA-splicing factor prp12;	1314; 1313; 142;	F:GO:0003676; C:GO:0005634; F:GO:0005515; F:GO:0003676; C:GO:0005634; F:GO:0005515; F:GO:0003676; C:GO:0005634;	F:nucleic acid binding; C:nucleus; F:protein binding; F:nucleic acid binding; C:nucleus; F:protein binding; F:nucleic acid binding; C:nucleus;
XLOC_000556	Bv_01820_pruc	0008.scaffold00029:518016-522290	3.72012	7.29142	4.81649	3.56828	7.04538	4.06507	9.88494	2.27564	5.63009	8.13424	5.92699	7.719	serine arginine-rich SC35-like splicing factor SCL33; serine arginine-rich SC35-like splicing factor SCL33;	160; 215;	F:GO:0003676; F:GO:0003676;	F:nucleic acid binding; F:nucleic acid binding;
XLOC_000557	Bv_01821z394_gptu	0008.scaffold00029:525986-526816	0	0	0	0	0	0	0	0	0	0	0	0	no hits;
XLOC_000558	Bv_01850_cnax	0008.scaffold00029:592262-600586	4.88556	5.4813	4.48627	7.14042	5.86745	2.57911	6.29639	4.32249	6.32295	6.8111	6.06886	6.07367	lipid phosphate phosphatase delta; lipid phosphate phosphatase delta; lipid phosphate phosphatase delta; lipid phosphate phosphatase delta;	402; 223; 156; 324;	C:GO:0005789; P:GO:0009737; C:GO:0016020; P:GO:0090332; C:GO:0016021; P:GO:0006665; F:GO:0016787; C:GO:0005789; P:GO:0009737; C:GO:0016020; P:GO:0090332; C:GO:0016021; P:GO:0006665; F:GO:0016787; C:GO:0005789; P:GO:0009737; C:GO:0016020; P:GO:0090332; C:GO:0016021; P:GO:0006665; F:GO:0016787; C:GO:0005789; P:GO:0009737; C:GO:0016020; P:GO:0090332; C:GO:0016021; F:GO:0016787; P:GO:0006665;	C:endoplasmic reticulum membrane; P:response to abscisic acid; C:membrane; P:stomatal closure; C:integral component of membrane; P:sphingolipid metabolic process; F:hydrolase activity; C:endoplasmic reticulum membrane; P:response to abscisic acid; C:membrane; P:stomatal closure; C:integral component of membrane; P:sphingolipid metabolic process; F:hydrolase activity; C:endoplasmic reticulum membr…
XLOC_000559	Bv_01860_iiwq	0008.scaffold00029:605746-609086	0.0917125	0.126361	0.0185634	0.176562	0	0.325416	0.0816785	0.0418951	0.066338	0.165455	0	0.153475	hypothetical protein BVRB_3g068640;	296;	;	;
XLOC_000560	Bv_01861z399_jrgy	0008.scaffold00029:622166-623293	0	0	0	0	0	0	0	0	0	0	0	0	no hits;
XLOC_000561	Bv_01870_fgmk	0008.scaffold00029:631186-634337	0	0	0	0	0	0	0	0.0927362	0	0	0	0	hypothetical protein BVRB_3g068650;	651;	C:GO:0016020; P:GO:0006810;	C:membrane; P:transport;
XLOC_000562	Bv_01880_whgr	0008.scaffold00029:635440-642627	3.13723	3.48964	3.51763	3.97079	3.8762	3.98081	2.88439	3.91673	5.58069	3.07796	3.87375	6.1852	DEAD-box ATP-dependent RNA helicase 37-like;	630;	F:GO:0003676; F:GO:0005524;	F:nucleic acid binding; F:ATP binding;
XLOC_000563	Bv_01891z400_xfss	0008.scaffold00029:649046-652487	0	0	0	0	0	0	0	0	0	0	0	0	no hits;
XLOC_000564	Bv_01911z401_ihji	0008.scaffold00029:668366-668911	0	0	0	0	0	0	0	0	0	0	0	0	no hits;
XLOC_000565	Bv_01911z402_fnou	0008.scaffold00029:686943-689176	0	0	0	0	0	0	0	0	0	0	0	0	no hits;
XLOC_000566	Bv_01911z403_faet	0008.scaffold00029:690003-692219	0	0	0	0	0	0	0	0	0	0	0	0	no hits;
XLOC_000567	Bv_01920_nhwj	0008.scaffold00029:694442-702894	2.14565	2.32877	2.34791	3.15996	3.608	2.22288	1.58367	1.21324	4.3255	2.45246	2.38896	4.85586	F-box At3g58530; F-box At3g58530 isoform X1;	357; 340;	F:GO:0005515; F:GO:0005515;	F:protein binding; F:protein binding;
XLOC_000568	Bv_01921z404_xgfy	0008.scaffold00029:707743-708357	0	0	0	0	0	0	0	0	0	0	0.123153	0	no hits;
XLOC_000569	Bv_01930_nffr	0008.scaffold00029:711923-716304	15.2217	20.6177	14.803	11.0007	15.311	14.6271	32.1408	8.45849	7.77905	23.5054	5.58279	6.64467	peroxidase 17-like;	338;	F:GO:0004601; P:GO:0006979; P:GO:0006804; P:GO:0055114; F:GO:0020037; P:GO:0042744;	F:peroxidase activity; P:response to oxidative stress; P:obsolete peroxidase reaction; P:oxidation-reduction process; F:heme binding; P:hydrogen peroxide catabolic process;	EC:1.11.1.7
XLOC_000570	Bv_01941z405_acpk	0008.scaffold00029:725673-726357	0	0	0	0	0	0	0	0	0	0	0	0	no hits;
XLOC_000571	Bv_01950_ydou	0008.scaffold00029:740353-747409	2.98162	4.02752	3.44955	3.9059	3.65938	3.99814	4.73901	2.78974	5.80916	4.04494	4.34481	6.93891	DEAD-box ATP-dependent RNA helicase 35;	596;	F:GO:0003676; F:GO:0005524;	F:nucleic acid binding; F:ATP binding;
XLOC_000572	Bv_01980_fgug,Bv_01990_dhkx	0008.scaffold00029:759995-764768	1.64742	0.509288	1.10249	1.70258	1.24252	0.970468	0.959769	0.329395	1.95005	0.586154	0.659799	1.20407	no hits;
XLOC_000573	Bv_02001z407_kjke	0008.scaffold00029:776753-777298	0	0	0	0	0	0	0	0	0	0	0	0	no hits;
XLOC_000574	Bv_02031z409_zdwf	0008.scaffold00029:811103-817348	0	0	0	0	0	0	0	0	0	0	0	0	no hits;
XLOC_000575	Bv_02031z411_sxcp	0008.scaffold00029:820433-822441	0	0	0	0	0	0	0	0	0	0	0	0	no hits;
XLOC_000576	Bv_02031z412_qaia	0008.scaffold00029:839693-841309	0.882458	0.234128	0.252203	0.313028	0.38166	0.281922	0.619889	0.334026	0.56291	0.692602	0.408587	0.50141	no hits;
XLOC_000577	Bv_02031z413_ccan	0008.scaffold00029:844003-846324	0	0	0	0	0	0	0	0	0	0	0	0	no hits;
XLOC_000578	Bv_02040_uxcz	0008.scaffold00029:853249-854717	93.0632	80.6919	53.6324	75.2018	66.8306	56.3841	79.6012	74.0459	129.906	103.893	70.9385	106.944	60S ribosomal L21-1-like;	164;	F:GO:0003735; P:GO:0042254; C:GO:0005840; P:GO:0006412;	F:structural constituent of ribosome; P:ribosome biogenesis; C:ribosome; P:translation;
XLOC_000579	Bv_02041z414_dejj	0008.scaffold00029:863179-866274	0	0	0	0	0	0	0	0	0	0	0	0	no hits;
XLOC_000580	Bv_02050_inxw	0008.scaffold00029:870998-881667	6.98913	8.51666	7.1431	6.54257	7.31327	7.01603	9.83217	8.58769	12.2066	10.6202	8.22301	13.1528	carbon catabolite repressor 4 homolog 1-like;	598;	F:GO:0004535; P:GO:0090305; P:GO:0090503; F:GO:0004527; F:GO:0004519; C:GO:0016020; C:GO:0016021; F:GO:0016787;	F:poly(A)-specific ribonuclease activity; P:nucleic acid phosphodiester bond hydrolysis; P:RNA phosphodiester bond hydrolysis, exonucleolytic; F:exonuclease activity; F:endonuclease activity; C:membrane; C:integral component of membrane; F:hydrolase activity;
XLOC_000581	Bv_02051z416_hret	0008.scaffold00029:882769-884686	0	0	0	0	0	0	0	0	0	0	0	0	no hits;
XLOC_000582	Bv_02090_autp	0008.scaffold00029:912349-922424	2.99731	2.23967	2.41481	2.6963	3.21134	2.34229	3.1882	1.80304	2.61631	3.59941	3.19517	3.59213	PREDICTED: uncharacterized protein LOC104906752 isoform X1;	158;	C:GO:0016020; C:GO:0016021;	C:membrane; C:integral component of membrane;
XLOC_000583	Bv_02091z417_yhhs	0008.scaffold00029:955549-961275	0	0	0	0	0	0	0	0	0	0	0	0	no hits;
XLOC_000584	Bv_02091z418_wpat	0008.scaffold00029:964579-977333	0	0	0	0	0	0	0	0	0	0	0	0	no hits;
XLOC_000585	Bv_02100_kymc	0008.scaffold00029:1003989-1008621	0	0	0.0146071	0	0	0.0466522	0	0.0560814	0.116113	0.0478077	0.0140288	0.0323459	no hits;
XLOC_000586	Bv_02111z420_hatu	0008.scaffold00029:1019496-1026608	0.00811017	0	0	0	0	0	0	0	0	0	0.0071233	0	no hits;
XLOC_000587	Bv_02111z423_ygai	0008.scaffold00029:1038946-1044720	0	0	0	0	0	0	0	0	0	0	0	0	no hits;
XLOC_000588	Bv_02111z424_shan	0008.scaffold00029:1061286-1062062	0	0	0	0	0	0	0	0	0	0	0	0	no hits;
XLOC_000589	Bv_02111z425_ezng	0008.scaffold00029:1063256-1066156	0	0	0	0	0	0	0	0	0	0	0	0	no hits;
XLOC_000590	Bv_02111z427_uqwy	0008.scaffold00029:1074956-1076315	0	0	0	0	0	0	0	0	0	0	0	0	no hits;
XLOC_000591	Bv_02120_kzid	0008.scaffold00029:1079106-1084279	0	0	0.0292002	0.0739183	0.0393296	0	0.305934	0.284382	0.126803	0.178538	0.0911345	0.130797	kinesin NACK1;	984;	F:GO:0005524; F:GO:0003777; C:GO:0045298; P:GO:0007018; F:GO:0008017; C:GO:0005874;	F:ATP binding; F:microtubule motor activity; C:tubulin complex; P:microtubule-based movement; F:microtubule binding; C:microtubule;	EC:3.6.1.15
XLOC_000592	Bv_02130_fcjr,Bv_02140_sahh	0008.scaffold00029:1103678-1122306	3.24622	4.46508	3.64967	4.98211	3.81948	4.2258	5.31904	3.75936	4.35454	7.14434	3.10993	4.39546	no hits;
XLOC_000593	Bv_02150_eyhq	0008.scaffold00029:1130836-1154347	3.09631	2.42525	1.61089	4.05964	3.24472	1.8003	3.0188	2.63354	3.98319	2.65275	2.83703	3.61232	kinesin KIN- chloroplastic isoform X1;	1001;	F:GO:0005524; F:GO:0003777; C:GO:0045298; P:GO:0007018; F:GO:0008017; C:GO:0005874;	F:ATP binding; F:microtubule motor activity; C:tubulin complex; P:microtubule-based movement; F:microtubule binding; C:microtubule;	EC:3.6.1.15
XLOC_000594	Bv_02160_jpou,Bv_02170_qrqs	0008.scaffold00029:1161035-1170099	0.620372	1.01607	0.877902	0.716906	1.17697	1.26567	1.61407	0.634525	1.72566	1.28622	0.568137	1.14993	no hits;
XLOC_000595	Bv_02171z432_jnci	0008.scaffold00029:1173816-1175226	0	0	0	0	0	0	0	0	0	0	0	0	no hits;
XLOC_000596	Bv_02180_igjr	0008.scaffold00029:1182333-1184698	0.410541	0.891398	1.02718	4.29366	5.49235	2.16072	2.3143	1.05277	2.70202	1.65817	1.67102	1.67396	transferring glycosyl group transferase;	222;	P:GO:0008150; F:GO:0016740; C:GO:0005576; C:GO:0005773; F:GO:0003674;	P:biological_process; F:transferase activity; C:extracellular region; C:vacuole; F:molecular_function;
XLOC_000597	Bv_02220_seni	0008.scaffold00029:1201683-1202808	0	0	0	0	0	0	0	0	0	0	0	0	---NA---;	37;	;	;
XLOC_000598	Bv_02221z435_pndq	0008.scaffold00029:1211343-1212326	0	0	0	0	0	0	0	0	0	0	0	0	no hits;
XLOC_000599	Bv_02221z436_fehw	0008.scaffold00029:1220303-1225223	0	0	0	0.0689869	0.0842415	0.0150096	0.0234468	0	0.0141088	0	0.011632	0	no hits;
XLOC_000600	Bv_02221z439_cxoa	0008.scaffold00029:1234823-1236997	0	0	0	0	0	0	0	0	0	0	0	0	no hits;
XLOC_000601	Bv_02230_ysuo	0008.scaffold00029:1246993-1247800	0	0	0	0	0	0	0	0	0	0	0	0	PREDICTED: uncharacterized protein LOC109134555;	196;	P:GO:0090502; F:GO:0003676; F:GO:0004523;	P:RNA phosphodiester bond hydrolysis, endonucleolytic; F:nucleic acid binding; F:RNA-DNA hybrid ribonuclease activity;
XLOC_000602	-	0008.scaffold00029:1265012-1265973	0.0887654	0.0753023	0.235772	0.188118	0.271737	0.0728571	0.317664	0.569317	0.0990208	0.292996	0.181522	0	no hits;
XLOC_000603	Bv_02241z441_tmnf	0008.scaffold00029:1275613-1277606	0	0	0	0	0	0	0	0	0	0	0	0	no hits;
XLOC_000604	Bv_02250_zjzh	0008.scaffold00029:1289823-1300618	4.73579	5.12418	3.98831	5.25896	5.00835	4.13498	7.51904	6.2047	9.43323	6.87509	5.6195	10.009	PREDICTED: uncharacterized protein LOC104906763;	1275;	F:GO:0046539; P:GO:0032259;	F:histamine N-methyltransferase activity; P:methylation;
XLOC_000605	Bv_02251z442_aqin	0008.scaffold00029:1301833-1308378	0	0	0	0	0	0	0	0	0	0	0	0	no hits;
XLOC_000606	Bv_02260_ngiy	0008.scaffold00029:1312963-1314800	0.391623	0.332351	0.197743	0.503961	0.302095	0.0828627	0.656435	1.4238	3.63706	0.88536	2.11202	3.2739	PREDICTED: uncharacterized protein LOC104906765;	574;	;	;
XLOC_000607	Bv_02281z445_qaih	0008.scaffold00029:1363765-1373263	0	0	0	0	0	0	0	0	0	0	0	0	no hits;
XLOC_000608	Bv_02281z446_rxtw	0008.scaffold00029:1379475-1383500	0	0	0	0.100879	0	0.0176918	0	0	0	0	0	0.0391152	no hits;
XLOC_000609	Bv_02281z447_wtxo	0008.scaffold00029:1384885-1385870	0	0	0	0	0	0	0	0	0	0	0	0	no hits;
XLOC_000610	Bv_02281z448_cnhq	0008.scaffold00029:1406175-1407025	0	0	0	0	0	0	0	0	0	0	0	0	no hits;
XLOC_000611	Bv_02281z449_fquu	0008.scaffold00029:1407185-1411098	0	0	0	0	0	0	0	0	0	0	0	0	no hits;
XLOC_000612	Bv_01580_rwti	0008.scaffold00029:14336-16331	0	0	0	0.0595865	0	0	0	0	0	0	0	0	no hits;
XLOC_000613	Bv_01590_yuzh	0008.scaffold00029:25690-28411	20.8651	19.7653	19.5938	25.4778	24.0624	21.6972	44.8139	32.9654	40.8434	44.8984	28.0461	41.8692	Echinoderm microtubule-associated -like 6;	261;	C:GO:0016020; C:GO:0016021;	C:membrane; C:integral component of membrane;
XLOC_000614	Bv_01591z371_rffg	0008.scaffold00029:37517-38321	0	0	0	0	0	0	0	0	0	0	0	0	no hits;
XLOC_000615	Bv_01600_ehmp	0008.scaffold00029:55403-56652	1.95543	1.21293	1.81631	1.89924	2.66477	2.53616	7.77874	3.14522	5.37775	5.99148	4.86598	7.62169	RING-H2 finger ATL33-like;	173;	F:GO:0061630; P:GO:0043161; F:GO:0008270; F:GO:0046872; C:GO:0016020; C:GO:0016021; P:GO:0016567;	F:ubiquitin protein ligase activity; P:proteasome-mediated ubiquitin-dependent protein catabolic process; F:zinc ion binding; F:metal ion binding; C:membrane; C:integral component of membrane; P:protein ubiquitination;
XLOC_000616	Bv_01620_wksi	0008.scaffold00029:69502-70191	0.153616	0.145994	0.0608616	0	0.172644	0.401991	0.657962	0.706784	1.93328	1.05657	1.37459	1.88716	histone H4;	103;	C:GO:0005634; F:GO:0003677; F:GO:0046982; C:GO:0000786; P:GO:0006334;	C:nucleus; F:DNA binding; F:protein heterodimerization activity; C:nucleosome; P:nucleosome assembly;
XLOC_000617	Bv_01630_nkex	0008.scaffold00029:75193-80414	6.66968	4.06972	4.85387	4.42827	5.23334	6.74414	4.81311	1.63379	2.30239	2.2625	1.40834	1.00062	superoxide dismutase [Cu-Zn] 2;	89;	P:GO:0006801; F:GO:0046872; P:GO:0055114; F:GO:0004784;	P:superoxide metabolic process; F:metal ion binding; P:oxidation-reduction process; F:superoxide dismutase activity;	EC:1.15.1.1
XLOC_000618	Bv_01640_nthw	0008.scaffold00029:83386-87701	9.91587	9.82736	7.68857	8.77935	7.11113	5.94681	13.9225	20.4585	32.8663	17.64	21.9092	35.9696	mitochondrial dicarboxylate tricarboxylate transporter DTC;	299;	P:GO:0055085; P:GO:0035674; F:GO:0015142; C:GO:0009941; F:GO:0005310; C:GO:0005774; P:GO:0006810; P:GO:0006412; P:GO:0006835; C:GO:0009507; C:GO:0009506; F:GO:0003735; C:GO:0005739; C:GO:0005618; C:GO:0016020; C:GO:0016021;	P:transmembrane transport; P:tricarboxylic acid transmembrane transport; F:tricarboxylic acid transmembrane transporter activity; C:chloroplast envelope; F:dicarboxylic acid transmembrane transporter activity; C:vacuolar membrane; P:transport; P:translation; P:dicarboxylic acid transport; C:chloroplast; C:plasmodesma; F:structural constituent of ribosome; C:mitochondrion; C:cell wall; C:membrane;…
XLOC_000619	Bv_01671z374_rwui	0008.scaffold00029:185858-189363	0	0	0	0	0	0	0	0	0	0	0	0	no hits;
XLOC_000620	Bv_01671z376_sckz	0008.scaffold00029:195316-196473	0	0	0	0	0	0	0	0	0	0	0	0	no hits;
XLOC_000621	Bv_01680_jamk	0008.scaffold00029:200469-201753	0	0	0	0	0	0	0	0	0	0	0	0	ethylene-responsive transcription factor RAP2-11-like;	307;	F:GO:0003677; C:GO:0005667; F:GO:0003700; P:GO:0006355; P:GO:0006355;	F:DNA binding; C:transcription factor complex; F:transcription factor activity, sequence-specific DNA binding; P:regulation of transcription, DNA-templated; P:regulation of transcription, DNA-templated;
XLOC_000622	Bv_01691z377_qjeu	0008.scaffold00029:212957-220953	0	0	0	0	0	0.010823	0	0	0	0	0	0	no hits;
XLOC_000623	Bv_01700_xqjo	0008.scaffold00029:225684-235555	7.86704	8.32951	6.17732	8.02341	8.18478	7.7614	8.70615	6.21786	12.3731	8.73743	7.57183	10.7201	importin-5-like;	1116;	F:GO:0005515;	F:protein binding;
XLOC_000624	Bv_01710_ymit	0008.scaffold00029:254382-256243	59.5824	56.1481	34.3792	32.1301	28.0868	30.37	41.3065	29.0792	61.2804	36.8	29.7737	42.565	40S ribosomal S28;	65;	F:GO:0003735; P:GO:0042254; C:GO:0005840; P:GO:0006412;	F:structural constituent of ribosome; P:ribosome biogenesis; C:ribosome; P:translation;
XLOC_000625	Bv_01730_gyqc	0008.scaffold00029:280417-285513	0	0.221548	0	0	0.0662414	0	0	0	0	0.0545847	0.0852008	0	no hits;
XLOC_000626	Bv_01731z381_xqpo	0008.scaffold00029:295812-298373	0	0	0	0	0	0.0460705	0	0	0.0558622	0	0	0.0409438	no hits;
XLOC_000627	Bv_01740_fjmj	0008.scaffold00029:301981-310963	0.010892	0.0216549	0.0235134	0.0982873	0	0.0301822	0.0242851	0.0793103	0.443645	0.0664603	0.0423764	0.0966494	IQ domain-containing IQM6;	989;	P:GO:0008150; C:GO:0005634; F:GO:0005516; C:GO:0005737;	P:biological_process; C:nucleus; F:calmodulin binding; C:cytoplasm;
XLOC_000628	Bv_01751z384_qdkx	0008.scaffold00029:352638-353079	0	0	0	0	0	0	0	0	0	0	0	0	no hits;
XLOC_000629	Bv_01751z385_ecds	0008.scaffold00029:361190-367619	0	0	0	0	0	0	0	0	0	0	0	0	no hits;
XLOC_000630	Bv_01760_xwtn	0008.scaffold00029:370346-372249	0	0.0810617	0	0.0385374	0	0	0	0	0.0576001	0.10678	0	0	4-hydroxy-4-methyl-2-oxoglutarate aldolase 3;	366;	P:GO:0009607; F:GO:0008428; P:GO:0051252; P:GO:0006952;	P:response to biotic stimulus; F:ribonuclease inhibitor activity; P:regulation of RNA metabolic process; P:defense response;
XLOC_000631	Bv_01780_onzy	0008.scaffold00029:410246-416949	0	0.0582519	0	0	0	0	0	0	0	0	0	0	no hits;
XLOC_000632	Bv_01781z386_ingw	0008.scaffold00029:422245-434069	0	0	0	0	0	0	0	0	0	0.0670937	0	0	no hits;
XLOC_000633	Bv_01790_cndj	0008.scaffold00029:449112-450359	0.519385	1.37419	0.483256	0.223822	0.254189	0.0592744	0.544376	0.0686699	0.52838	1.42145	0.228206	0.0537348	cytosolic sulfotransferase 5-like;	338;	F:GO:0008146;	F:sulfotransferase activity;
XLOC_000634	Bv_01791z390_rdyf	0008.scaffold00029:467644-468159	0	0	0	0	0	0	0	0	0	0	0	0	no hits;
XLOC_000635	Bv_01791z391_rdwu	0008.scaffold00029:471899-473839	0	0	0	0	0	0	0	0	0	0	0	0	no hits;
XLOC_000636	Bv_01801z392_fctk	0008.scaffold00029:480367-485009	0	0	0	0	0	0	0	0	0	0	0	0	no hits;
XLOC_000637	Bv_01801z393_imit	0008.scaffold00029:485144-490119	0	0	0	0	0	0	0	0	0	0	0	0	no hits;
XLOC_000638	Bv_01830_rzac	0008.scaffold00029:526957-528352	1.05408	0.553521	0.602095	2.22128	1.38472	2.53172	0.450773	0.443167	0.62789	0.909328	0.856097	0.711516	F-box kelch-repeat At1g15670-like;	342;	F:GO:0005515;	F:protein binding;
XLOC_000639	Bv_01831z395_ntyn	0008.scaffold00029:543642-545232	0	0	0	0.0618669	0	0	0	0	0	0	0	0	no hits;
XLOC_000640	Bv_01840_iiyf	0008.scaffold00029:546117-547502	5.08858	2.806	3.598	7.45263	6.10939	7.45241	2.75825	1.5329	2.18634	3.69048	2.45937	2.74126	F-box kelch-repeat At1g15670-like;	343;	F:GO:0005515;	F:protein binding;
XLOC_000641	Bv_01841z396_dxse	0008.scaffold00029:581761-585852	0	0	0	0	0	0	0	0	0	0	0.0788081	0	no hits;
XLOC_000642	Bv_01841z397_qsjc	0008.scaffold00029:589807-590882	0	0	0	0	0	0	0	0	0	0	0	0	no hits;
XLOC_000643	Bv_01861z398_iyxx	0008.scaffold00029:611498-613982	0	0	0	0	0	0	0	0	0	0	0	0	no hits;
XLOC_000644	Bv_01890_snsf	0008.scaffold00029:645442-647312	0.795928	1.09926	0.566558	1.03973	1.26911	0.817648	0.968885	0.577396	1.24178	0.639983	0.460506	0.658467	ROOT PRIMORDIUM DEFECTIVE 1;	427;	F:GO:0016787;	F:hydrolase activity;
XLOC_000645	Bv_01900_qdpg	0008.scaffold00029:654307-658792	13.2734	16.3617	12.6767	16.6612	18.5633	14.6482	25.0003	22.1262	34.536	27.3659	29.5764	43.6886	BI1;	238;	C:GO:0016020; C:GO:0016021;	C:membrane; C:integral component of membrane;
XLOC_000646	Bv_01910_tcfy	0008.scaffold00029:665571-667002	0	0	0	0	0	0	0	0.151081	0	0	0.232712	0	hypothetical protein BVRB_3g068700;	90;	C:GO:0016020; C:GO:0016021;	C:membrane; C:integral component of membrane;
XLOC_000647	Bv_01940_fjaz	0008.scaffold00029:719423-725569	1.15188	0.73484	0.87877	1.12032	1.36668	0.916316	1.7711	1.25072	3.34566	1.80708	1.31569	2.38807	tRNA-splicing endonuclease subunit Sen2-1-like;	248;	P:GO:0051252; P:GO:0006388; C:GO:0000214; F:GO:0000213;	P:regulation of RNA metabolic process; P:tRNA splicing, via endonucleolytic cleavage and ligation; C:tRNA-intron endonuclease complex; F:tRNA-intron endonuclease activity;	EC:3.1.27.9; EC:3.1.31; EC:3.1.27
XLOC_000648	Bv_01960_whox	0008.scaffold00029:748287-755359	0	0	0	0	0	0	0	0	0	0.0276126	0	0	no hits;
XLOC_000649	Bv_01970_ahcc	0008.scaffold00029:756401-759599	0	0	0	0	0	0	0.0603437	0	0	0	0	0	zinc finger BED domain-containing RICESLEEPER 2-like;	257;	F:GO:0003676; F:GO:0003677; C:GO:0005634; F:GO:0003700; F:GO:0000977; F:GO:0046983; C:GO:0009536; P:GO:0006357;	F:nucleic acid binding; F:DNA binding; C:nucleus; F:transcription factor activity, sequence-specific DNA binding; F:RNA polymerase II regulatory region sequence-specific DNA binding; F:protein dimerization activity; C:plastid; P:regulation of transcription from RNA polymerase II promoter;
XLOC_000650	Bv_02000_mmaf	0008.scaffold00029:766891-767609	0.799842	0.972865	0.710621	4.16777	1.81205	1.17993	0.526412	1.25163	2.22864	1.00486	1.20508	2.86044	dirigent 22-like;	154;	F:GO:0016853;	F:isomerase activity;
XLOC_000651	Bv_02001z406_sazz	0008.scaffold00029:772877-776079	0	0	0	0	0	0	0.0356314	0	0	0	0	0.0427893	no hits;
XLOC_000652	Bv_02010_ijrw	0008.scaffold00029:787824-788679	3.94143	2.33402	3.31216	3.20368	2.6607	3.82532	4.24043	6.41612	11.6913	7.41385	7.21308	12.5153	dirigent 22-like;	189;	F:GO:0016853;	F:isomerase activity;
XLOC_000653	Bv_02020_ffky	0008.scaffold00029:793456-794479	2.37076	0.680695	1.4158	3.32884	1.42035	1.15283	1.40457	1.10071	3.84874	1.96223	2.47904	3.38222	dirigent 22-like;	238;	F:GO:0016853;	F:isomerase activity;
XLOC_000654	Bv_02030_ipua	0008.scaffold00029:801254-802289	1.38695	0.780176	0.708848	1.46271	1.30109	1.03	2.28201	2.15615	2.11405	2.91189	2.2646	0.696757	dirigent 22-like;	241;	F:GO:0016853;	F:isomerase activity;
XLOC_000655	Bv_02031z408_ymje	0008.scaffold00029:805694-807389	0	0	0	0	0	0	0	0	0	0	0	0	no hits;
XLOC_000656	Bv_02031z410_aegy	0008.scaffold00029:817447-820309	0	0	0	0	0	0	0	0	0	0	0	0	no hits;
XLOC_000657	Bv_02051z415_wqhh	0008.scaffold00029:870998-881667	0	0	0	0	0	0	0	0	0	0	0	0	no hits;
XLOC_000658	Bv_02060_yhuc	0008.scaffold00029:885383-886095	0	0	0	0	0	0	0.126714	0	0	0	0	0.132079	---NA---;	92;	;	;
XLOC_000659	Bv_02070_jjru,Bv_02080_topm	0008.scaffold00029:896399-909751	3.67105	3.65565	2.48574	3.16761	2.56988	1.98963	3.90364	5.14936	9.68456	3.75153	4.81718	6.28603	no hits;
XLOC_000660	Bv_02091z419_amdk	0008.scaffold00029:993573-998535	0	0.0581931	0.00664102	0	0.0188323	0	0.0134636	0.042732	0.0206167	0	0	0.0313935	no hits;
XLOC_000661	Bv_02110_iadf	0008.scaffold00029:1011404-1014035	0.627018	1.7362	0.922266	1.53215	0.928139	1.60203	0.452986	0.253428	0.950924	1.03555	0.818754	0.696201	zinc finger 8-like;	309;	F:GO:0003676;	F:nucleic acid binding;
XLOC_000662	Bv_02111z421_xnru	0008.scaffold00029:1027368-1028722	0	0	0	0	0	0	0	0	0	0	0	0	no hits;
XLOC_000663	Bv_02111z422_pkac	0008.scaffold00029:1028993-1036312	0	0	0	0	0	0	0	0	0	0	0	0	no hits;
XLOC_000664	Bv_02111z426_sdfh	0008.scaffold00029:1073029-1073962	0	0	0	0	0	0	0	0	0	0	0	0	no hits;
XLOC_000665	Bv_02111z428_gdfj	0008.scaffold00029:1077770-1078592	0	0	0	0	0	0	0	0	0	0	0	0	no hits;
XLOC_000666	Bv_02121z429_fdgn	0008.scaffold00029:1084321-1087742	0	0	0	0	0	0	0	0	0	0	0	0	no hits;
XLOC_000667	Bv_02121z430_nmiq	0008.scaffold00029:1099379-1103402	0	0	0	0	0	0	0	0	0	0.503055	0	0	no hits;
XLOC_000668	Bv_02131z431_rdwf	0008.scaffold00029:1103678-1122306	0.057035	0.0173603	0.0939938	0.217896	0.221097	0.0339333	0.0995103	0.0188513	0.0497848	0.14435	0.137274	0.0895832	no hits;
XLOC_000669	Bv_02190_sekm	0008.scaffold00029:1185718-1188099	0	0	0	0	0	0	0.0844443	0	0	0	0	0.141793	no hits;
XLOC_000670	Bv_02200_ejaj	0008.scaffold00029:1190744-1191849	2.84121	4.06552	2.81086	5.25435	4.55658	4.5846	1.08925	2.87716	5.33642	2.04063	4.52557	5.96903	transferring glycosyl group transferase;	243;	P:GO:0008150; C:GO:0005576; C:GO:0005773; F:GO:0003674;	P:biological_process; C:extracellular region; C:vacuole; F:molecular_function;
XLOC_000671	Bv_02210_ones	0008.scaffold00029:1193568-1200019	0	0	0	0	0	0	0	0	0	0	0	0	---NA---;	81;	;	;
XLOC_000672	Bv_02211z433_nrwc	0008.scaffold00029:1200707-1201259	0	0	0	0	0	0	0	0	0	0	0	0	no hits;
XLOC_000673	Bv_02221z434_wmqp	0008.scaffold00029:1205198-1206219	0	0	0	0	0	0	0	0	0	0.174267	0	0	no hits;
XLOC_000674	Bv_02221z437_fpjx	0008.scaffold00029:1228076-1228909	0	0	0	0	0	0	0	0	0	0	0	0	no hits;
XLOC_000675	Bv_02221z438_ueqj	0008.scaffold00029:1231040-1234609	0	0	0	0	0	0	0	0	0	0.237777	0	0	no hits;
XLOC_000676	Bv_02231z440_cksu	0008.scaffold00029:1262631-1263779	0	0	0	0	0	0	0	0	0	0	0	0	no hits;
XLOC_000677	Bv_02240_jhzu	0008.scaffold00029:1266277-1267229	7.0729	7.76843	6.73472	5.48728	6.4368	5.53989	11.2857	14.4227	17.1986	11.7903	12.4724	19.5006	transmembrane and coiled-coil domain-containing 1;	188;	F:GO:0005262; P:GO:0006816; C:GO:0030176; P:GO:0032469;	F:calcium channel activity; P:calcium ion transport; C:integral component of endoplasmic reticulum membrane; P:endoplasmic reticulum calcium ion homeostasis;
XLOC_000678	Bv_02251z443_oeaa	0008.scaffold00029:1301833-1308378	0	0	0	0	0	0	0	0	0	0	0	0	no hits;
XLOC_000679	Bv_02270_wrhu	0008.scaffold00029:1314814-1317049	2.82323	1.91702	1.40676	3.06461	1.68394	1.92247	2.3632	2.03557	2.7722	3.70446	2.39996	4.26861	DNA-directed RNA polymerase subunit beta;	275;	F:GO:0003899; P:GO:0032774;	F:DNA-directed 5'-3' RNA polymerase activity; P:RNA biosynthetic process;
XLOC_000680	Bv_02280_ryth	0008.scaffold00029:1333727-1339189	1.59629	3.75467	2.09907	1.2704	1.57499	1.64279	5.48372	1.49056	1.9973	3.04893	0.765571	1.10366	metal tolerance 4;	417;	P:GO:0006812; P:GO:0055085; C:GO:0016021; F:GO:0008324;	P:cation transport; P:transmembrane transport; C:integral component of membrane; F:cation transmembrane transporter activity;
XLOC_000681	Bv_02281z444_mxay	0008.scaffold00029:1346500-1351089	0	0	0	0.0210753	0	0	0	0	0	0	0	0	no hits;
XLOC_000682	-	0008.scaffold00029:682720-683497	0	0.428173	0.607332	0.0841435	0.684264	0.452537	0	0	0.684068	0.112025	0.0894929	0.390727	no hits;
XLOC_000683	-	0008.scaffold00029:932646-933634	5.7114	5.62678	6.16993	1.2204	0.388508	2.30757	5.04453	1.72284	2.76071	1.77565	1.05614	1.874	no hits;
XLOC_000684	-	0008.scaffold00029:933745-934438	157.202	130.489	120.737	39.2874	35.6241	40.0673	67.5204	54.2458	72.0286	5.36511	8.62527	30.4841	no hits;
XLOC_000685	-	0008.scaffold00029:949319-949379	2.84005e+06	2.33318e+06	4.0247e+06	5.25738e+06	1.1819e+07	6.70874e+06	3.40692e+06	3.13324e+06	2.40177e+06	5.78259e+06	1.37807e+06	3.69121e+06	no hits;
XLOC_000686	-	0008.scaffold00029:949444-949721	1.05014	0	0	16.8355	32.5378	20.6448	0.607394	0	0	5.40204	2.33635	2.56792	no hits;
XLOC_000687	-	0008.scaffold00029:1048582-1048725	87.1026	87.7914	67.8838	52.6431	90.5934	86.2151	50.4685	30.5861	36.5893	57.7597	32.1599	43.3313	no hits;
XLOC_000688	Bv_02290_fhdx	0009.scaffold00036:1475-2047	0	0	0	0	0	0	0	0	0	0	0	0	hypothetical protein BVRB_3g070410;	84;	P:GO:0008150; C:GO:0005634; F:GO:0003674;	P:biological_process; C:nucleus; F:molecular_function;
XLOC_000689	Bv_02300_gyao	0009.scaffold00036:21445-22036	0	0	0	0	0	0	0	0	0	0	0	0	hypothetical protein BVRB_3g070420;	69;	;	;
XLOC_000690	Bv_02301z451_kodg	0009.scaffold00036:40645-41268	0	0	0	0	0	0	0	0	0	0	0	0	no hits;
XLOC_000691	Bv_02301z452_cemk	0009.scaffold00036:43395-50730	0	0	0.0191404	0	0	0	0	0	0	0	0	0	no hits;
XLOC_000692	Bv_02301z454_pgte	0009.scaffold00036:54375-57385	0	0	0	0	0	0	0	0	0	0	0	0	no hits;
XLOC_000693	Bv_02301z455_ctgp	0009.scaffold00036:61295-68011	0	0	0	0	0	0	0	0	0	0	0	0	no hits;
XLOC_000694	Bv_02301z458_jgjk	0009.scaffold00036:95185-99269	0	0	0	0	0	0	0	0	0	0	0	0	no hits;
XLOC_000695	Bv_02301z461_nmsm	0009.scaffold00036:124205-127307	0	0	0	0	0	0	0	0	0	0	0	0	no hits;
XLOC_000696	Bv_02310_hhot	0009.scaffold00036:133645-137121	0	0	0	0	0	0	0	0	0	0	0	0	ethylene-responsive transcription factor RAP2-2;	234;	F:GO:0003677; C:GO:0005634; F:GO:0003700; P:GO:0006351; P:GO:0006355;	F:DNA binding; C:nucleus; F:transcription factor activity, sequence-specific DNA binding; P:transcription, DNA-templated; P:regulation of transcription, DNA-templated;
XLOC_000697	Bv_02311z466_ufdg	0009.scaffold00036:163645-165400	0	0	0	0	0	0	0	0	0	0	0	0	no hits;
XLOC_000698	Bv_02331z467_fgpj	0009.scaffold00036:185912-187325	0	0	0	0	0	0	0	0	0	0	0	0	no hits;
XLOC_000699	Bv_02340_cmkn	0009.scaffold00036:208322-210005	4.52431	4.53537	2.17262	10.7	7.45058	4.83619	3.79635	2.10396	3.35703	3.92225	2.73255	1.99283	PREDICTED: uncharacterized protein LOC104906970;	74;	;	;
XLOC_000700	Bv_02341z469_apsi	0009.scaffold00036:214702-220302	0	0	0	0	0	0	0	0	0	0	0	0	no hits;
XLOC_000701	Bv_02341z470_uwnz	0009.scaffold00036:221122-223448	0	0	0	0	0.0231869	0	0	0	0	0	0.0268105	0	no hits;
XLOC_000702	Bv_02341z473_cecu	0009.scaffold00036:237082-242028	0	0	0	0	0	0	0	0	0	0	0	0	no hits;
XLOC_000703	Bv_02341z475_woey	0009.scaffold00036:249592-250978	0	0	0	0	0	0	0	0	0	0	0	0	no hits;
XLOC_000704	Bv_02350_zuci	0009.scaffold00036:262322-274055	1.26943	1.60392	1.30035	0.970168	1.63328	0.624528	0.50289	0.865281	1.89924	0.566132	1.00128	0.739883	no hits;
XLOC_000705	Bv_02351z477_icue	0009.scaffold00036:262322-274055	4.18433	4.91388	3.74264	4.83066	4.42671	5.04265	1.50273	2.44826	3.87452	1.37539	2.3506	1.32015	no hits;
XLOC_000706	Bv_02361z478_udre	0009.scaffold00036:277602-278916	0	0	0	0	0	0	0	0	0	0	0	0	no hits;
XLOC_000707	Bv_02380_titj	0009.scaffold00036:304752-305304	0.312844	0.0689637	0	0.119278	1.41227	0	0	0	0	0	0.094749	0	no hits;
XLOC_000708	Bv_02390_zwsm	0009.scaffold00036:305852-315508	0.465953	0.509427	0.279513	0.235834	0.473006	0.371549	0.54964	0.110703	0.542669	0.0465146	0.497444	0.461683	chromatin structure-remodeling complex BSH;	240;	P:GO:0006338; C:GO:0000228;	P:chromatin remodeling; C:nuclear chromosome;
XLOC_000709	Bv_02420_spfa	0009.scaffold00036:363845-373385	0	0.0337123	0	0	0	0	0	0.0249005	0.0215802	0	0	0	no hits;
XLOC_000710	Bv_02431z483_kqeh	0009.scaffold00036:383355-391918	0	0	0	0	0	0	0	0	0	0	0	0	no hits;
XLOC_000711	Bv_02431z485_ztct	0009.scaffold00036:399495-399866	0	0	0	0	0	0	0	0	0	0	0	0	no hits;
XLOC_000712	Bv_02450_azad	0009.scaffold00036:459835-463780	0.371013	0.332377	0.255672	0.434071	0.704623	0.664069	0	0.198469	0.171837	0	0.19668	0.84495	transcription factor HY5-like;	164;	C:GO:0005667; F:GO:0003700; P:GO:0006355; P:GO:0006355;	C:transcription factor complex; F:transcription factor activity, sequence-specific DNA binding; P:regulation of transcription, DNA-templated; P:regulation of transcription, DNA-templated;
XLOC_000713	Bv_02451z490_fcmi	0009.scaffold00036:475545-478494	0	0	0	0	0	0	0	0	0	0	0	0	no hits;
XLOC_000714	Bv_02460_rrgt	0009.scaffold00036:483737-491515	2.81701	2.60121	1.89028	3.48079	2.87027	2.00303	3.19756	5.55271	11.6171	4.67376	8.84318	11.4112	pectin acetylesterase 10-like;	418;	F:GO:0016787;	F:hydrolase activity;
XLOC_000715	Bv_02471z491_qyrj	0009.scaffold00036:510655-511508	0	0	0	0	0	0	0	0	0	0	0	0	no hits;
XLOC_000716	Bv_02480_jexa	0009.scaffold00036:519623-530223	4.70274	5.449	4.12698	5.34022	5.30588	4.84234	7.50416	5.28801	7.18786	11.0618	5.96141	7.3097	DEAD-box ATP-dependent RNA helicase 50;	680;	F:GO:0003676; F:GO:0005524;	F:nucleic acid binding; F:ATP binding;
XLOC_000717	Bv_02490_owzt	0009.scaffold00036:533833-537408	15.4279	11.3576	7.42553	19.5675	15.9242	8.71356	9.81589	8.43913	16.7083	16.3715	11.1647	16.9485	50S ribosomal chloroplastic;	167;	F:GO:0003735; P:GO:0042254; C:GO:0005840; P:GO:0006412;	F:structural constituent of ribosome; P:ribosome biogenesis; C:ribosome; P:translation;
XLOC_000718	Bv_02500_gtik	0009.scaffold00036:547433-548371	0	0	0	0	0	0	0	0	0	0	0	0	YIPF5 homolog;	76;	P:GO:0008150; C:GO:0009507; C:GO:0016020; C:GO:0016021; F:GO:0003674;	P:biological_process; C:chloroplast; C:membrane; C:integral component of membrane; F:molecular_function;
XLOC_000719	Bv_02510_mixs	0009.scaffold00036:572533-582188	0.0278944	0	0	0	0	0.336408	0	0.0292674	0	0.0567112	0.102658	0.0353972	disulfide isomerase-like 1-4;	583;	C:GO:0005783; P:GO:0045454; F:GO:0016853;	C:endoplasmic reticulum; P:cell redox homeostasis; F:isomerase activity;
XLOC_000720	Bv_02521z495_pgfu	0009.scaffold00036:600583-602798	0	0	0	0	0	0	0	0	0	0.0829226	0	0	no hits;
XLOC_000721	Bv_02541z496_zpkm	0009.scaffold00036:630223-630924	0	0	0	0	0	0	0	0	0	0	0	0	no hits;
XLOC_000722	Bv_02561z497_rwpn	0009.scaffold00036:659823-661338	0	0	0	0	0	0	0	0	0	0	0	0	no hits;
XLOC_000723	Bv_02561z498_escd	0009.scaffold00036:666223-670075	0	0	0	0	0	0	0	0	0	0	0	0	no hits;
XLOC_000724	Bv_02561z499_myja	0009.scaffold00036:674973-677015	0	0	0.15488	0	0	0	0	0	0	0	0	0	no hits;
XLOC_000725	Bv_02570_scac	0009.scaffold00036:691073-701311	11.3616	9.26902	8.71485	11.6213	9.7584	11.1036	12.2611	8.87431	17.3623	12.5738	10.5218	14.547	methionine aminopeptidase 2B;	432;	P:GO:0006508; F:GO:0008235; F:GO:0004177;	P:proteolysis; F:metalloexopeptidase activity; F:aminopeptidase activity;	EC:3.4.11
XLOC_000726	Bv_02301z450_ytgh	0009.scaffold00036:31433-34281	0	0	0	0	0	0	0	0	0	0	0	0	no hits;
XLOC_000727	Bv_02301z453_dmag	0009.scaffold00036:50892-53261	0	0	0	0	0	0	0	0	0	0	0	0	no hits;
XLOC_000728	Bv_02301z456_cwpp	0009.scaffold00036:86511-91011	0	0	0	0.0866641	0	0	0	0	0.0229147	0	0	0	no hits;
XLOC_000729	Bv_02301z457_fwpd	0009.scaffold00036:91096-94791	0	0	0	0	0	0	0	0	0	0	0	0	no hits;
XLOC_000730	Bv_02301z459_aiak	0009.scaffold00036:99735-101891	0	0	0	0	0	0	0	0	0	0	0	0	no hits;
XLOC_000731	Bv_02301z460_anhc	0009.scaffold00036:111756-114081	0	0	0	0	0.0938724	0.0399986	0	0	0	0	0	0	no hits;
XLOC_000732	Bv_02301z462_ijui	0009.scaffold00036:129065-133491	0	0	0	0	0	0	0	0	0	0.0690607	0	0	no hits;
XLOC_000733	Bv_02311z463_gape	0009.scaffold00036:141476-144631	0	0	0.0218128	0	0.024313	0.0600872	0	0	0.0384821	0	0	0.0496379	no hits;
XLOC_000734	Bv_02311z464_gnmq	0009.scaffold00036:154155-155191	0	0	0	0	0	0	0	0	0	0	0	0	no hits;
XLOC_000735	Bv_02311z465_fmfc	0009.scaffold00036:157706-162411	0	0	0	0	0	0	0	0	0	0	0.0342295	0	no hits;
XLOC_000736	Bv_02320_pyyh	0009.scaffold00036:167594-170541	0	0	0	0	0.107334	0	0	0.040971	0	0.0370176	0.0805652	0.0412702	no hits;
XLOC_000737	Bv_02330_sfjm	0009.scaffold00036:174327-181638	0	0	0	0	0	0	0	0	0	0	0	0	no hits;
XLOC_000738	Bv_02331z468_zpey	0009.scaffold00036:200936-204798	0	0	0	0	0	0	0	0	0	0	0	0	no hits;
XLOC_000739	Bv_02341z471_hjyp	0009.scaffold00036:223597-229218	0	0	0	0	0	0	0	0	0	0	0	0	no hits;
XLOC_000740	Bv_02341z472_hrpc	0009.scaffold00036:230061-232318	0	0	0	0	0	0	0	0	0	0	0	0	no hits;
XLOC_000741	Bv_02341z474_dkte	0009.scaffold00036:247120-248868	0	0	0	0	0	0	0	0.0662195	0.123068	0	0	0	no hits;
XLOC_000742	Bv_02341z476_edpo	0009.scaffold00036:252347-256998	0	0	0	0	0	0.0224092	0	0	0	0	0	0	no hits;
XLOC_000743	Bv_02360_wtti	0009.scaffold00036:262322-274055	9.97136	15.0773	9.20212	15.1152	13.2413	6.04992	4.68041	5.94916	11.075	8.02394	20.6944	11.2561	hypothetical protein EUGRSUZ_H01335;	33;	C:GO:0016021;	C:integral component of membrane;
XLOC_000744	Bv_02361z479_rkua	0009.scaffold00036:280840-282898	0	0	0	0	0	0	0	0	0	0	0	0	no hits;
XLOC_000745	Bv_02370_fmdw	0009.scaffold00036:289729-291738	0.118313	0.333027	0	0.693086	0.78286	0	0	0.286238	0.308899	0.465885	0.611865	0.299875	hydrophobic RCI2B;	56;	C:GO:0016021;	C:integral component of membrane;
XLOC_000746	Bv_02371z480_wwxe	0009.scaffold00036:293396-294148	0	0	0	0	0	0	0	0	0	0	0	0	no hits;
XLOC_000747	Bv_02390_zwsm	0009.scaffold00036:305852-315508	2.04505	1.1686	1.28724	1.88241	2.03121	1.13065	4.14057	1.77466	1.43354	1.60193	1.34204	2.42125	chromatin structure-remodeling complex BSH;	240;	P:GO:0006338; C:GO:0000228;	P:chromatin remodeling; C:nuclear chromosome;
XLOC_000748	Bv_02400_irch	0009.scaffold00036:319939-321768	8.88119	2.71852	3.59877	6.32202	3.56682	3.08006	3.64061	2.50427	3.3909	5.23106	2.86441	2.90235	allene oxide synthase;	514;	F:GO:0005506; F:GO:0016705; P:GO:0055114; F:GO:0004497; F:GO:0020037;	F:iron ion binding; F:oxidoreductase activity, acting on paired donors, with incorporation or reduction of molecular oxygen; P:oxidation-reduction process; F:monooxygenase activity; F:heme binding;
XLOC_000749	Bv_02401z481_sudc	0009.scaffold00036:334948-336238	0	0	0	0	0	0	0	0	0	0	0	0	no hits;
XLOC_000750	Bv_02401z482_rtue	0009.scaffold00036:338305-340308	0	0	0	0	0	0	0	0	0	0	0	0	no hits;
XLOC_000751	Bv_02410_azuo	0009.scaffold00036:351911-361621	1.47347	1.7847	0.713371	2.07493	2.71727	1.91455	1.99876	1.70182	3.07582	2.48622	2.60161	3.09256	mediator of RNA polymerase II transcription subunit 18;	144;	C:GO:0070847; P:GO:0048833; P:GO:0006369; F:GO:0001104; P:GO:0006357; P:GO:0048441; P:GO:0048440; P:GO:0010219; P:GO:0045892; P:GO:0048510; P:GO:0048443; P:GO:0048442; C:GO:0016592;	C:core mediator complex; P:specification of floral organ number; P:termination of RNA polymerase II transcription; F:RNA polymerase II transcription cofactor activity; P:regulation of transcription from RNA polymerase II promoter; P:petal development; P:carpel development; P:regulation of vernalization response; P:negative regulation of transcription, DNA-templated; P:regulation of timing of tran…
XLOC_000752	Bv_02430_tdcc	0009.scaffold00036:379938-382831	0.885754	0.208261	0.0483074	0.126889	0.299478	0.0902014	0.662237	0.271251	0.451033	0.140633	0.237121	0.0965315	PREDICTED: uncharacterized protein LOC104906995;	242;	P:GO:0008150; P:GO:0009073; P:GO:0055085; C:GO:0016020; C:GO:0016021; F:GO:0003849; F:GO:0003674; F:GO:0005215;	P:biological_process; P:aromatic amino acid family biosynthetic process; P:transmembrane transport; C:membrane; C:integral component of membrane; F:3-deoxy-7-phosphoheptulonate synthase activity; F:molecular_function; F:transporter activity;
XLOC_000753	Bv_02431z484_hiyo	0009.scaffold00036:394458-396371	0	0	0	0	0	0	0	0	0	0	0	0	no hits;
XLOC_000754	Bv_02431z486_psnh	0009.scaffold00036:399906-402261	0	0	0	0	0	0	0	0	0	0	0	0	no hits;
XLOC_000755	Bv_02431z487_mywy	0009.scaffold00036:407899-412681	0	0	0	0	0	0	0	0	0	0	0	0	no hits;
XLOC_000756	Bv_02440_qmdq	0009.scaffold00036:415718-423711	0	0	0.0370117	0.135228	0	0.0882506	0.552831	0.0807386	0.0716431	0	0	0.268982	auxin-responsive IAA31;	85;	C:GO:0005634; F:GO:0005515; P:GO:0006355;	C:nucleus; F:protein binding; P:regulation of transcription, DNA-templated;
XLOC_000757	Bv_02441z488_xjdx	0009.scaffold00036:433050-437171	0	0	0	0	0	0	0	0	0	0	0	0	no hits;
XLOC_000758	Bv_02441z489_dgzz	0009.scaffold00036:457179-458991	0	0	0	0	0	0	0	0	0	0	0	0	no hits;
XLOC_000759	Bv_02470_otgr	0009.scaffold00036:501018-508332	3.25204	3.14506	2.84434	3.58507	3.52276	2.71711	3.88025	3.91114	4.49931	4.14454	2.92668	4.41947	peter Pan;	345;	F:GO:0019843; P:GO:0000027; C:GO:0030687;	F:rRNA binding; P:ribosomal large subunit assembly; C:preribosome, large subunit precursor;
XLOC_000760	Bv_02501z492_hgyd	0009.scaffold00036:554645-563499	0	0	0	0	0	0.0374896	0	0	0	0	0	0	no hits;
XLOC_000761	Bv_02511z493_mixx	0009.scaffold00036:584976-586879	0	0	0	0	0	0	0	0	0	0	0	0	no hits;
XLOC_000762	Bv_02511z494_pnti	0009.scaffold00036:591424-594579	2.72479	0	0	0	0	0	0	0	0	0	0	0	no hits;
XLOC_000763	Bv_02520_dtkw	0009.scaffold00036:598658-600139	0	0	0	0	0	0	0	0	0	0	0.0303016	0	sterol 14-demethylase-like;	353;	F:GO:0005506; F:GO:0016705; P:GO:0055114; F:GO:0004497; F:GO:0020037;	F:iron ion binding; F:oxidoreductase activity, acting on paired donors, with incorporation or reduction of molecular oxygen; P:oxidation-reduction process; F:monooxygenase activity; F:heme binding;
XLOC_000764	Bv_02530_shro	0009.scaffold00036:610360-616259	0	0	0	0	0.0424988	0	0	0	0	0	0	0	sterol 14-demethylase;	443;	F:GO:0005506; F:GO:0016705; P:GO:0055114; F:GO:0004497; F:GO:0020037;	F:iron ion binding; F:oxidoreductase activity, acting on paired donors, with incorporation or reduction of molecular oxygen; P:oxidation-reduction process; F:monooxygenase activity; F:heme binding;
XLOC_000765	Bv_02540_tkyp	0009.scaffold00036:620723-624729	4.90629	2.71607	4.41282	5.5461	3.87636	3.58283	5.5711	3.52385	6.24254	5.28556	4.0077	6.70368	NC domain-containing family;	289;	F:GO:0016746; C:GO:0016020; C:GO:0016021; F:GO:0016740;	F:transferase activity, transferring acyl groups; C:membrane; C:integral component of membrane; F:transferase activity;
XLOC_000766	Bv_02550_tppt,Bv_02560_qjes	0009.scaffold00036:632089-649769	0.987004	0.878338	0.911775	0.714294	1.20351	1.523	1.68846	0.810653	1.22816	1.41449	1.13495	1.61146	no hits;
XLOC_000767	Bv_02561z500_tfun	0009.scaffold00036:677824-680249	0.0651874	0	0.0694686	0	0	0	0	0	0	0	0.10573	0	no hits;
XLOC_000768	Bv_02561z501_rrer	0009.scaffold00036:680693-686059	0	0	0	0	0	0	0	0	0	0	0	0	no hits;
XLOC_000769	Bv_02571z502_ueoy	0009.scaffold00036:703057-707029	0	0	0	0	0	0	0	0	0	0	0	0	no hits;
XLOC_000770	-	0009.scaffold00036:439843-440263	1.42607	1.25449	0.669644	0	0	0	0.209887	0	0.331159	0	0	0	no hits;
XLOC_000771	-	0009.scaffold00036:441710-442030	2.71617	2.00887	1.4296	0	0	0	1.48519	0.940066	3.06576	0	0	0	no hits;
XLOC_000772	-	0009.scaffold00036:632089-649769	0.0538588	0.0853577	0.174491	0	0.261697	0.192004	0.177414	0.0976711	0.115659	0.338209	0.21777	0.286626	no hits;
XLOC_000773	-	0009.scaffold00036:632089-649769	0.355637	0.72437	0.380747	0.756168	0.28746	0.249173	0.331781	0	0	0.155098	0.205363	0	no hits;
XLOC_000774	-	0009.scaffold00036:688154-688175	4.57195e+06	5.51083e+06	3.17934e+06	1.82424e+06	4.41716e+06	2.42593e+06	4.95978e+06	4.42822e+06	0	3.3006e+06	2.5624e+06	2.80621e+06	no hits;
XLOC_000775	Bv_02590_wffg	0010.scaffold00043:1555-3488	7.46439	1.21248	2.09737	6.01157	4.18413	3.97113	2.73967	1.24167	0.894491	4.98451	3.72134	1.78857	syntaxin-121-like;	116;	C:GO:0016020;	C:membrane;
XLOC_000776	Bv_02600_sjji	0010.scaffold00043:5205-14798	0	0	0	0	0	0	0	0	0	0	0	0	orf198 (mitochondrion);	64;	C:GO:0005739;	C:mitochondrion;
XLOC_000777	Bv_02610_qypp	0010.scaffold00043:16425-20215	0	0.0719144	0	0.0840572	0.046221	0	0.151133	0.192552	0.283166	0.104034	0.0844551	0.0759079	ankyrin repeat-containing At5g02620-like;	511;	F:GO:0005515;	F:protein binding;
XLOC_000778	Bv_02631z503_pcdn	0010.scaffold00043:35155-38969	0	0	0	0.0343241	0	0	0	0	0	0	0.0818864	0	no hits;
XLOC_000779	Bv_02640_zzqu	0010.scaffold00043:41855-44956	111.265	50.4037	40.1429	107.801	77.7954	48.2676	38.1363	79.6303	128.757	36.5043	90.0137	148.759	ribosome-binding factor chloroplastic;	300;	P:GO:0044238;	P:primary metabolic process;
XLOC_000780	Bv_02670_hjnd	0010.scaffold00043:66375-70253	46.9235	24.8557	20.3735	38.7319	29.8696	23.1788	29.2184	14.7616	27.3244	26.1438	17.6052	34.2193	phosphatidylcholine transfer;	242;	F:GO:0008289;	F:lipid binding;
XLOC_000781	Bv_02691z504_ehif	0010.scaffold00043:86215-90781	0	0.037796	0	0	0	0.061257	0.0963475	0	0	0	0	0.102685	no hits;
XLOC_000782	Bv_02700_xgwe	0010.scaffold00043:91625-96693	0.027528	0	0	0	0	0	0.0264337	0	0.0334167	0	0	0	granule-bound starch synthase chloroplastic amyloplastic;	607;	F:GO:0004373; P:GO:0005982; P:GO:0005985;	F:glycogen (starch) synthase activity; P:starch metabolic process; P:sucrose metabolic process;	EC:2.4.1.11
XLOC_000783	Bv_02710_ysof	0010.scaffold00043:97661-107715	0.150617	0.0827591	0.132768	0.259412	0.685264	0.889196	0.453859	0.182458	0.12308	1.14636	0.719663	0.576949	G-type lectin S-receptor-like serine threonine- kinase CES101 isoform X1;	1646;	F:GO:0005524; F:GO:0004672; P:GO:0006468;	F:ATP binding; F:protein kinase activity; P:protein phosphorylation;
XLOC_000784	Bv_02740_iywn	0010.scaffold00043:132032-146267	0.884175	0.835741	0.702059	0.799062	0.86698	0.734531	1.47884	0.970396	1.21705	1.02789	1.02757	1.78454	transducin family;	1075;	F:GO:0005515;	F:protein binding;
XLOC_000785	Bv_02750_gfzt	0010.scaffold00043:159905-166925	4.87938	7.07681	5.91347	5.42753	5.69594	5.06606	10.9131	8.58725	10.3565	11.4103	7.6602	9.94359	polyadenylate-binding -interacting 12-like; polyadenylate-binding -interacting 12-like;	414; 419;	F:GO:0003676; F:GO:0003676;	F:nucleic acid binding; F:nucleic acid binding;
XLOC_000786	Bv_02760_wwfm	0010.scaffold00043:179002-179757	0.327838	0.833795	0.27086	1.10511	1.13264	1.71169	2.06287	0.83636	0.497146	1.85832	1.3197	1.21871	DUF4228 domain;	176;	;	;
XLOC_000787	Bv_02770_gpnk	0010.scaffold00043:188952-189754	0.0730472	0	0.0763398	0	0.19781	0	0.469101	0	0	0.16624	0	0	hypothetical protein BVRB_000200;	136;	;	;
XLOC_000788	Bv_02780_gphc	0010.scaffold00043:199302-203155	11.0081	0.853409	33.9525	0.627955	6.4576	14.2267	43.4488	23.6289	58.6207	3.01914	2.73144	18.6594	jasmonate-induced homolog;	209;	F:GO:0003824;	F:catalytic activity;
XLOC_000789	Bv_02790_cfte	0010.scaffold00043:213812-217043	422.978	209.951	166.925	180.685	115.256	145.977	233.134	130.602	179.674	90.5486	36.534	69.9424	jasmonate-induced homolog;	208;	F:GO:0003824;	F:catalytic activity;
XLOC_000790	Bv_02810_jaqn	0010.scaffold00043:241532-244695	0.1182	0	0	0.125667	0.0542956	0	0.053855	0	0.0535215	0.275002	0.0524278	0	IQ-DOMAIN 1-like;	449;	F:GO:0005515;	F:protein binding;
XLOC_000791	Bv_02840_auyy	0010.scaffold00043:278712-279569	0	0	0	0	0	0	0	0	0	0	0	0	hypothetical protein BVRB_000270;	74;	;	;
XLOC_000792	Bv_02890_ddpx	0010.scaffold00043:310652-318509	1.02399	0.750723	0.761043	1.0785	1.33876	0.899416	1.28674	0.896371	1.75434	2.01483	1.31154	1.62494	CDPK-related kinase 4-like;	578;	F:GO:0005524; F:GO:0004672; P:GO:0006468;	F:ATP binding; F:protein kinase activity; P:protein phosphorylation;
XLOC_000793	Bv_02940_cufa	0010.scaffold00043:369930-376986	9.67045	9.39448	7.69174	23.7897	13.8092	10.3233	15.7754	22.0361	41.2498	13.6062	22.2112	41.3144	homeobox-leucine zipper ATHB-12-like;	245;	C:GO:0005667; F:GO:0003700; P:GO:0006355; F:GO:0043565; P:GO:0006355;	C:transcription factor complex; F:transcription factor activity, sequence-specific DNA binding; P:regulation of transcription, DNA-templated; F:sequence-specific DNA binding; P:regulation of transcription, DNA-templated;
XLOC_000794	Bv_02950_meew	0010.scaffold00043:382012-389523	6.30727	4.25455	3.61525	5.83003	5.13081	3.71397	6.43708	5.32751	5.367	5.4368	4.11535	6.90441	pyridoxal chloroplastic;	370;	F:GO:0016491; P:GO:0055114;	F:oxidoreductase activity; P:oxidation-reduction process;
XLOC_000795	Bv_02970_ekix	0010.scaffold00043:391812-394477	0.0170573	0.0185331	0.0068623	0	0.0225714	0.0765525	0	0.0392055	0.149607	0	0.0332906	0.0638845	---NA---;	562;	;	;
XLOC_000796	Bv_02580_qpnk	0010.scaffold00043:127-761	4.96356	1.4667	2.31832	1.45612	2.3161	2.07051	1.6748	0.19489	0.117124	1.30831	0.483365	0.339053	---NA---;	11;	;	;
XLOC_000797	Bv_02620_pudi	0010.scaffold00043:23244-24711	0.0539353	0.0621156	0.0220913	0.0654846	0.346648	0	0.064466	0.132256	0.433117	0.309329	0.247478	0.52103	F-box At3g23970;	414;	F:GO:0005515;	F:protein binding;
XLOC_000798	Bv_02630_fegq	0010.scaffold00043:25435-31661	0.747491	0.793653	0.5932	1.01555	1.36374	0.750546	1.30333	0.806894	1.58645	1.52503	1.28686	1.17892	F-box At3g23970;	414;	F:GO:0005515;	F:protein binding;
XLOC_000799	Bv_02650_qgzg	0010.scaffold00043:46234-48361	0.572061	0.783975	0.420868	0.813736	0.797361	0.367697	1.01898	0.871158	0.654525	0.692294	0.589945	0.669815	transcription termination factor chloroplastic;	511;	F:GO:0003690; P:GO:0006355;	F:double-stranded DNA binding; P:regulation of transcription, DNA-templated;
XLOC_000800	Bv_02660_zxxr	0010.scaffold00043:53384-58441	1.49513	0.791623	0.781833	2.16535	1.5069	1.16998	1.23478	0.875995	1.58691	1.82504	1.33468	2.53779	probable ATP-dependent helicase PF08_0048;	336;	C:GO:0009295; C:GO:0009508; C:GO:0009507; C:GO:0005739; F:GO:0003690; P:GO:0006355;	C:nucleoid; C:plastid chromosome; C:chloroplast; C:mitochondrion; F:double-stranded DNA binding; P:regulation of transcription, DNA-templated;
XLOC_000801	Bv_02680_askk	0010.scaffold00043:78405-78941	3.8366	4.74913	2.42494	4.80092	1.73869	3.42907	1.95602	0.696046	4.5718	1.77626	3.63994	6.60716	Avr9 Cf-9 rapidly elicited;	92;	P:GO:0008150; C:GO:0009507; C:GO:0005575; F:GO:0003674;	P:biological_process; C:chloroplast; C:cellular_component; F:molecular_function;
XLOC_000802	Bv_02690_ksxt	0010.scaffold00043:81914-82471	23.6739	4.14184	2.91481	4.42717	3.86902	4.73136	2.3607	0.725762	2.48873	1.0433	3.07055	4.67858	Avr9 Cf-9 rapidly elicited;	94;	P:GO:0008150; C:GO:0009507; C:GO:0005575; F:GO:0003674;	P:biological_process; C:chloroplast; C:cellular_component; F:molecular_function;
XLOC_000803	Bv_02720_xehm,Bv_02730_nkct	0010.scaffold00043:108106-117151	3.62286	4.73557	2.67847	3.9129	5.45096	3.91505	6.4225	4.61846	6.80029	7.00715	4.55168	9.4165	no hits;
XLOC_000804	Bv_02731z505_uthq	0010.scaffold00043:118184-118961	0	0	0	0	0	0	0	0	0	0	0	0	no hits;
XLOC_000805	Bv_02800_imei	0010.scaffold00043:217767-220148	0.394449	0.692564	0.824426	0.252489	0.817172	1.40902	1.32483	0	0.389339	1.24243	0.34287	0.745167	small heat shock chloroplastic;	237;	C:GO:0009507; C:GO:0009536;	C:chloroplast; C:plastid;
XLOC_000806	Bv_02801z506_sigc	0010.scaffold00043:223123-224578	0	0	0	0.0899654	0.0441432	0	0	0	0.0668639	0	0.0382585	0.186095	no hits;
XLOC_000807	Bv_02820_ipex	0010.scaffold00043:244714-248868	1.69552	0.799817	0.486057	3.233	0.543646	0.963327	0.575186	0.16767	0.712608	0.576694	0.277815	0.307937	growth-regulating factor 7;	323;	C:GO:0005634; F:GO:0005515; P:GO:0006351; P:GO:0032502;	C:nucleus; F:protein binding; P:transcription, DNA-templated; P:developmental process;
XLOC_000808	Bv_02830_qxfh	0010.scaffold00043:272677-275074	1.14358	3.21463	3.06387	1.77377	3.13976	1.2254	3.43108	4.28561	6.12838	2.93286	2.96719	5.07793	GPR107-like;	452;	C:GO:0016021;	C:integral component of membrane;
XLOC_000809	Bv_02850_utso	0010.scaffold00043:280185-283678	2.22512	3.79806	3.00474	4.39498	3.18141	1.34137	5.78788	2.67247	6.81139	4.42554	2.8663	4.12161	ABC transporter A family;	72;	P:GO:0008150; C:GO:0009507; C:GO:0016020; C:GO:0016021; F:GO:0003674;	P:biological_process; C:chloroplast; C:membrane; C:integral component of membrane; F:molecular_function;
XLOC_000810	Bv_02860_atrm	0010.scaffold00043:285363-288478	0.966635	2.74599	2.57148	1.42717	1.33045	2.10733	1.58642	3.14994	5.64864	3.11484	3.69409	5.56162	GRF1-interacting factor 3;	185;	C:GO:0005667; F:GO:0003713; P:GO:0045893;	C:transcription factor complex; F:transcription coactivator activity; P:positive regulation of transcription, DNA-templated;
XLOC_000811	Bv_02870_kurt,Bv_02880_xamz	0010.scaffold00043:289821-304058	5.40478	6.90791	6.3163	7.28201	5.47225	5.35118	7.68155	7.2482	14.1526	9.00672	9.45917	10.7267	no hits;
XLOC_000812	Bv_02900_pyye	0010.scaffold00043:328764-329558	11.4039	12.5103	10.8116	21.1489	30.0718	15.6166	14.8978	7.97947	9.43811	29.4352	13.308	12.4707	auxin-responsive SAUR32;	131;	P:GO:0009733;	P:response to auxin;
XLOC_000813	Bv_02910_yrnu	0010.scaffold00043:339931-341908	0.103414	0	0	0.172611	0.0456521	0	0.532904	0.792339	0.368447	1.17051	0.056333	0	syntaxin-related KNOLLE;	308;	P:GO:0016192; C:GO:0016020; F:GO:0005484; P:GO:0006886; C:GO:0005622;	P:vesicle-mediated transport; C:membrane; F:SNAP receptor activity; P:intracellular protein transport; C:intracellular;
XLOC_000814	Bv_02920_oxen	0010.scaffold00043:344318-346528	0	0	0	0	0	0	0	0	0	0	0	0	PREDICTED: uncharacterized protein LOC109133696;	228;	C:GO:0016020; C:GO:0016021;	C:membrane; C:integral component of membrane;
XLOC_000815	-	0010.scaffold00043:350338-357519	1.51608	3.58291	1.88233	2.73311	4.39832	2.82758	4.58373	1.35112	1.07068	4.50566	1.15237	0.156919	no hits;
XLOC_000816	Bv_02930_saij	0010.scaffold00043:369930-376986	0	0.210108	0.0599636	0.0726474	0.0796055	0.464384	0	0.100964	0.29942	0.0551506	0.198949	0.711109	---NA---;	165;	;	;
XLOC_000817	Bv_02960_rzue	0010.scaffold00043:390588-391488	0.132464	0.253496	0.129445	0.167915	0.231001	0.203199	0.163164	0.307211	0.168561	0.0737941	0.305898	0	root cap late embryogenesis;	207;	F:GO:0003677; F:GO:0003899; P:GO:0006351; F:GO:0046983;	F:DNA binding; F:DNA-directed 5'-3' RNA polymerase activity; P:transcription, DNA-templated; F:protein dimerization activity;
XLOC_000818	Bv_02980_emtc	0010.scaffold00043:394505-395698	0.0496024	0.171683	0.0442244	0.0622404	0	0	0.116206	0.0946809	1.04664	0.0392736	0.0789834	0.0799237	late embryogenesis abundant -related LEA;	348;	C:GO:0005634; C:GO:0016020; C:GO:0016021;	C:nucleus; C:membrane; C:integral component of membrane;
XLOC_000819	Bv_02990_retr	0010.scaffold00043:398343-401008	0.0902707	0.180251	0	0.289789	0.85522	0.18046	0.0953217	0.0956333	0.120976	0	0.261989	0.548691	ubiquitin-60S ribosomal L40;	128;	F:GO:0005515; F:GO:0003735; P:GO:0042254; C:GO:0005840; P:GO:0006412;	F:protein binding; F:structural constituent of ribosome; P:ribosome biogenesis; C:ribosome; P:translation;
XLOC_000820	Bv_03000_wthy	0010.scaffold00043:401643-403218	0	0	0	0	0.0407264	0.0512584	0.0889644	0.0565491	0.0476563	0	0.361806	0.205382	no hits;
XLOC_000821	Bv_03010_xmrj	0010.scaffold00043:407517-410048	13.7545	22.5884	17.4441	17.5511	19.3128	17.8873	20.5249	20.722	37.5525	28.3829	26.1029	37.5648	ubiquitin-60S ribosomal L40;	128;	F:GO:0005515; F:GO:0003735; P:GO:0042254; C:GO:0005840; P:GO:0006412;	F:protein binding; F:structural constituent of ribosome; P:ribosome biogenesis; C:ribosome; P:translation;
XLOC_000822	-	0010.scaffold00043:350338-357519	0.146298	0.481363	0.186719	0.220794	0.659188	0.314544	1.47975	0.150662	0.0472836	0.953322	0.047003	0.086979	no hits;
XLOC_000823	-	0010.scaffold00043:350338-357519	0.598532	6.50402	1.66175	5.19071	2.2491	1.50983	4.5736	0.860789	0	2.87446	0	0.469663	no hits;
XLOC_000824	Bv_03020_dihy,Bv_03030_xfnf	0011.scaffold00043:9785-23816	0.283139	0.160801	0.159185	0.33001	0.271258	0	0.557828	0.955444	0.354753	0.23779	0.506808	0.0472812	no hits;
XLOC_000825	Bv_03040_hqwp	0011.scaffold00043:25371-28953	2.51152	2.75462	1.28133	3.48339	3.17549	1.89311	2.65276	1.96505	4.27394	3.73597	2.69778	2.76026	2-phytyl-1,4-beta-naphthoquinone chloroplastic;	265;	P:GO:0042372; F:GO:0052624;	P:phylloquinone biosynthetic process; F:2-phytyl-1,4-naphthoquinone methyltransferase activity;
XLOC_000826	Bv_03041z507_ortz	0011.scaffold00043:29985-30536	0.120756	0	0	0.247802	0	0.15827	0	0	0	0	0	0	no hits;
XLOC_000827	Bv_03050_cimk	0011.scaffold00043:46945-51095	0.0503575	0	0	0	0	0	0.236867	0	0	0	0	0	polygalacturonase At1g48100;	408;	F:GO:0004650; P:GO:0005982; P:GO:0005985;	F:polygalacturonase activity; P:starch metabolic process; P:sucrose metabolic process;	EC:3.2.1.15
XLOC_000828	Bv_03091z509_nekx	0011.scaffold00043:119465-121350	0	0	0	0	0	0	0	0	0	0	0	0	no hits;
XLOC_000829	Bv_03091z510_tuqu	0011.scaffold00043:125735-126266	0	0	0	0	0	0	0	0	0	0	0	0	no hits;
XLOC_000830	Bv_03091z511_nuad	0011.scaffold00043:131405-137284	0	0	0	0	0	0	0	0	0	0	0	0	no hits;
XLOC_000831	Bv_03060_jeda,Bv_03070_mmzo	0011.scaffold00043:68779-82711	1.36611	3.72841	2.08464	0.685963	0.97019	1.33848	5.94231	7.69604	16.137	4.87352	10.8806	16.3279	no hits;
XLOC_000832	Bv_03071z508_piju	0011.scaffold00043:91036-92111	0.061073	0.120884	0.0267598	0.091775	0	0	0.192143	0	0.0705322	0.0628129	0.138348	0	no hits;
XLOC_000833	Bv_03080_rgys	0011.scaffold00043:93302-95311	0	0	0	0.112562	0	0.0321936	0	0	0	0.0394647	0.140199	0.297442	high affinity nitrate transporter;	502;	P:GO:0055085; C:GO:0016021;	P:transmembrane transport; C:integral component of membrane;
XLOC_000834	Bv_03090_tesc	0011.scaffold00043:97310-99261	0	0	0	0	0	0	0	0	0	0	0	0	high affinity nitrate transporter;	500;	P:GO:0055085; C:GO:0016021;	P:transmembrane transport; C:integral component of membrane;
XLOC_000835	-	0011.scaffold00043:6793-6816	1.10465e+07	0	0	0	0	0	6.63784e+06	0	0	0	0	0	no hits;
XLOC_000836	-	0011.scaffold00043:68779-82711	0.301125	0.611836	0.628432	0.494994	0	0.211452	0	0	0	0	0.358511	0.983737	no hits;
XLOC_000837	-	0011.scaffold00043:103246-103551	0	0	0	0.548219	0.694365	0	0	0	0.97678	0	1.63929	2.1838	no hits;
XLOC_000838	Bv_03091z512_rqqs	0012.scaffold00044:955-14596	0	0	0	0	0	0.0587008	0.0663723	0	0	0.0763129	0.0626263	0	no hits;
XLOC_000839	Bv_03091z513_ifuz	0012.scaffold00044:21085-24256	0	0	0	0	0	0	0	0	0	0	0	0	no hits;
XLOC_000840	Bv_03091z515_esex	0012.scaffold00044:42445-44323	0	0	0	0	0	0	0	0	0	0	0	0	no hits;
XLOC_000841	Bv_03091z514_koyr	0012.scaffold00044:24917-30201	0	0	0	0	0	0	0	0	0	0	0	0	no hits;
XLOC_000842	Bv_03100_jpds	0013.scaffold00046:3395-6372	0	0.238874	0	0.23464	0.273237	0	0	0	0	0	0	0	---NA---;	46;	;	;
XLOC_000843	Bv_03110_gwie	0013.scaffold00046:23305-35180	11.6433	9.34398	7.15858	16.7683	16.3702	13.6662	14.4693	9.27317	19.2707	18.8352	18.509	25.1511	serine threonine- phosphatase PP1-like;	341;	F:GO:0016787;	F:hydrolase activity;
XLOC_000844	Bv_03121z518_wwdn	0013.scaffold00046:38535-39179	0	0	0	0	0	0	0	0	0	0	0	0	no hits;
XLOC_000845	Bv_03121z519_krco	0013.scaffold00046:43265-43985	0	0	0	0	0	0	0	0	0.142296	0	0.0637122	0.233709	no hits;
XLOC_000846	Bv_03101z516_irzk	0013.scaffold00046:15886-19381	0	0	0	0	0	0	0	0	0	0	0	0	no hits;
XLOC_000847	Bv_03101z517_jieo	0013.scaffold00046:19840-22411	0.0894942	0	0	0.182534	0	0.0657449	0	0	0.145035	0	0.0498747	0.0998132	no hits;
XLOC_000848	Bv_03120_nweu	0013.scaffold00046:36633-37561	0	0	0	0	0	0	0	0	0	0	0	0	---NA---;	92;	;	;
XLOC_000849	Bv_03121z521_rgax	0014.scaffold00049:9105-11370	0	0	0	0	0.0985784	0	0	0	0	0	0	0.0659648	no hits;
XLOC_000850	Bv_03121z524_mwyy	0014.scaffold00049:30465-32385	0	0	0	0	0	0	0	0	0	0	0.141174	0.0826461	no hits;
XLOC_000851	Bv_03121z525_tjmh	0014.scaffold00049:34465-36218	0	0	0	0	0	0	0	0	0	0	0	0	no hits;
XLOC_000852	Bv_03121z526_hgif	0014.scaffold00049:50155-51213	0	0	0	0	0	0	0	0	0	0	0	0	no hits;
XLOC_000853	Bv_03121z531_echm	0014.scaffold00049:116625-121252	0	0	0	0	0	0	0	0	0	0	0	0	no hits;
XLOC_000854	Bv_03130_uxaj	0014.scaffold00049:121825-131271	2.00738	3.61117	3.16292	1.52742	2.15632	2.41473	7.1898	5.49451	8.01278	6.83653	7.02599	9.14577	uncharacterized LOC107863921;	546;	F:GO:0016491; P:GO:0055114;	F:oxidoreductase activity; P:oxidation-reduction process;
XLOC_000855	Bv_03140_hemf	0014.scaffold00049:131795-135547	0	0	0.0186656	0	0	0	0	0	0	0	0	0.0337793	FAR-RED IMPAIRED RESPONSE 1-like;	687;	F:GO:0008270; P:GO:0006355;	F:zinc ion binding; P:regulation of transcription, DNA-templated;
XLOC_000856	Bv_03141z532_knsc	0014.scaffold00049:141625-142879	0	0	0	0	0	0	0	0	0	0	0	0	no hits;
XLOC_000857	Bv_03141z533_cmeg	0014.scaffold00049:143855-144739	0	0	0	0	0	0	0	0	0	0	0	0	no hits;
XLOC_000858	Bv_03141z534_ejxe	0014.scaffold00049:147105-148939	0	0	0	0	0	0	0	0	0	0	0	0	no hits;
XLOC_000859	Bv_03141z537_tjfo	0014.scaffold00049:183885-185350	0	0	0	0	0	0	0	0.032031	0	0	0	0	no hits;
XLOC_000860	Bv_03151z539_euad	0014.scaffold00049:227793-228920	0	0	0	0	0	0	0	0	0	0	0	0	no hits;
XLOC_000861	Bv_03121z520_zpjp	0014.scaffold00049:67-1861	0.106195	0.0921047	0.021888	0	0	0	0.0606121	0	0	0	0	0	no hits;
XLOC_000862	Bv_03121z522_hmjn	0014.scaffold00049:16728-17621	0	0	0	0	0	0	0	0	0	0	0	0	no hits;
XLOC_000863	Bv_03121z523_uxek	0014.scaffold00049:19381-26951	0	0	0	0	0	0	0	0	0	0	0.019483	0	no hits;
XLOC_000864	Bv_03121z527_xcze	0014.scaffold00049:60736-66571	0	0	0	0	0	0	0	0	0	0	0	0	no hits;
XLOC_000865	Bv_03121z528_jhmp	0014.scaffold00049:88248-93821	0	0	0	0	0	0	0	0.0169936	0	0	0	0	no hits;
XLOC_000866	Bv_03121z529_nacj	0014.scaffold00049:94456-102921	0	0	0	0	0	0	0	0	0	0	0	0	no hits;
XLOC_000867	Bv_03121z530_rskt	0014.scaffold00049:113716-115941	0	0	0	0	0	0	0	0	0	0	0	0	no hits;
XLOC_000868	Bv_03141z535_gacp	0014.scaffold00049:150977-161661	0	0	0.0139343	0	0	0	0	0.00803219	0	0	0	0	no hits;
XLOC_000869	Bv_03141z536_nhzm	0014.scaffold00049:170066-181851	0.0330358	0.0888044	0.0262418	0.102742	0.132157	0.110847	0.151224	0.0250555	0.0774186	0	0.0824344	0.135274	no hits;
XLOC_000870	Bv_03141z538_ukjp	0014.scaffold00049:194446-195139	0	0	0	0	0	0	0	0	0	0	0	0	no hits;
XLOC_000871	Bv_03150_hztj	0014.scaffold00049:205316-216949	0	0	0	0.510262	0.262082	0.124129	0	0	0	0.306125	0.0368836	0.0895403	no hits;
XLOC_000872	-	0014.scaffold00049:5178-6085	0.359782	0.909378	0.480544	0	0	0	0.464184	0.996788	0.0712454	0	0	0	no hits;
XLOC_000873	Bv_03161z540_faxu	0015.scaffold00050:11005-12544	0	0	0	0	0	0	0	0	0	0	0	0	no hits;
XLOC_000874	Bv_03190_oszt,Bv_03200_fmii,Bv_03210_yozc	0015.scaffold00050:44255-70736	1.63455	2.06158	1.41115	1.05414	1.77494	1.70222	1.91506	1.63536	1.98114	1.47677	0.740803	1.25052	no hits;
XLOC_000875	Bv_03211z543_yefg	0015.scaffold00050:80885-81723	0	0	0	0	0	0	0	0	0.133588	0	0	0	no hits;
XLOC_000876	Bv_03211z544_xoct	0015.scaffold00050:113325-114760	0	0	0	0	0	0	0	0	0	0	0	0	no hits;
XLOC_000877	Bv_03211z546_dazg	0015.scaffold00050:142055-154749	0	0	0	0	0	0	0	0	0	0	0	0	no hits;
XLOC_000878	Bv_03211z547_odht	0015.scaffold00050:179405-180330	0	0	0	0	0	0	0	0	0	0	0	0	no hits;
XLOC_000879	Bv_03211z548_hsej	0015.scaffold00050:181955-187196	0	0	0	0	0	0	0	0	0	0	0	0	no hits;
XLOC_000880	Bv_03221z553_cisf	0015.scaffold00050:325765-331620	0	0	0	0	0	0	0	0	0	0	0	0	no hits;
XLOC_000881	Bv_03221z555_eqyh	0015.scaffold00050:349557-364364	0.0381903	0.0359744	0.0504554	0	0	0.127749	0	0	0.0536167	0.024903	0	0.0277794	no hits;
XLOC_000882	Bv_03221z557_mkud	0015.scaffold00050:379017-382796	0	0	0	0	0	0	0	0	0	0	0	0	no hits;
XLOC_000883	Bv_03221z558_unjq	0015.scaffold00050:384197-386037	0	0	0	0	0	0	0	0	0	0	0	0	no hits;
XLOC_000884	Bv_03160_pprc	0015.scaffold00050:6715-8401	0.707084	0.938526	0.706148	0.522041	0.462453	0.333609	1.10244	0.748139	0.708318	1.07079	0.411595	0.783377	uncharacterized serine-rich -like;	371;	;	;
XLOC_000885	Bv_03170_emmy,Bv_03180_jneh	0015.scaffold00050:20714-26261	0.0634954	0	0.199807	0	0	0	0.244449	0	0	0	0	0	no hits;
XLOC_000886	Bv_03181z541_strp	0015.scaffold00050:35231-36831	0	0	0	0	0	0	0	0	0	0	0	0	no hits;
XLOC_000887	Bv_03191z542_ofhf	0015.scaffold00050:44255-70736	0	0	0.0181759	0	0	0	0.116528	0.0475239	0	0	0	0	no hits;
XLOC_000888	Bv_03210_yozc	0015.scaffold00050:44255-70736	0.534118	0.626138	0.545423	0.354035	0.530939	0.350244	0.583334	0.165852	0.226251	0.622539	0.262798	0.240199	methyltransferase 25 isoform X1;	433;	P:GO:0008150; C:GO:0016020; C:GO:0016021; C:GO:0005575; F:GO:0003674;	P:biological_process; C:membrane; C:integral component of membrane; C:cellular_component; F:molecular_function;
XLOC_000889	Bv_03211z545_oskq	0015.scaffold00050:137684-139591	0	0	0	0	0	0	0	0	0	0	0	0	no hits;
XLOC_000890	Bv_03220_dyzk	0015.scaffold00050:227214-237571	0.0315569	0	0	0	0	0	0	0	0	0	0.140981	0.0435319	NAC domain-containing 21 22; NAC domain-containing 21 22; NAC domain-containing 21 22;	320; 318; 321;	F:GO:0003677; P:GO:0006355; F:GO:0003677; P:GO:0006355; F:GO:0003677; P:GO:0006355;	F:DNA binding; P:regulation of transcription, DNA-templated; F:DNA binding; P:regulation of transcription, DNA-templated; F:DNA binding; P:regulation of transcription, DNA-templated;
XLOC_000891	Bv_03221z549_ohcr	0015.scaffold00050:256691-261171	0	0.00637533	0	0.0609617	0	0	0.0188386	0	0	0	0	0.0126035	no hits;
XLOC_000892	Bv_03221z550_prjw	0015.scaffold00050:277938-278491	0	0	0	0	0	0	0	0	0	0	0	0	no hits;
XLOC_000893	Bv_03221z551_qakq	0015.scaffold00050:293790-299491	0	0	0	0	0	0	0	0	0	0	0	0	no hits;
XLOC_000894	Bv_03221z552_hruy	0015.scaffold00050:324337-325591	0	0	0	0	0	0	0	0	0	0	0	0	no hits;
XLOC_000895	Bv_03221z554_isnf	0015.scaffold00050:332271-342051	0	0	0	0	0	0	0	0	0	0	0	0	no hits;
XLOC_000896	Bv_03221z556_frur	0015.scaffold00050:369287-370343	0	0	0	0	0	0	0	0	0	0	0	0	no hits;
XLOC_000897	Bv_03221z559_citr	0016.scaffold00051:63445-65500	0	0	0	0	0	0	0	0	0	0	0	0	no hits;
XLOC_000898	Bv_03261z563_jqtc	0016.scaffold00051:135535-137781	0	0	0	0	0	0	0	0	0	0	0	0	no hits;
XLOC_000899	Bv_03270_gefx	0016.scaffold00051:141125-150711	0.428532	0.563916	0.586	0.806261	0.87849	0.61799	0.675451	0.270353	0.241904	1.43471	0.479744	0.260205	Hydrolase family HAD-superfamily isoform 2;	454;	C:GO:0005739; P:GO:0046474; F:GO:0016787;	C:mitochondrion; P:glycerophospholipid biosynthetic process; F:hydrolase activity;
XLOC_000900	Bv_03280_uyam	0016.scaffold00051:153405-154592	13.215	8.03193	7.49436	24.3079	16.4296	9.65728	7.79937	8.96467	13.1708	15.1067	8.52665	10.9263	50S ribosomal chloroplastic;	228;	P:GO:0042254; C:GO:0005622;	P:ribosome biogenesis; C:intracellular;
XLOC_000901	Bv_03281z564_ahtz	0016.scaffold00051:155373-160821	0.0673629	0.0283866	0.0907973	0.543414	0.574855	0.319619	0	0.0876359	0.159812	0.146105	0.525567	0.582451	no hits;
XLOC_000902	Bv_03291z566_ydhg	0016.scaffold00051:193934-195291	0	0	0	0	0	0	0	0	0	0	0	0	no hits;
XLOC_000903	Bv_03291z567_semr	0016.scaffold00051:204674-207367	0	0	0	0	0	0	0	0	0	0	0	0	no hits;
XLOC_000904	Bv_03291z569_qjfr	0016.scaffold00051:230204-231749	0	0	0	0	0	0	0	0	0	0	0	0	no hits;
XLOC_000905	Bv_03291z570_hyhf	0016.scaffold00051:247754-249727	0	0	0	0	0	0	0	0	0	0	0	0	no hits;
XLOC_000906	Bv_03291z571_drpn	0016.scaffold00051:251914-252460	0	0	0	0	0	0	0	0	0	0	0	0	no hits;
XLOC_000907	Bv_03291z574_dhuz	0016.scaffold00051:272164-275338	0	0	0	0	0	0	0	0	0	0	0	0	no hits;
XLOC_000908	Bv_03291z575_prxc	0016.scaffold00051:278764-280530	0	0	0	0	0	0	0	0	0	0	0	0	no hits;
XLOC_000909	Bv_03291z576_gfrg	0016.scaffold00051:282804-286140	0.0172613	0.0378627	0	0	0	0.0166298	0	0	0	0	0	0	no hits;
XLOC_000910	Bv_03301z577_yrcx	0016.scaffold00051:304604-305219	0	0	0	0	0	0	0	0	0	0	0	0	no hits;
XLOC_000911	Bv_03301z578_oeqa	0016.scaffold00051:305284-307719	0	0.0380082	0	0	0	0.0706605	0	0	0	0	0	0	no hits;
XLOC_000912	Bv_03301z579_odrc	0016.scaffold00051:312904-315710	0	0	0	0	0	0	0	0	0	0	0	0.0701027	no hits;
XLOC_000913	Bv_03321z582_ckki	0016.scaffold00051:348574-351277	0	0	0	0	0	0	0	0	0	0	0	0	no hits;
XLOC_000914	Bv_03321z584_fttf	0016.scaffold00051:359564-360825	0	0	0	0	0	0	0	0	0	0	0	0	no hits;
XLOC_000915	Bv_03321z586_krst	0016.scaffold00051:364644-367185	0	0	0	0	0	0	0	0	0	0	0	0	no hits;
XLOC_000916	Bv_03321z589_oyfe	0016.scaffold00051:400571-401558	0	0	0	0	0	0	0	0	0	0	0	0	no hits;
XLOC_000917	Bv_03321z590_mjkp	0016.scaffold00051:406991-409305	0	0	0	0	0	0	0	0	0	0	0	0	no hits;
XLOC_000918	Bv_03330_gkae	0016.scaffold00051:442901-444544	0	0	0	0	0	0	0	0	0	0	0	0	hypothetical protein BVRB_1g015490;	124;	;	;
XLOC_000919	Bv_03331z593_piiz	0016.scaffold00051:462291-462949	0	0	0	0	0	0	0	0	0	0	0	0	no hits;
XLOC_000920	Bv_03331z594_ciun	0016.scaffold00051:463301-464808	0	0	0	0	0	0	0	0	0	0	0	0	no hits;
XLOC_000921	Bv_03331z595_wdsd	0016.scaffold00051:472511-474532	0.0306005	0	0	0	0	0	0	0	0	0	0	0	no hits;
XLOC_000922	Bv_03331z596_wckf	0016.scaffold00051:476251-479664	0.0089913	0.0106392	0	0	0	0	0	0	0	0	0	0	no hits;
XLOC_000923	Bv_03340_qtyg	0016.scaffold00051:490841-495003	5.91491	5.61451	5.89155	6.05604	5.3246	4.94219	6.18119	2.35029	2.572	6.3873	2.84805	2.94964	ethylene-responsive transcription factor RAP2-7-like isoform X2; ethylene-responsive transcription factor RAP2-7-like isoform X2;	496; 495;	F:GO:0003677; C:GO:0005667; F:GO:0003700; P:GO:0007275; P:GO:0006355; P:GO:0006355; F:GO:0003677; C:GO:0005667; F:GO:0003700; P:GO:0007275; P:GO:0006355; P:GO:0006355;	F:DNA binding; C:transcription factor complex; F:transcription factor activity, sequence-specific DNA binding; P:multicellular organism development; P:regulation of transcription, DNA-templated; P:regulation of transcription, DNA-templated; F:DNA binding; C:transcription factor complex; F:transcription factor activity, sequence-specific DNA binding; P:multicellular organism development; P:regulat…
XLOC_000924	Bv_03350_eehi	0016.scaffold00051:497211-500677	0.0221034	0	0.0148131	0.0293203	0	0.0843852	0	0	0	0	0	0.0244629	no hits;
XLOC_000925	Bv_03351z598_fkwi	0016.scaffold00051:513941-517450	0	0	0	0	0	0	0	0	0	0	0	0	no hits;
XLOC_000926	Bv_03221z560_ozdi	0016.scaffold00051:72613-73591	0	0	0	0	0	0	0	0	0	0	0	0	no hits;
XLOC_000927	Bv_03230_hduh,Bv_03240_kejm	0016.scaffold00051:79683-100131	1.59808	1.31411	1.09519	1.89723	1.32683	1.26449	2.20891	1.27085	2.50223	1.9134	1.93789	1.84391	no hits;
XLOC_000928	Bv_03241z561_himt	0016.scaffold00051:101227-104411	0	0	0	0	0	0	0	0	0	0	0	0.131599	no hits;
XLOC_000929	Bv_03241z562_xpsr	0016.scaffold00051:106459-106971	0	0	0	0	0	0	0	0	0	0	0	0	no hits;
XLOC_000930	Bv_03250_juzt	0016.scaffold00051:119242-122091	0	0	0	0	0	0	0	0	0	0	0	0	no hits;
XLOC_000931	Bv_03260_tfmt	0016.scaffold00051:124794-134681	3.93352	3.74546	2.8371	4.28871	4.57741	3.65208	4.36572	3.80356	9.48174	5.57098	5.68597	7.16534	TONNEAU 1a-like;	265;	F:GO:0005515;	F:protein binding;
XLOC_000932	Bv_03281z565_eryi	0016.scaffold00051:162236-167571	0	0	0	0	0	0	0	0	0	0	0	0	no hits;
XLOC_000933	Bv_03290_zrjz	0016.scaffold00051:169387-175311	1.1116	1.81975	1.34785	1.58359	1.62097	1.61683	1.91578	2.78759	4.00854	1.49016	1.66547	2.14538	leukotriene A-4 hydrolase homolog;	612;	F:GO:0008270; P:GO:0006508; F:GO:0008237;	F:zinc ion binding; P:proteolysis; F:metallopeptidase activity;
XLOC_000934	Bv_03291z568_jxqt	0016.scaffold00051:215995-216980	0	0.0574814	0.0585166	0	0	0	0	0	0	1.00208	0	0.36873	no hits;
XLOC_000935	Bv_03291z572_ffsj	0016.scaffold00051:261950-264330	0	0	0	0	0	0	0	0	0	0	0	0	no hits;
XLOC_000936	Bv_03291z573_herf	0016.scaffold00051:268176-270120	0	0	0	0	0	0	0	0	0	0	0	0	no hits;
XLOC_000937	Bv_03300_yaii	0016.scaffold00051:286938-288160	0	0.433525	0.148787	0.433065	0	0.150619	0.830832	0.12971	0	0.123118	0.181717	0	no hits;
XLOC_000938	Bv_03310_gdxr	0016.scaffold00051:316338-319240	0	0	0	0	0	0	0	0	0	0	0	0	no hits;
XLOC_000939	Bv_03311z580_kftj	0016.scaffold00051:330015-330690	0	0	0	0	0	0	0	0	0	0	0	0	no hits;
XLOC_000940	Bv_03311z581_zetc	0016.scaffold00051:333943-340260	0	0	0	0	0	0	0	0	0	0	0	0	no hits;
XLOC_000941	Bv_03320_zhrq	0016.scaffold00051:342426-347470	0	0	0	0	0	0.0988198	0.144143	0	0	0	0.148683	0	dolichyl-phosphate beta-glucosyltransferase;	158;	F:GO:0016757; F:GO:0004582; P:GO:0006486; F:GO:0004581; P:GO:0006487; C:GO:0005783; P:GO:0009058; C:GO:0005576; F:GO:0004169; C:GO:0005789; P:GO:0006506; P:GO:0097502; C:GO:0016020; C:GO:0016021; F:GO:0016740; P:GO:0019348; P:GO:0035269;	F:transferase activity, transferring glycosyl groups; F:dolichyl-phosphate beta-D-mannosyltransferase activity; P:protein glycosylation; F:dolichyl-phosphate beta-glucosyltransferase activity; P:protein N-linked glycosylation; C:endoplasmic reticulum; P:biosynthetic process; C:extracellular region; F:dolichyl-phosphate-mannose-protein mannosyltransferase activity; C:endoplasmic reticulum membrane…
XLOC_000942	Bv_03321z583_reaj	0016.scaffold00051:351613-358330	0	0	0	0	0	0	0	0.0143258	0	0	0	0	no hits;
XLOC_000943	Bv_03321z585_qhjk	0016.scaffold00051:360839-363800	0	0	0	0	0	0	0	0	0	0	0	0	no hits;
XLOC_000944	Bv_03321z587_zief	0016.scaffold00051:369847-371197	0	0	0	0	0	0	0	0	0	0	0	0	no hits;
XLOC_000945	Bv_03321z588_nhpg	0016.scaffold00051:393435-395447	0	0	0	0	0	0	0	0	0	0	0	0	no hits;
XLOC_000946	Bv_03321z591_ckjy	0016.scaffold00051:417893-422277	0	0	0	0	0	0	0	0	0	0	0	0	no hits;
XLOC_000947	Bv_03331z592_pijj	0016.scaffold00051:444902-446517	0	0	0	0	0	0	0	0	0	0	0	0	no hits;
XLOC_000948	Bv_03351z597_qphs	0016.scaffold00051:512927-513437	0	0	0	0	0	0	0	0	0	0	0	0	no hits;
XLOC_000949	-	0016.scaffold00051:158-929	0.281141	0.330291	0.255049	0	0.194112	0	0.0963044	0	0.2928	0	0	0	no hits;
XLOC_000950	-	0016.scaffold00051:79683-100131	0	0.440388	0.403709	0	0.415385	0.525917	0.189476	0.168524	0	0.781029	0.440214	0.37608	no hits;
XLOC_000951	-	0016.scaffold00051:79683-100131	0.247343	0.0886131	0.714717	0	0.947142	0	0	0.536723	1.89451	0	0.130724	0.355706	no hits;
XLOC_000952	-	0016.scaffold00051:458459-458483	1.03602e+07	8.67361e+06	8.34203e+06	5.90873e+06	2.18362e+06	853674	3.28721e+06	9.41987e+06	8.68546e+06	0	0	4.7159e+06	no hits;
XLOC_000953	Bv_03351z599_ywik	0017.scaffold00052:1119-2474	0	0	0	0	0	0	0	0	0	0	0.115811	0	no hits;
XLOC_000954	Bv_03351z601_ufwn	0017.scaffold00052:14625-23323	0	0	0	0	0	0	0	0	0	0	0	0	no hits;
XLOC_000955	Bv_03361z602_safh	0017.scaffold00052:68775-74805	0	0	0	0	0	0	0	0	0	0	0	0	no hits;
XLOC_000956	Bv_03370_imjr	0017.scaffold00052:93065-102526	0.706539	1.0535	1.14612	2.0315	1.31286	1.55979	1.58574	2.43791	5.26743	2.21707	3.25593	4.92489	peroxidase 63;	332;	F:GO:0004601; P:GO:0006979; P:GO:0006804; P:GO:0055114; F:GO:0020037; P:GO:0042744;	F:peroxidase activity; P:response to oxidative stress; P:obsolete peroxidase reaction; P:oxidation-reduction process; F:heme binding; P:hydrogen peroxide catabolic process;	EC:1.11.1.7
XLOC_000957	Bv_03390_ujtp	0017.scaffold00052:128615-129562	0	0	0	0	0	0	0	0	0	0	0	0	no hits;
XLOC_000958	Bv_03391z607_dnyu	0017.scaffold00052:132105-139820	0.0589637	0.0192438	0.0320545	0.0522719	0.0110551	0	0.0371034	0.0114032	0	0.0317574	0.0221666	0.0149978	no hits;
XLOC_000959	Bv_03410_aqxy	0017.scaffold00052:142750-149387	0.322176	0.266139	0.223359	0.225884	0.0225008	0.120485	0.191139	0.157178	0.373563	0.140816	0.11998	0.0586839	no hits;
XLOC_000960	Bv_03411z608_pzny	0017.scaffold00052:154715-165621	0	0	0	0	0	0	0	0	0	0	0	0	no hits;
XLOC_000961	Bv_03411z609_iyht	0017.scaffold00052:167105-179950	0	0	0	0	0	0	0	0	0	0	0	0	no hits;
XLOC_000962	Bv_03421z611_rogi	0017.scaffold00052:203737-213973	0	0	0	0	0	0	0	0	0	0.130928	0	0	no hits;
XLOC_000963	Bv_03421z615_tpyz	0017.scaffold00052:230407-233846	0	0	0	0.453462	0	0	0	0	0	0	0	0	no hits;
XLOC_000964	Bv_03421z616_qdmt	0017.scaffold00052:234157-241622	0	0	0	0	0	0	0	0	0	0	0	0	no hits;
XLOC_000965	Bv_03421z618_nmoq	0017.scaffold00052:251137-253670	0	0	0	0	0	0	0	0	0	0	0	0	no hits;
XLOC_000966	Bv_03421z622_znsu	0017.scaffold00052:281227-282068	0	0	0	0	0	0	0	0	0	0	0	0	no hits;
XLOC_000967	Bv_03421z623_jqas	0017.scaffold00052:284197-287913	0	0	0	0.0388282	0.0322361	0	0	0	0	0.0666874	0	0.0439613	no hits;
XLOC_000968	Bv_03431z624_cmqz	0017.scaffold00052:293627-294303	0	0	0	0	0	0	0	0	0	0	0	0	no hits;
XLOC_000969	Bv_03440_uuxq	0017.scaffold00052:301867-307802	31.7449	18.8536	10.8193	29.0057	25.9772	13.9198	25.1903	12.3477	11.4698	30.0842	14.5774	17.6764	no hits;
XLOC_000970	Bv_03450_faxh	0017.scaffold00052:311127-334054	0.0469772	0.260771	0.478455	0.122246	0.0568721	0.0708786	1.58347	0.147823	0.624091	0.719361	0.62831	0.402171	zinc finger AN1 domain-containing stress-associated 12;	121;	F:GO:0008270;	F:zinc ion binding;
XLOC_000971	Bv_03481z626_fjre	0017.scaffold00052:365667-371063	0	0	0	0	0	0	0	0	0	0	0	0	no hits;
XLOC_000972	Bv_03481z627_fxao	0017.scaffold00052:381327-392732	0	0	0	0	0	0	0	0	0	0	0	0	no hits;
XLOC_000973	Bv_03490_perr	0017.scaffold00052:398882-416442	2.7308	2.98984	1.03296	3.86864	3.26679	2.43961	2.65264	2.4289	3.68343	6.1747	3.68956	4.9846	geranylgeranyl transferase type-1 subunit beta; geranylgeranyl transferase type-1 subunit beta; geranylgeranyl transferase type-1 subunit beta;	279; 301; 105;	F:GO:0003824; F:GO:0003824; C:GO:0005953; C:GO:0005634; P:GO:0009737; F:GO:0046872; F:GO:0003824; F:GO:0046982; P:GO:0018344; F:GO:0016740; F:GO:0004662; P:GO:0009733; P:GO:0009788; P:GO:0009414;	F:catalytic activity; F:catalytic activity; C:CAAX-protein geranylgeranyltransferase complex; C:nucleus; P:response to abscisic acid; F:metal ion binding; F:catalytic activity; F:protein heterodimerization activity; P:protein geranylgeranylation; F:transferase activity; F:CAAX-protein geranylgeranyltransferase activity; P:response to auxin; P:negative regulation of abscisic acid-activated signali…
XLOC_000974	Bv_03491z629_nkfq	0017.scaffold00052:418967-420292	0	0	0	0	0	0	0	0	0	0	0	0.112503	no hits;
XLOC_000975	Bv_03491z630_nari	0017.scaffold00052:422317-425591	0	0	0	0.0449847	0	0	0	0	0	0.153701	0.119453	0.0795409	no hits;
XLOC_000976	Bv_03540_heas	0017.scaffold00052:524927-530640	0.124529	0.379431	0.518528	0.292866	0.11597	0.0585856	1.40786	0.22969	1.06086	0.140792	0.324262	0.126476	hypothetical protein BVRB_2g037620 isoform A; hypothetical protein BVRB_2g037620 isoform A;	56; 53;	; ;	; ;
XLOC_000977	Bv_03541z637_oqxm	0017.scaffold00052:539127-543128	0	0	0	0	0	0	0	0	0.101935	0	0	0	no hits;
XLOC_000978	Bv_03541z638_pcjr	0017.scaffold00052:545997-547953	0	0	0	0	0	0	0	0	0	0	0	0	no hits;
XLOC_000979	Bv_03541z639_fsem	0017.scaffold00052:569228-570411	0	0	0	0	0	0	0	0	0	0	0	0	no hits;
XLOC_000980	Bv_03351z600_yooe	0017.scaffold00052:9214-10141	0	0	0	0	0.16455	0	0	0	0	0	0	0	no hits;
XLOC_000981	Bv_03360_iogm	0017.scaffold00052:26826-30611	0	0	0	0	0	0	0	0.036321	0	0	0	0	no hits;
XLOC_000982	Bv_03361z603_qohf	0017.scaffold00052:75423-81591	0	0	0	0	0	0	0	0	0	0	0	0	no hits;
XLOC_000983	Bv_03361z604_sxjg	0017.scaffold00052:86422-89941	0	0	0	0.0353462	0	0	0	0	0	0	0	0	no hits;
XLOC_000984	Bv_03380_qmqq	0017.scaffold00052:105669-108171	0	0	0	0	0	0	0	0	0	0	0	0	no hits;
XLOC_000985	Bv_03381z605_mtzg	0017.scaffold00052:111607-112891	0	0	0	0	0	0.0549733	0	0	0	0	0	0	no hits;
XLOC_000986	Bv_03381z606_zpfg	0017.scaffold00052:115459-116181	0	0	0	0	0	0	0	0	0	0	0	0	no hits;
XLOC_000987	Bv_03400_ohwa	0017.scaffold00052:140094-141781	0.0720842	0.101948	0.212299	0	0	0	0.092972	0	0.0548844	0.06938	0	0	no hits;
XLOC_000988	Bv_03411z610_qscp	0017.scaffold00052:183396-184821	0	0	0	0	0	0	0	0	0	0	0	0	no hits;
XLOC_000989	Bv_03420_qopz	0017.scaffold00052:191138-191893	0.28436	1.26945	0.545133	0.128328	0.343475	0.78876	0.805581	1.39328	0.408315	0.654475	0.496292	0.305978	phospholipase D alpha 1;	128;	F:GO:0016779; C:GO:0005783; F:GO:0004630; F:GO:0070290; C:GO:0005773; C:GO:0009536; C:GO:0005886; P:GO:0046470; C:GO:0005737; F:GO:0003824; F:GO:0005509; C:GO:0016020; P:GO:0016042; P:GO:0006629; F:GO:0016740; F:GO:0016787;	F:nucleotidyltransferase activity; C:endoplasmic reticulum; F:phospholipase D activity; F:N-acylphosphatidylethanolamine-specific phospholipase D activity; C:vacuole; C:plastid; C:plasma membrane; P:phosphatidylcholine metabolic process; C:cytoplasm; F:catalytic activity; F:calcium ion binding; C:membrane; P:lipid catabolic process; P:lipid metabolic process; F:transferase activity; F:hydrolase a…
XLOC_000990	Bv_03421z612_chzc	0017.scaffold00052:217062-217523	0	0	0	0	0	0	0	0	0	0	0	0	no hits;
XLOC_000991	Bv_03421z613_amof	0017.scaffold00052:219409-219963	0	0	0	0	0	0	0	0	0	0	0.137533	0	no hits;
XLOC_000992	Bv_03421z614_ghqx	0017.scaffold00052:222298-228943	0	0	0	0	0	0	0	0	0	0	0	0	no hits;
XLOC_000993	Bv_03421z617_ugod	0017.scaffold00052:245248-250753	0	0	0	0	0	0	0	0	0	0	0	0	no hits;
XLOC_000994	Bv_03421z619_zqpu	0017.scaffold00052:254358-258003	0	0	0	0	0	0	0	0	0	0	0	0	no hits;
XLOC_000995	Bv_03421z620_xhdr	0017.scaffold00052:269050-270973	0	0	0	0	0	0	0	0	0	0	0	0	no hits;
XLOC_000996	Bv_03421z621_qwku	0017.scaffold00052:274738-278893	0	0	0	0	0	0	0	0	0	0	0	0	no hits;
XLOC_000997	Bv_03430_rutq	0017.scaffold00052:288173-291953	0.100787	0.147031	0.273054	0.126918	0.182071	0.41656	0.223307	0.107429	0.449566	0.143666	0.252856	0.217966	U-box domain-containing 40;	513;	F:GO:0004842; F:GO:0005515; P:GO:0016567;	F:ubiquitin-protein transferase activity; F:protein binding; P:protein ubiquitination;
XLOC_000998	Bv_03460_axta	0017.scaffold00052:334368-337843	0	0	0	0.195909	0.035056	0	0	0.0705309	0.142222	0.106949	0.0759518	0.276659	histone-lysine N- H3 lysine-79 specific-like;	342;	P:GO:0016926; F:GO:0004175; F:GO:0016929; F:GO:0008234; F:GO:0008233; P:GO:0042545; F:GO:0003676; C:GO:0005634; F:GO:0005524; C:GO:0005618; P:GO:0006508; F:GO:0045330; C:GO:0016020; C:GO:0016021; F:GO:0030599; F:GO:0016787;	P:protein desumoylation; F:endopeptidase activity; F:SUMO-specific protease activity; F:cysteine-type peptidase activity; F:peptidase activity; P:cell wall modification; F:nucleic acid binding; C:nucleus; F:ATP binding; C:cell wall; P:proteolysis; F:aspartyl esterase activity; C:membrane; C:integral component of membrane; F:pectinesterase activity; F:hydrolase activity;
XLOC_000999	Bv_03470_yomk	0017.scaffold00052:339219-339843	0	0	0	0.335967	0.111445	0.250102	0	0	0	0.582315	0.499908	0.128981	60S ribosomal L26-1;	109;	F:GO:0003735; P:GO:0042254; C:GO:0015934; P:GO:0006412;	F:structural constituent of ribosome; P:ribosome biogenesis; C:large ribosomal subunit; P:translation;
XLOC_001000	Bv_03480_kgso	0017.scaffold00052:344292-354883	2.27669	2.23711	1.2529	1.64453	3.44464	2.72511	2.88023	1.49302	2.28639	2.24076	1.41527	2.32163	PREDICTED: uncharacterized protein LOC104887009 isoform X1;	303;	F:GO:0048037;	F:cofactor binding;
XLOC_001001	Bv_03481z625_ztgp	0017.scaffold00052:360166-360923	0	0	0	0	0	0	0	0	0	0	0	0	no hits;
XLOC_001002	Bv_03481z628_xpro	0017.scaffold00052:394073-395653	0	0	0	0	0	0	0	0	0	0	0	0	no hits;
XLOC_001003	Bv_03491z631_gtoh,Bv_03500_mgmk	0017.scaffold00052:426427-432713	0.124478	0.0628496	0.252881	0.42492	0.28188	0	0.140351	0	0.724579	0.370084	0.660884	0.223479	no hits;
XLOC_001004	Bv_03501z632_oxzq	0017.scaffold00052:439072-444303	0	0	0	0	0	0	0	0	0	0	0	0.045855	no hits;
XLOC_001005	Bv_03510_xfyn	0017.scaffold00052:462529-464053	1.86563	0.492721	0.662857	2.92071	2.6558	0.504695	0.862	1.04523	1.8445	1.97944	1.90778	1.60007	PREDICTED: uncharacterized protein LOC104887013;	258;	C:GO:0016020; C:GO:0016021;	C:membrane; C:integral component of membrane;
XLOC_001006	Bv_03520_pmmx	0017.scaffold00052:474215-478493	0	0	0	0	0	0	0	0	0	0	0	0	no hits;
XLOC_001007	Bv_03521z633_thwd	0017.scaffold00052:481951-489653	0	0	0	0	0	0	0	0	0	0	0	0	no hits;
XLOC_001008	Bv_03530_gype	0017.scaffold00052:497207-497683	0	0	0	0	0	0	0	0	0	0	0	0	---NA---;	76;	;	;
XLOC_001009	Bv_03531z634_arxi	0017.scaffold00052:508225-521573	0	0	0	0.163395	0.0763007	0.0274339	0	0	0	0	0.0145438	0.0233502	no hits;
XLOC_001010	Bv_03541z635_cqet	0017.scaffold00052:532633-533333	0	0	0	0	0	0	0	0	0	0	0	0	no hits;
XLOC_001011	Bv_03541z636_gera	0017.scaffold00052:534328-537593	0	0	0	0	0	0	0	0	0	0	0	0	no hits;
XLOC_001012	-	0017.scaffold00052:58690-59676	0.0482531	0.0445928	0.0793102	0	0.0988865	0.0588206	0.543343	0.169433	0.699367	0.252001	0	0	no hits;
XLOC_001013	-	0017.scaffold00052:398882-416442	0.136481	1.01246	0.265842	0.430743	1.09481	0.240768	0.399099	0.406941	0.974851	0.181941	0.170695	0.827917	no hits;
XLOC_001014	-	0017.scaffold00052:398882-416442	0	0.518652	0.263282	0.876981	0.490752	0.387856	0	0.72239	0	0	0	0	no hits;
XLOC_001015	-	0017.scaffold00052:398882-416442	0.688239	0.635688	0.489347	0.803415	0	1.40936	0	0	1.66307	0	0.218203	1.03304	no hits;
XLOC_001016	-	0017.scaffold00052:398882-416442	0.126665	0.158569	0.273307	0.170597	0.180117	0.223554	0.191054	0.105343	0.186917	0.156425	0.201255	0.204184	no hits;
XLOC_001017	-	0017.scaffold00052:451342-451554	8.37151	5.92986	4.95332	4.12126	10.0646	5.0257	0.68438	0	0.661732	0.868475	2.72405	3.93727	no hits;
XLOC_001018	-	0017.scaffold00052:564784-565118	22.4439	16.7476	16.3767	28.6249	23.2564	19.6446	6.32643	2.52834	1.01901	5.2398	2.54606	1.78242	no hits;
XLOC_001019	Bv_03541z641_kzfs	0018.scaffold00058:6075-9860	0	0	0	0	0	0	0	0	0	0	0	0	no hits;
XLOC_001020	Bv_03560_zycn	0018.scaffold00058:58136-63320	2.3276	2.63839	2.56533	1.6705	2.07895	1.60021	3.40525	1.57916	2.93983	2.05845	1.36462	1.96398	probable leucine-rich repeat receptor kinase At2g33170;	1105;	F:GO:0005524; F:GO:0005515; F:GO:0004672; P:GO:0006468;	F:ATP binding; F:protein binding; F:protein kinase activity; P:protein phosphorylation;
XLOC_001021	Bv_03561z643_wtmh	0018.scaffold00058:80635-81074	0.455323	0	0	0	0	0	0	0	0	0	0	0	no hits;
XLOC_001022	Bv_03570_scjm	0018.scaffold00058:166395-166985	0	0	0	0	0	0	0	0	0	0	0	0	---NA---;	58;	;	;
XLOC_001023	Bv_03581z651_kyoh	0018.scaffold00058:196285-199350	0	0	0	0	0	0	0	0	0	0	0	0	no hits;
XLOC_001024	Bv_03541z640_agrk	0018.scaffold00058:1093-2001	0	0	0	0	0	0	0	0	0	0	0	0	no hits;
XLOC_001025	Bv_03550_hwsh	0018.scaffold00058:51074-54281	0	0	0	0	0	0	0	0	0	0	0	0	no hits;
XLOC_001026	Bv_03561z642_wghz	0018.scaffold00058:70044-75831	0	0	0	0	0	0	0	0	0	0	0	0	no hits;
XLOC_001027	Bv_03561z644_cdug	0018.scaffold00058:81538-86881	0.020322	0.0306636	0.02236	0	0.0527515	0.0167448	0	0.0252718	0	0	0	0	no hits;
XLOC_001028	Bv_03561z645_hteg	0018.scaffold00058:87502-92011	0	0	0	0	0	0	0	0	0	0	0.0148412	0	no hits;
XLOC_001029	Bv_03561z646_jpho	0018.scaffold00058:92456-93051	0	0	0	0	0	0	0	0	0	0	0	0	no hits;
XLOC_001030	Bv_03561z647_hiew	0018.scaffold00058:117056-118461	0	0	0	0	0	0	0	0	0	0	0	0	no hits;
XLOC_001031	Bv_03561z648_zpge	0018.scaffold00058:120216-125611	0	0	0	0	0	0	0	0	0	0	0	0	no hits;
XLOC_001032	Bv_03561z649_yanz	0018.scaffold00058:144148-144961	0	0	0	0	0	0	0	0	0	0	0	0	no hits;
XLOC_001033	Bv_03580_ineq	0018.scaffold00058:177317-178171	0	0	0	0	0	0	0	0	0	0	0	0	self-incompatibility family;	130;	C:GO:0016020; C:GO:0016021;	C:membrane; C:integral component of membrane;
XLOC_001034	Bv_03581z650_sgxf	0018.scaffold00058:179339-183851	0	0	0.0117481	0	0	0	0	0	0	0	0	0	no hits;
XLOC_001035	Bv_03581z653_fcgi	0019.scaffold00065:3075-4479	0	0	0	0	0	0	0	0	0	0	0	0	no hits;
XLOC_001036	Bv_03581z655_wdsq	0019.scaffold00065:33755-42394	0.00606922	0	0	0.0129208	0	0.0092495	0	0	0	0	0	0	no hits;
XLOC_001037	Bv_03581z658_mrjf	0019.scaffold00065:62415-68436	0	0	0	0	0	0	0	0	0.12256	0	0	0	no hits;
XLOC_001038	Bv_03581z659_rkni	0019.scaffold00065:76275-82316	0	0	0	0.0810828	0.0403706	0	0.069095	0	0	0	0	0	no hits;
XLOC_001039	Bv_03581z660_udyc	0019.scaffold00065:84035-96943	0	0	0	0	0	0	0.0961784	0	0	0	0	0	no hits;
XLOC_001040	Bv_03581z652_qtpj	0019.scaffold00065:1792-2591	0	0	0	0	0	0	0	0	0	0	0	0	no hits;
XLOC_001041	Bv_03581z654_qmpp	0019.scaffold00065:29735-32941	0	0	0	0	0	0	0	0	0	0	0	0	no hits;
XLOC_001042	Bv_03581z656_gzse	0019.scaffold00065:42946-44771	0	0	0	0.0467738	0	0	0	0.0635714	0	0	0	0	no hits;
XLOC_001043	Bv_03581z657_sqas	0019.scaffold00065:57568-58231	0.155676	0	0	0	0.362766	0	0	0	0	0.311628	0	0	no hits;
XLOC_001044	-	0019.scaffold00065:23174-23200	1.1497e+07	2.80511e+07	1.27697e+07	8.16563e+06	1.10732e+07	1.21761e+07	2.2016e+07	5.06787e+06	1.03751e+07	7.57478e+06	4.42872e+06	3.31364e+06	no hits;
XLOC_001045	Bv_03591z661_gmfp	0020.scaffold00069:12335-14193	0	0	0	0	0	0	0	0	0	0	0	0	no hits;
XLOC_001046	Bv_03591z662_mdoy	0020.scaffold00069:21005-22555	0	0	0	0	0	0	0	0	0	0	0	0	no hits;
XLOC_001047	Bv_03600_ffys	0020.scaffold00069:32165-32979	0	0	0	0	0	0	0	0	0	0	0	0	stigma-specific STIG1 1;	164;	C:GO:0016020; C:GO:0016021;	C:membrane; C:integral component of membrane;
XLOC_001048	Bv_03610_xuag	0020.scaffold00069:34873-60066	2.71311	1.71896	1.67106	1.38785	1.8553	1.97906	4.7491	1.89985	2.27011	2.58142	1.92635	2.16952	UPF0505 C16orf62 homolog isoform X1; UPF0505 C16orf62 homolog isoform X1; UPF0505 C16orf62 homolog isoform X1; UPF0505 C16orf62 homolog isoform X1;	947; 949; 957; 163;	C:GO:0030904; P:GO:0015031; C:GO:0005829; F:GO:0008565; P:GO:0042147; C:GO:0030904; P:GO:0015031; C:GO:0005829; F:GO:0008565; P:GO:0042147; C:GO:0030904; P:GO:0015031; C:GO:0005829; F:GO:0008565; P:GO:0042147; C:GO:0030904; P:GO:0015031; C:GO:0005829; F:GO:0008565; P:GO:0042147;	C:retromer complex; P:protein transport; C:cytosol; F:protein transporter activity; P:retrograde transport, endosome to Golgi; C:retromer complex; P:protein transport; C:cytosol; F:protein transporter activity; P:retrograde transport, endosome to Golgi; C:retromer complex; P:protein transport; C:cytosol; F:protein transporter activity; P:retrograde transport, endosome to Golgi; C:retromer complex…
XLOC_001049	Bv_03620_rsxf,Bv_03630_hoty	0020.scaffold00069:69874-75511	4.48237	4.71906	3.15785	5.76091	3.86357	2.35679	7.31983	3.5418	4.67081	5.25486	4.08784	7.01469	no hits;
XLOC_001050	Bv_03640_zstx	0020.scaffold00069:82035-91998	0	0	0	0.0230564	0	0	0	0	0	0	0	0	uncharacterized mitochondrial g00810-like;	965;	C:GO:0005667; F:GO:0003700; P:GO:0006355; F:GO:0043565; P:GO:0006355;	C:transcription factor complex; F:transcription factor activity, sequence-specific DNA binding; P:regulation of transcription, DNA-templated; F:sequence-specific DNA binding; P:regulation of transcription, DNA-templated;
XLOC_001051	Bv_03660_pmqw	0020.scaffold00069:95405-96180	6.36767	7.31454	7.30792	7.86118	6.20134	8.13009	8.30733	7.60778	12.6788	13.7008	7.0638	12.1603	60S ribosomal L27;	135;	F:GO:0003735; P:GO:0042254; C:GO:0005840; P:GO:0006412;	F:structural constituent of ribosome; P:ribosome biogenesis; C:ribosome; P:translation;
XLOC_001052	Bv_03661z665_pcmj	0020.scaffold00069:103555-108959	0	0	0	0	0.0312013	0	0	0	0.03848	0	0	0	no hits;
XLOC_001053	Bv_03680_sihs	0020.scaffold00069:112485-115728	0	0	0	0.0300508	0	0	0	0	0	0	0	0	no hits;
XLOC_001054	Bv_03710_snsi	0020.scaffold00069:141305-142490	5.9615	3.97357	7.3357	9.6492	8.0536	8.90857	2.83985	1.73594	2.15109	4.16699	2.61276	3.6443	Glutathione transport system permease gsiD;	135;	C:GO:0016020; C:GO:0016021;	C:membrane; C:integral component of membrane;
XLOC_001055	Bv_03730_zpzr	0020.scaffold00069:161445-177154	1.39702	1.67877	1.08442	0.303888	0.346167	0.838726	1.50623	1.01967	0.988157	0.311631	0.335722	0.915006	DNA mismatch repair MSH5;	808;	F:GO:0005524; P:GO:0006298; F:GO:0030983;	F:ATP binding; P:mismatch repair; F:mismatched DNA binding;
XLOC_001056	Bv_03760_mfgu	0020.scaffold00069:211614-214218	0.889001	1.30378	0.470301	0.116703	0.316965	0.337996	0.564102	0.388813	0	0.187991	0.0690134	0	GDSL esterase lipase At5g55050-like;	188;	F:GO:0016788; F:GO:0016787;	F:hydrolase activity, acting on ester bonds; F:hydrolase activity;
XLOC_001057	Bv_03781z671_qsjs	0020.scaffold00069:253144-257410	0	0	0	0	0	0	0	0	0	0	0	0	no hits;
XLOC_001058	Bv_03800_ogiz	0020.scaffold00069:294514-302197	0.098597	0.0371976	0	0.0771764	0	0	0	0	0.0842787	0.143143	0.342199	0.108848	---NA---;	56;	;	;
XLOC_001059	Bv_03810_esmt	0020.scaffold00069:303054-303665	0	0.160037	0.0575533	0.606914	0.559272	0	0.497767	0	0.0999004	0	0	0.396277	hypothetical protein BVRB_000700;	109;	;	;
XLOC_001060	Bv_03840_iyjw	0020.scaffold00069:326264-347290	0.313567	0.396167	0.262201	0.275846	0.607738	0.241989	0.428842	0.208295	0.371327	0.384048	0.497827	0.176697	G-type lectin S-receptor-like serine threonine- kinase At2g19130;	793;	F:GO:0005524; P:GO:0048544; P:GO:0009069; F:GO:0004674; P:GO:0006468;	F:ATP binding; P:recognition of pollen; P:serine family amino acid metabolic process; F:protein serine/threonine kinase activity; P:protein phosphorylation;	EC:2.7.11
XLOC_001061	Bv_03860_ardw	0020.scaffold00069:353434-355707	1.64599	2.43552	2.29975	1.57541	2.35774	2.24066	4.64019	4.4314	4.51349	4.55298	2.91797	4.6595	ethylene-responsive nuclear ethylene-regulated nuclear (ERT2);	587;	C:GO:0005634; C:GO:0016020; C:GO:0016021;	C:nucleus; C:membrane; C:integral component of membrane;
XLOC_001062	Bv_03870_hpan	0020.scaffold00069:374287-381632	3.38622	3.73836	3.22836	3.27389	3.36457	3.37141	5.05184	3.84377	5.23948	5.05931	3.42653	5.38447	Bromodomain-containing 9;	1036;	F:GO:0005515;	F:protein binding;
XLOC_001063	Bv_03890_xtuc	0020.scaffold00069:394717-395816	0.587183	0.192838	0.0581146	0.23961	0	0	0	0.125767	0.0529567	0.146957	0	0	TMV resistance N-like;	270;	F:GO:0000166; F:GO:0005524; C:GO:0005737; P:GO:0007165; C:GO:0016020; C:GO:0016021; F:GO:0004672; P:GO:0016310; F:GO:0016740; P:GO:0006468; F:GO:0016301;	F:nucleotide binding; F:ATP binding; C:cytoplasm; P:signal transduction; C:membrane; C:integral component of membrane; F:protein kinase activity; P:phosphorylation; F:transferase activity; P:protein phosphorylation; F:kinase activity;
XLOC_001064	Bv_03900_pnuu	0020.scaffold00069:400117-401494	0.22642	0.206064	0.521542	0.244332	0.0498454	0.215948	0.114807	0.0837579	0.380242	0	0.227998	0	hypothetical protein;	213;	;	;
XLOC_001065	Bv_03910_mxcx	0020.scaffold00069:405037-406558	0.57095	0.0977804	0.156161	0.237704	0.143686	0	0.0845286	0.147874	0.235049	0.538046	0.0958707	0	serine threonine- kinase CCR3;	288;	F:GO:0000166; F:GO:0005524; C:GO:0016020; C:GO:0016021; F:GO:0004672; P:GO:0016310; F:GO:0016740; P:GO:0006468; F:GO:0016301;	F:nucleotide binding; F:ATP binding; C:membrane; C:integral component of membrane; F:protein kinase activity; P:phosphorylation; F:transferase activity; P:protein phosphorylation; F:kinase activity;
XLOC_001066	Bv_03920_ezhe	0020.scaffold00069:411687-416808	0	0	0	0	0.0598963	0.0340796	0.141554	0.0373514	0.032226	0	0.0325197	0	Transcription factor GAMYB;	410;	F:GO:0003677;	F:DNA binding;
XLOC_001067	Bv_03931z674_xaff	0020.scaffold00069:436097-437374	0	0	0	0	0	0	0	0	0	0	0	0	no hits;
XLOC_001068	Bv_03590_kues	0020.scaffold00069:3408-4111	0	0	0	0	0	0	0	0	0	0	0.0926678	0	stigma-specific STIG1 1;	111;	C:GO:0016020; C:GO:0016021;	C:membrane; C:integral component of membrane;
XLOC_001069	Bv_03591z663_nwtg	0020.scaffold00069:23980-24631	0	0	0	0	0	0	0	0	0	0	0	0	no hits;
XLOC_001070	Bv_03611z664_tjwk	0020.scaffold00069:60769-69561	0.0075479	0	0	0	0.0227279	0.0135205	0	0	0	0	0	0	no hits;
XLOC_001071	Bv_03650_uffc	0020.scaffold00069:92420-93821	0	0.313705	0	0	0	0	0	0.166409	0.253979	0	0	0	B-cell receptor-associated 31;	107;	C:GO:0016021; C:GO:0005783; P:GO:0006886;	C:integral component of membrane; C:endoplasmic reticulum; P:intracellular protein transport;
XLOC_001072	Bv_03670_cysc	0020.scaffold00069:109986-111031	0	0	0	0	0	0	0	0	0	0	0	0	glycine-rich cell wall structural -like;	255;	;	;
XLOC_001073	Bv_03681z666_geeq	0020.scaffold00069:118884-119771	0	0	0	0	0	0	0	0	0	0	0	0	no hits;
XLOC_001074	Bv_03690_gead	0020.scaffold00069:124318-125331	0.810099	0.706145	0.335154	0.222902	0.0653748	0.29494	0.312071	4.05943	2.80489	0.122444	0.995078	0.974451	glycine-rich cell wall structural;	242;	;	;
XLOC_001075	Bv_03700_pdiy	0020.scaffold00069:137086-137931	0.425715	0.728303	0.140711	2.37166	1.03107	0.151658	0.217828	0.679595	2.02642	1.06976	0.732033	0.982111	glycine-rich 5-like;	167;	;	;
XLOC_001076	Bv_03720_mgia	0020.scaffold00069:142956-152901	2.29947	2.08702	1.35346	2.16215	1.87004	1.97958	2.23634	3.31611	6.54926	2.27307	3.33022	7.00221	rab3 GTPase-activating catalytic subunit;	698;	F:GO:0005096;	F:GTPase activator activity;
XLOC_001077	Bv_03721z667_daho	0020.scaffold00069:155682-158151	0	0	0	0	0	0	0	0	0	0	0	0	no hits;
XLOC_001078	Bv_03740_znoq	0020.scaffold00069:177725-178461	40.0367	74.6599	25.6566	118.256	147.574	87.8084	16.5886	5.93724	14.0419	53.4395	25.1596	12.5355	hypothetical protein BVRB_000650;	94;	;	;
XLOC_001079	Bv_03750_inyw	0020.scaffold00069:185103-188440	0	0	0	0	0	0.109594	0	0	0	0	0.0369672	0	anthocyanidin 3-O-glucoside 2 -O-glucosyltransferase-like;	461;	F:GO:0016758; P:GO:0008152;	F:transferase activity, transferring hexosyl groups; P:metabolic process;
XLOC_001080	Bv_03751z668_ictn	0020.scaffold00069:189639-190460	0	0	0	0	0	0	0	0	0	0	0	0	no hits;
XLOC_001081	Bv_03770_hags	0020.scaffold00069:214777-223910	0	0	0	0	0	0	0	0	0	0	0	0	no hits;
XLOC_001082	Bv_03780_zaoa	0020.scaffold00069:230300-237920	0	0.0102619	0.0133161	0	0	0	0.0638361	0.0742522	0	0	0.0160565	0	ABC transporter B family member 13-like;	984;	F:GO:0005524; F:GO:0042626; P:GO:0055085; C:GO:0016021;	F:ATP binding; F:ATPase activity, coupled to transmembrane movement of substances; P:transmembrane transport; C:integral component of membrane;	EC:3.6.1.3; EC:3.6.1.15
XLOC_001083	Bv_03781z669_qjmi	0020.scaffold00069:244200-245960	0	0	0	0	0	0	0	0	0.0485283	0	0	0	no hits;
XLOC_001084	Bv_03781z670_tpte	0020.scaffold00069:247945-249110	0	0	0	0	0	0	0	0	0	0	0	0	no hits;
XLOC_001085	Bv_03781z672_hsrt	0020.scaffold00069:259465-265600	0	0	0	0	0	0	0	0	0	0	0	0	no hits;
XLOC_001086	Bv_03781z673_cpcm	0020.scaffold00069:274629-275480	0	0	0	0	0	0	0	0	0	0	0	0	no hits;
XLOC_001087	Bv_03790_usnw	0020.scaffold00069:276651-282930	6.32034	14.604	9.44848	3.63284	8.49481	6.49469	34.5584	41.2351	41.7161	21.9538	16.5735	23.2031	GDSL esterase lipase At5g55050-like;	362;	F:GO:0016788;	F:hydrolase activity, acting on ester bonds;
XLOC_001088	Bv_03820_xosx	0020.scaffold00069:304776-309070	1.07105	0.901836	0.902242	0.50691	0.765746	0.97431	1.08549	0.808496	0.35145	0.358675	0.69951	1.04899	probable tetraacyldisaccharide 4 - mitochondrial isoform X1; probable tetraacyldisaccharide 4 - mitochondrial isoform X1; probable tetraacyldisaccharide 4 - mitochondrial isoform X1;	394; 184; 398;	P:GO:0015940; F:GO:0005524; P:GO:0009103; P:GO:0009245; F:GO:0009029; P:GO:0015940; F:GO:0005524; P:GO:0009103; P:GO:0009245; F:GO:0009029; P:GO:0015940; F:GO:0005524; P:GO:0009103; P:GO:0009245; F:GO:0009029;	P:pantothenate biosynthetic process; F:ATP binding; P:lipopolysaccharide biosynthetic process; P:lipid A biosynthetic process; F:tetraacyldisaccharide 4'-kinase activity; P:pantothenate biosynthetic process; F:ATP binding; P:lipopolysaccharide biosynthetic process; P:lipid A biosynthetic process; F:tetraacyldisaccharide 4'-kinase activity; P:pantothenate biosynthetic process; F:ATP binding; P:lip…	EC:2.7.1.130EC:2.7.1.130EC:2.7.1.130
XLOC_001089	Bv_03830_pprt	0020.scaffold00069:310871-321960	0.932761	1.19627	1.12337	1.0666	1.76007	1.18577	1.72388	0.763033	1.37845	1.53966	1.45433	1.72643	Down syndrome critical region 3 homolog isoform X1;	317;	C:GO:0005768; F:GO:0008565; P:GO:0006886;	C:endosome; F:protein transporter activity; P:intracellular protein transport;
XLOC_001090	Bv_03850_catk	0020.scaffold00069:326264-347290	0.88067	0.915989	1.06663	0.939952	0.701692	0.768773	0.82264	0.836736	1.38404	0.772678	0.835042	1.04767	uncharacterized mitochondrial ymf11;	700;	P:GO:0006397;	P:mRNA processing;
XLOC_001091	Bv_03880_hhom	0020.scaffold00069:381768-383743	0.221824	0.25755	0	0.107784	0	0	0.0659072	0.0915721	0	0	0	0	polyubiquitin-like;	194;	F:GO:0005515;	F:protein binding;
XLOC_001092	Bv_03930_fyio	0020.scaffold00069:425445-428466	17.1366	15.1217	12.6641	19.5425	20.5059	16.3512	35.0264	17.6002	24.4268	36.1788	19.9734	22.5498	autophagy-related 8C;	119;	P:GO:0006914; P:GO:0006995;	P:autophagy; P:cellular response to nitrogen starvation;
XLOC_001093	Bv_03940_dwhm	0020.scaffold00069:438727-449423	1.54239	1.21146	1.00023	0.802826	1.09301	1.56875	1.5347	1.11626	2.17267	0.954807	0.83795	1.69053	ATP-dependent RNA helicase DEAH13;	1078;	F:GO:0003676; F:GO:0005524; F:GO:0004386;	F:nucleic acid binding; F:ATP binding; F:helicase activity;	EC:3.6.1.15
XLOC_001094	Bv_03941z675_oogq	0020.scaffold00069:449481-450113	0	0	0	0	0	0	0	0	0	0	0	0	no hits;
XLOC_001095	-	0020.scaffold00069:201896-206092	0.695269	0.395249	0.601814	0.167426	0.334823	0.190015	1.30534	0.0646545	0.0135936	0.262591	0.0433957	0	no hits;
XLOC_001096	-	0020.scaffold00069:206263-211135	0.612728	0.73394	0.551904	0.306535	0.243139	0.1768	1.68189	0.471183	0.20062	0.130863	0.0132927	0	no hits;
XLOC_001097	-	0020.scaffold00069:358372-358964	0	0.0826611	1.96585	0.211801	0	0.492041	0.62014	0.692548	2.72075	0	1.2427	0.869272	no hits;
XLOC_001098	-	0020.scaffold00069:457008-457440	1.17443	0.695996	1.46001	0	0	0	0.844867	1.04608	1.29863	0	0	0	no hits;
XLOC_001099	Bv_03961z676_zxac	0021.scaffold00073:21445-23763	0.124571	0	0	0	0	0	0	0	0	0	0	0	no hits;
XLOC_001100	Bv_03970_piyr	0021.scaffold00073:26085-48272	1.93763	2.20138	1.29623	1.93919	2.20129	2.26022	3.18188	1.97752	2.04094	3.30616	1.37449	1.33748	kinesin light chain 3 isoform X1;	273;	F:GO:0005515;	F:protein binding;
XLOC_001101	Bv_03980_tcec,Bv_03990_ojck	0021.scaffold00073:56625-79501	2.57321	0.965348	1.26213	1.67469	1.43245	1.55391	1.63643	1.09975	4.38398	2.73029	1.1993	0.703067	no hits;
XLOC_001102	Bv_04000_kenw	0021.scaffold00073:81845-91069	0	0.0384961	0	0.0351878	0	0	0	0	0.0289552	0	0.0151977	0	no hits;
XLOC_001103	Bv_04001z677_sfci	0021.scaffold00073:96055-98050	0	0	0	0.0513924	0	0	0.0321288	0.450483	0	0	0	0.0807661	no hits;
XLOC_001104	Bv_04001z680_skmm	0021.scaffold00073:161025-164176	0	0	0	0	0	0	0	0	0	0	0	0	no hits;
XLOC_001105	Bv_04001z681_zxdw	0021.scaffold00073:169165-170566	0.0795823	0	0.0927238	0.310492	0.10001	0	0.0950585	0	0	0	0	0	no hits;
XLOC_001106	Bv_04011z682_wgjj	0021.scaffold00073:221966-223208	0.0195056	0	0	0	0	0	0	0	0	0	0	0	no hits;
XLOC_001107	Bv_04011z687_magk	0021.scaffold00073:299608-301547	0	0.0563937	0	0	0.0941506	0.0592244	0	0	0	0.0770113	0.0523182	0	no hits;
XLOC_001108	Bv_04020_uhjp	0021.scaffold00073:315058-317121	0.02529	0	0	0	0.198863	0.051358	0	0	0.0433088	0.11564	0.0789848	0.17564	no hits;
XLOC_001109	Bv_04030_ecsz,Bv_04040_rzgh	0021.scaffold00073:343778-377290	6.32893	5.90658	5.07792	5.89367	6.46196	3.68881	8.55517	9.56751	7.84614	9.35904	4.76652	9.73474	no hits;
XLOC_001110	Bv_04050_tntw	0021.scaffold00073:407858-412294	0	0	0	0	0	0	0	0	0	0	0	0	no hits;
XLOC_001111	Bv_04060_cwjz,Bv_04070_deph	0021.scaffold00073:441571-460531	2.04523	2.73963	1.51233	2.96413	1.7437	1.98455	1.08224	1.68516	3.13758	1.17691	1.12629	1.67934	no hits;
XLOC_001112	Bv_04080_uhic	0021.scaffold00073:466672-470643	392.086	246.484	238.1	384.348	339.042	231.705	432.317	195.716	170.118	515.088	163.173	102.244	chlorophyll a-b binding chloroplastic;	243;	C:GO:0016020; P:GO:0009765;	C:membrane; P:photosynthesis, light harvesting;
XLOC_001113	Bv_04090_zjmc	0021.scaffold00073:470912-477126	0.42351	0.185675	0.289006	0.250884	0.0993555	0.136413	0.147471	0.350667	0.193384	0.0211729	0.0343284	0	no hits;
XLOC_001114	Bv_04091z690_jntr	0021.scaffold00073:477352-478492	0.165252	0	0.0349129	0	0	0.216378	0	0	0	0	0.0493868	0	no hits;
XLOC_001115	Bv_04100_pdgt	0021.scaffold00073:481732-483558	0	0	0	0	0	0.0397712	0	0	0	0	0	0	---NA---;	289;	;	;
XLOC_001116	Bv_04110_ppjr	0021.scaffold00073:491482-493362	0.174677	0.11438	0.316383	0.287937	0	0	0.928476	0.226939	0	0	0.13334	0	hypothetical protein BVRB_2g047620;	34;	;	;
XLOC_001117	Bv_04120_zioa	0021.scaffold00073:496792-497279	0.555226	0.44504	0.179231	0	0	0	0	0	0	0	0	0	hypothetical protein BVRB_2g047630;	73;	;	;
XLOC_001118	Bv_04131z692_nmoj	0021.scaffold00073:521262-524848	0	0	0	0	0	0	0	0	0	0	0	0	no hits;
XLOC_001119	Bv_04141z695_soqf	0021.scaffold00073:575792-577254	0	0	0	0	0	0	0	0	0	0	0	0	no hits;
XLOC_001120	Bv_04141z698_dart	0021.scaffold00073:587392-589558	0	0.0277166	0	0	0	0	0	0	0	0	0	0	no hits;
XLOC_001121	Bv_04151z700_sonq	0021.scaffold00073:597612-601364	0	0	0	0	0	0	0	0	0	0	0	0	no hits;
XLOC_001122	Bv_04151z701_gxzi	0021.scaffold00073:620822-622853	0	0	0.0114444	0	0	0	0	0	0	0	0	0	no hits;
XLOC_001123	Bv_04151z702_qwsr	0021.scaffold00073:631035-631576	0	0	0	0	0	0	0	0	0	0	0	0	no hits;
XLOC_001124	Bv_04151z706_pgua	0021.scaffold00073:666195-673599	0	0	0	0	0	0	0	0	0	0	0	0	no hits;
XLOC_001125	Bv_04160_exwz	0021.scaffold00073:680805-682693	0.0112131	0	0	0.0207035	0	0	0	0	0	0	0.0903363	0.023078	no hits;
XLOC_001126	Bv_04161z710_crtp	0021.scaffold00073:708295-710328	0	0	0	0	0	0	0	0	0	0	0	0	no hits;
XLOC_001127	Bv_04161z713_yfwr	0021.scaffold00073:735765-737580	0	0	0.0569154	0	0	0	0	0	0	0	0	0	no hits;
XLOC_001128	Bv_04180_nidt	0021.scaffold00073:764185-802481	6.35189	4.83176	3.11714	5.15352	4.34793	3.58683	8.90157	4.42132	8.15714	6.55404	4.74334	10.722	no hits;
XLOC_001129	Bv_04190_gdsx	0021.scaffold00073:822472-831239	2.98579	3.43594	3.72343	1.58016	1.69828	1.46659	5.86243	4.88895	8.07565	3.56393	3.89793	6.11651	cystinosin homolog;	190;	C:GO:0016020; C:GO:0016021; F:GO:0015184; C:GO:0005774; P:GO:0015811;	C:membrane; C:integral component of membrane; F:L-cystine transmembrane transporter activity; C:vacuolar membrane; P:L-cystine transport;
XLOC_001130	Bv_04191z715_ydgz	0021.scaffold00073:833377-836630	0	0	0	0	0	0	0	0	0	0	0	0.0211813	no hits;
XLOC_001131	Bv_04191z716_afhe	0021.scaffold00073:841557-845487	0	0	0	0	0	0	0	0	0	0	0	0	no hits;
XLOC_001132	Bv_04191z717_rwyh	0021.scaffold00073:858577-862068	0	0	0	0	0	0	0	0	0	0	0	0	no hits;
XLOC_001133	Bv_04201z718_yrsw	0021.scaffold00073:869227-873698	0	0	0	0	0	0	0	0	0	0	0	0.10673	no hits;
XLOC_001134	Bv_04210_afok	0021.scaffold00073:897737-903962	2.6881	3.24613	2.7113	2.14551	2.47005	2.22862	2.72252	3.9834	9.58108	2.41309	5.12774	8.01228	Zinc finger (C3HC4-type RING finger) family;	631;	F:GO:0008270;	F:zinc ion binding;
XLOC_001135	Bv_04220_xkst	0021.scaffold00073:909877-910731	0	0	0	0	0	0	0	0	0	0	0	0	---NA---;	151;	;	;
XLOC_001136	Bv_04231z721_cuew	0021.scaffold00073:927997-933253	0	0	0	0	0.108675	0	0	0	0	0	0	0	no hits;
XLOC_001137	Bv_04231z722_qrpi	0021.scaffold00073:940567-941106	0	0	0	0	0	0	0	0	0	0	0	0	no hits;
XLOC_001138	Bv_04240_dfpk	0021.scaffold00073:955647-956463	0	0.130327	0	0	0	0	0	0	0	0	0	0	---NA---;	67;	;	;
XLOC_001139	Bv_04241z724_zyqm	0021.scaffold00073:959927-961915	0	0	0	0	0	0	0	0	0	0	0	0	no hits;
XLOC_001140	Bv_04241z725_oiic	0021.scaffold00073:962697-964866	0	0	0	0	0	0	0	0	0	0	0	0	no hits;
XLOC_001141	Bv_04241z726_ctpi	0021.scaffold00073:967187-970852	0	0	0	0	0	0	0	0	0	0	0	0	no hits;
XLOC_001142	Bv_04241z727_hoqq	0021.scaffold00073:982131-984036	0	0	0	0	0	0	0	0	0	0	0	0	no hits;
XLOC_001143	Bv_04250_xmqu	0021.scaffold00073:985331-988362	0	0	0	0	0	0	0	0	0	0	0	0	no hits;
XLOC_001144	Bv_04271z730_rfcq	0021.scaffold00073:1024701-1026333	0	0	0	0	0	0.353103	0	0	0	0	0.115362	0	no hits;
XLOC_001145	Bv_04280_zgon	0021.scaffold00073:1030601-1036062	0	0	0	0	0	0	0	0	0	0	0	0	---NA---;	159;	;	;
XLOC_001146	Bv_04281z732_sdci	0021.scaffold00073:1059201-1065725	0	0	0	0	0	0	0	0	0	0	0	0	no hits;
XLOC_001147	Bv_04281z734_mxpo	0021.scaffold00073:1079491-1084525	0	0	0	0	0	0	0	0	0	0	0	0	no hits;
XLOC_001148	Bv_04281z736_gwnu	0021.scaffold00073:1087161-1087614	0	0	0	0	0	0	0	0	0	0	0	0	no hits;
XLOC_001149	Bv_04281z737_iooz	0021.scaffold00073:1089191-1089911	0.0899417	0	0	0	0	0	0	0	0	0	0	0	no hits;
XLOC_001150	Bv_04291z738_free	0021.scaffold00073:1109791-1111692	0	0	0	0	0	0	0	0	0	0.0743402	0.0414841	0	no hits;
XLOC_001151	Bv_04291z740_anye	0021.scaffold00073:1115821-1117679	0	0	0	0	0	0	0	0	0	0	0	0	no hits;
XLOC_001152	Bv_04291z741_iasr	0021.scaffold00073:1117851-1124941	0	0	0	0	0	0	0	0	0	0	0	0	no hits;
XLOC_001153	Bv_04300_wzdm	0021.scaffold00073:1163780-1175936	7.1092	5.49531	4.74435	8.39658	6.67805	4.49164	8.92195	7.92272	12.354	10.1918	9.43277	12.3873	Serine threonine- kinase;	1174;	F:GO:0005524; F:GO:0005515; F:GO:0004672; P:GO:0006468;	F:ATP binding; F:protein binding; F:protein kinase activity; P:protein phosphorylation;
XLOC_001154	Bv_04301z746_zdgp	0021.scaffold00073:1203369-1203894	0	0	0	0	0	0	0	0	0	0	0	0	no hits;
XLOC_001155	Bv_04311z749_kigk	0021.scaffold00073:1237179-1239544	0	0	0	0	0	0	0	0	0	0	0	0	no hits;
XLOC_001156	Bv_04311z751_sypg	0021.scaffold00073:1244349-1246543	0	0	0	0	0	0	0	0	0	0	0	0	no hits;
XLOC_001157	Bv_04321z753_cnun	0021.scaffold00073:1263548-1308545	0.037287	0.153917	0.0497811	0.0708918	0	0	0.166135	0	0.0538871	0	0	0	no hits;
XLOC_001158	Bv_04340_pdpw	0021.scaffold00073:1308959-1320310	0	0	0	0	0	0	0	0	0	0	0	0	no hits;
XLOC_001159	Bv_04341z755_wuzw	0021.scaffold00073:1366702-1373513	0	0	0	0	0	0	0	0	0.0549865	0	0	0	no hits;
XLOC_001160	Bv_04341z756_tpqq	0021.scaffold00073:1373642-1380119	0	0	0	0	0	0	0	0	0	0	0	0	no hits;
XLOC_001161	Bv_04341z757_fsht	0021.scaffold00073:1381442-1383710	0	0	0	0	0	0	0	0	0	0	0	0	no hits;
XLOC_001162	Bv_04351z758_oigk	0021.scaffold00073:1432522-1433769	0	0	0	0	0	0	0	0	0	0	0	0	no hits;
XLOC_001163	Bv_04361z760_yujh	0021.scaffold00073:1451452-1455666	0	0	0.0291873	0	0	0	0	0	0	0	0	0	no hits;
XLOC_001164	Bv_04361z762_minc	0021.scaffold00073:1481662-1483536	0	0	0	0	0	0	0	0	0	0	0	0	no hits;
XLOC_001165	Bv_04370_tgqa	0021.scaffold00073:1489402-1495980	0	0.353352	0.131514	0	0.0669685	0.190761	0	0.0857274	0.568486	0	0.173581	0	---NA---;	33;	;	;
XLOC_001166	Bv_04381z764_wqqs	0021.scaffold00073:1517763-1519095	0	0	0	0	0	0	0	0	0	0	0	0	no hits;
XLOC_001167	Bv_04390_tqqq	0021.scaffold00073:1532523-1547678	9.45219	9.0744	5.30799	11.1348	10.4498	8.55475	11.0303	5.209	11.9627	13.6016	8.96744	15.0186	DCN1 1;	149;	F:GO:0032182; F:GO:0031624; P:GO:0051443; C:GO:0000151; F:GO:0097602; P:GO:0045116;	F:ubiquitin-like protein binding; F:ubiquitin conjugating enzyme binding; P:positive regulation of ubiquitin-protein transferase activity; C:ubiquitin ligase complex; F:cullin family protein binding; P:protein neddylation;
XLOC_001168	Bv_04401z765_nrcp	0021.scaffold00073:1577513-1579091	0	0	0	0	0	0	0	0	0	0	0	0	no hits;
XLOC_001169	Bv_03950_yous	0021.scaffold00073:1576-2071	0	0	0	0	0	0	0	0	0	0	0	0	---NA---;	66;	;	;
XLOC_001170	Bv_03960_gwhx	0021.scaffold00073:2445-21314	11.4686	10.5401	9.05642	7.16322	9.33558	9.67258	16.7746	10.8209	15.4562	14.2551	11.477	14.623	uncharacterized mitochondrial g00810-like; uncharacterized mitochondrial g00810-like;	183; 115;	F:GO:0003676; F:GO:0008270; F:GO:0046872; P:GO:0015074; F:GO:0016491; P:GO:0055114;	F:nucleic acid binding; F:zinc ion binding; F:metal ion binding; P:DNA integration; F:oxidoreductase activity; P:oxidation-reduction process;
XLOC_001171	Bv_04001z678_nyrh	0021.scaffold00073:99590-104051	0	0	0	0	0	0	0	0	0	0	0	0	no hits;
XLOC_001172	Bv_04001z679_jiqd	0021.scaffold00073:153500-160601	0	0	0	0	0	0	0	0	0	0	0	0	no hits;
XLOC_001173	Bv_04010_xrjr	0021.scaffold00073:178080-215732	2.87519	3.1919	2.23877	3.16495	4.39291	2.75234	3.11865	3.41215	4.41447	4.98444	3.71701	4.60485	nicastrin;	210;	C:GO:0016021; P:GO:0016485;	C:integral component of membrane; P:protein processing;
XLOC_001174	Bv_04011z683_dhmf	0021.scaffold00073:239850-248742	0	0.0153634	0	0	0	0	0	0	0	0	0	0	no hits;
XLOC_001175	Bv_04011z684_ckzq	0021.scaffold00073:255889-260382	0	0	0	0	0	0	0	0	0	0	0	0	no hits;
XLOC_001176	Bv_04011z685_psmi	0021.scaffold00073:265220-272542	0	0	0	0	0	0	0	0	0	0	0	0	no hits;
XLOC_001177	Bv_04011z686_imne	0021.scaffold00073:274774-275462	0	0	0	0	0	0	0	0	0	0	0	0	no hits;
XLOC_001178	Bv_04041z688_gqgo	0021.scaffold00073:398534-399214	0	0	0	0	0	0	0	0	0	0	0	0	no hits;
XLOC_001179	Bv_04071z689_kupt	0021.scaffold00073:462792-464728	0	0	0	0.167722	0	0	0	0.0689185	0	0	0	0	no hits;
XLOC_001180	Bv_04091z691_iyuf	0021.scaffold00073:479162-481638	0	0	0	0	0	0	0	0	0	0	0.0290354	0	no hits;
XLOC_001181	Bv_04130_emjz	0021.scaffold00073:497870-500518	0	0	0	0	0	0	0	0	0	0	0	0	---NA---;	96;	;	;
XLOC_001182	Bv_04131z693_qxui	0021.scaffold00073:525545-531058	0	0	0	0	0.0100761	0.0122993	0	0	0	0	0	0	no hits;
XLOC_001183	Bv_04131z694_rqmz	0021.scaffold00073:536391-542168	0	0	0	0	0	0	0	0	0	0	0	0	no hits;
XLOC_001184	Bv_04140_qwcr	0021.scaffold00073:543865-557138	0	0.0478393	0.0179841	0	0	0	0	0.0653032	0	0	0	0	PREDICTED: uncharacterized protein LOC108201410;	404;	F:GO:0003676;	F:nucleic acid binding;
XLOC_001185	Bv_04141z696_aifw	0021.scaffold00073:577971-579638	0	0	0	0	0	0	0	0	0	0	0	0	no hits;
XLOC_001186	Bv_04141z697_hccc	0021.scaffold00073:580682-584008	0	0	0	0	0	0	0	0	0	0	0	0	no hits;
XLOC_001187	Bv_04150_jrpi	0021.scaffold00073:589771-592875	0.651314	1.11212	0.57579	0.619815	0.997312	1.24264	1.15712	0.477898	0.891988	1.17396	0.783755	0.970866	auxin response factor 18-like;	601;	C:GO:0005634; F:GO:0003677; P:GO:0006355; P:GO:0009725;	C:nucleus; F:DNA binding; P:regulation of transcription, DNA-templated; P:response to hormone;
XLOC_001188	Bv_04151z699_aicg	0021.scaffold00073:595646-596338	0	0	0	0	0	0	0	0	0	0	0	0	no hits;
XLOC_001189	Bv_04151z703_pyoi	0021.scaffold00073:632829-637631	0	0	0	0.0198985	0	0	0	0	0	0	0	0	no hits;
XLOC_001190	Bv_04151z704_sxww	0021.scaffold00073:638940-640971	0	0	0.0465646	0	0	0	0	0	0.253827	0	0	0	no hits;
XLOC_001191	Bv_04151z705_tqii	0021.scaffold00073:642616-644391	0.0555809	0.080268	0.0504208	0.0350244	0.0921195	0.0858222	0.165312	0.0395654	0	0.0898445	0.0893364	0.217356	no hits;
XLOC_001192	Bv_04161z707_nxan	0021.scaffold00073:688863-699941	0	0	0	0	0	0	0	0	0	0	0	0	no hits;
XLOC_001193	Bv_04161z708_uahs	0021.scaffold00073:700612-703201	0	0	0	0	0	0	0	0	0	0	0	0	no hits;
XLOC_001194	Bv_04161z709_uswi	0021.scaffold00073:705261-707331	0	0	0.0506645	0	0	0	0	0	0	0	0	0	no hits;
XLOC_001195	Bv_04161z711_tqcr	0021.scaffold00073:710626-721001	0	0.0148162	0	0	0	0	0	0	0	0	0	0	no hits;
XLOC_001196	Bv_04161z712_koso	0021.scaffold00073:722723-723551	0	0	0	0	0	0	0	0	0	0	0	0	no hits;
XLOC_001197	Bv_04170_oetn	0021.scaffold00073:742116-755071	9.72497	12.8838	8.05125	9.91211	10.2054	6.93282	12.9355	12.6052	18.9335	15.2619	10.0218	15.9407	probable mitochondrial-processing peptidase subunit mitochondrial;	522;	F:GO:0046872; P:GO:0006508; F:GO:0004222;	F:metal ion binding; P:proteolysis; F:metalloendopeptidase activity;	EC:3.4.24
XLOC_001198	Bv_04181z714_wxew	0021.scaffold00073:804260-805181	0	0	0	0	0	0.0705745	0	0	0	0	0	0	no hits;
XLOC_001199	Bv_04200_iwku	0021.scaffold00073:862646-864683	0	0.0293558	0	0	0	0	0	0	0	0	0	0	no hits;
XLOC_001200	Bv_04201z719_nocj	0021.scaffold00073:883568-885593	0	0	0	0	0.0598147	0	0	0	0	0	0	0	no hits;
XLOC_001201	Bv_04211z720_jgxg	0021.scaffold00073:906159-907103	0.0588186	0	0	0	0	0	0	0	0.127253	0	0	0	no hits;
XLOC_001202	Bv_04230_epea	0021.scaffold00073:919546-921583	0.427691	0.92015	0.436706	0	0.252252	0	0.262391	0.794614	1.06905	0	0	0	hypothetical protein BVRB_2g047700;	118;	C:GO:0016020; C:GO:0016021;	C:membrane; C:integral component of membrane;
XLOC_001203	Bv_04231z723_fqgp	0021.scaffold00073:950008-953563	0	0	0	0	0	0	0.0561605	0	0.0477261	0	0	0	no hits;
XLOC_001204	Bv_04251z728_aizm	0021.scaffold00073:989187-994067	0	0	0	0	0	0	0	0	0	0	0	0	no hits;
XLOC_001205	Bv_04251z729_epwz	0021.scaffold00073:994546-995127	0	0	0	0	0	0	0	0	0	0	0	0	no hits;
XLOC_001206	Bv_04260_fecm	0021.scaffold00073:998389-1006737	11.6659	11.508	7.52813	11.0029	11.5234	12.0847	15.3944	10.2864	16.1852	16.7579	15.6981	18.0484	ALA-interacting subunit 3;	348;	C:GO:0016020;	C:membrane;
XLOC_001207	Bv_04270_umiw	0021.scaffold00073:1013248-1017757	0	0	0	0	0	0	0	0	0	0	0	0	no hits;
XLOC_001208	Bv_04281z731_rnjd	0021.scaffold00073:1055734-1058907	0	0	0	0	0.279349	0.106908	0	0	0	0.151729	0.0352412	0	no hits;
XLOC_001209	Bv_04281z733_jwki	0021.scaffold00073:1068408-1069307	0	0	0	0	0	0	0	0	0	0	0	0	no hits;
XLOC_001210	Bv_04281z735_jurn	0021.scaffold00073:1085026-1085957	0	0	0	0	0	0	0	0	0	0	0	0	no hits;
XLOC_001211	Bv_04290_ehez	0021.scaffold00073:1090353-1098257	1.96957	2.52536	2.56581	2.60753	2.80281	2.42492	2.82277	1.81644	3.24324	3.27185	2.24091	3.09907	rRNA methyltransferase;	845;	C:GO:0005634; F:GO:0008649; P:GO:0031167;	C:nucleus; F:rRNA methyltransferase activity; P:rRNA methylation;
XLOC_001212	Bv_04291z739_zaxn	0021.scaffold00073:1113083-1115727	0	0	0	0	0	0	0	0	0	0	0	0	no hits;
XLOC_001213	Bv_04291z742_wkjp	0021.scaffold00073:1125292-1127567	0	0	0	0.0261693	0	0	0	0	0	0	0	0	no hits;
XLOC_001214	Bv_04291z743_unge	0021.scaffold00073:1128128-1133437	0	0	0	0	0	0	0	0	0	0.0105533	0	0	no hits;
XLOC_001215	Bv_04301z744_wieo	0021.scaffold00073:1185913-1191325	0	0	0	0	0	0	0	0	0	0	0.0303241	0	no hits;
XLOC_001216	Bv_04301z745_iqot	0021.scaffold00073:1193843-1197785	0	0	0	0	0	0	0	0	0	0	0	0	no hits;
XLOC_001217	Bv_04310_gfsx	0021.scaffold00073:1204450-1212475	0.0719576	0.00830537	0.0174041	0.0785051	0	0.046536	0.0785515	0.0410723	0.0872367	0	0.00990936	0.0167244	no hits;
XLOC_001218	Bv_04311z747_nmhx	0021.scaffold00073:1213341-1217825	0	0	0	0	0	0	0	0	0	0	0	0	no hits;
XLOC_001219	Bv_04311z748_cung	0021.scaffold00073:1232572-1236455	0	0	0.0229194	0	0	0.0208373	0	0.0197392	0.101374	0	0	0.0178959	no hits;
XLOC_001220	Bv_04311z750_utno	0021.scaffold00073:1240004-1241645	0	0	0	0	0	0	0	0	0	0	0	0	no hits;
XLOC_001221	Bv_04311z752_fcwh	0021.scaffold00073:1246855-1255805	0	0	0	0	0	0	0	0	0	0	0	0	no hits;
XLOC_001222	Bv_04320_ktxe,Bv_04330_zezw	0021.scaffold00073:1263548-1308545	6.11588	6.60734	5.03601	6.01902	7.36151	6.85266	9.0624	9.52537	12.4772	8.78477	6.43115	10.7682	no hits;
XLOC_001223	Bv_04341z754_oone	0021.scaffold00073:1338059-1351798	0	0	0	0	0	0	0.174609	0	0	0	0	0	no hits;
XLOC_001224	Bv_04350_jann	0021.scaffold00073:1395198-1420468	0	0	0	0	0	0	0	0	0	0	0	0	hypothetical protein BVRB_2g047760;	367;	P:GO:0008150; C:GO:0005634; C:GO:0009507; C:GO:0005773; F:GO:0003674;	P:biological_process; C:nucleus; C:chloroplast; C:vacuole; F:molecular_function;
XLOC_001225	Bv_04351z759_nzny	0021.scaffold00073:1439496-1441268	0	0	0	0	0	0	0	0	0	0	0	0	no hits;
XLOC_001226	Bv_04360_yeck	0021.scaffold00073:1442613-1450448	0	0	0.0294293	0	0	0	0	0	0.0511681	0	0	0	PREDICTED: uncharacterized protein LOC104906383;	180;	;	;
XLOC_001227	Bv_04361z761_iaoa	0021.scaffold00073:1459259-1463788	0	0.0570934	0	0	0	0	0	0	0	0	0	0	no hits;
XLOC_001228	Bv_04380_ixtx	0021.scaffold00073:1496590-1498038	0	0.0925174	0.0643255	0	0	0	0	0.0530304	0.0417133	0	0	0	---NA---;	60;	;	;
XLOC_001229	Bv_04381z763_waod	0021.scaffold00073:1507854-1508459	0	0	0	0	0	0	0	0	0	0	0	0	no hits;
XLOC_001230	Bv_04400_smmy	0021.scaffold00073:1551241-1558319	0.377115	0.335141	0.377781	0.566479	0.077202	0.240646	0.889698	0.223494	0.787503	0.862145	0.167487	0.406261	glyceraldehyde-3-phosphate dehydrogenase chloroplastic-like;	419;	F:GO:0050661; F:GO:0051287; P:GO:0055114; P:GO:0006006; F:GO:0016620;	F:NADP binding; F:NAD binding; P:oxidation-reduction process; P:glucose metabolic process; F:oxidoreductase activity, acting on the aldehyde or oxo group of donors, NAD or NADP as acceptor;
XLOC_001231	-	0021.scaffold00073:52913-53954	0.399356	0.204326	0.248751	0.492242	0.121808	0.160742	0.0986853	0.0679939	0.194628	0.236859	0	0.0884587	no hits;
XLOC_001232	-	0021.scaffold00073:343778-377290	1.76176	0.839166	1.32965	2.26202	1.69634	0.577351	1.4706	1.01594	1.39795	0.639553	0.962878	0.861527	no hits;
XLOC_001233	-	0021.scaffold00073:1051094-1051341	0	0	0	0	0.839093	0	0	0	1.47664	0	1.68959	4.93252	no hits;
XLOC_001234	Bv_04410_xexu	0022.scaffold00080:13205-15042	0.695739	0.454528	0.76187	1.81757	0.765815	0	0.803431	0.336525	0.218405	1.23979	0.572266	0.833998	---NA---;	43;	;	;
XLOC_001235	Bv_04440_mtty	0022.scaffold00080:18025-20334	0.0624092	0.0830226	0.209564	0.463662	0.051229	0.0557328	0.40606	0.0813537	0.143062	0.322251	0.188495	0.191898	no hits;
XLOC_001236	Bv_04450_grmt	0022.scaffold00080:21365-22355	0	0.536407	0.118002	0.174764	0.188485	0	0.501894	0.134847	1.07375	0	0.71533	1.28954	no hits;
XLOC_001237	Bv_04451z766_pqre	0022.scaffold00080:23845-28741	0	0	0	0	0	0	0.0168931	0	0	0	0	0	no hits;
XLOC_001238	Bv_04470_jgid	0022.scaffold00080:38575-39610	0.028713	0.0369966	0.0442716	0.0609476	0	0	0.0603265	0	0	0	0.120873	0	no hits;
XLOC_001239	Bv_04471z767_kfdk	0022.scaffold00080:43515-48375	0	0	0	0	0	0	0	0	0	0	0.0352533	0	no hits;
XLOC_001240	Bv_04481z771_sawi	0022.scaffold00080:79955-81046	0	0	0	0	0	0	0	0	0	0	0	0	no hits;
XLOC_001241	Bv_04490_fpfo	0022.scaffold00080:87305-92599	0	0	0	0	0	0	0	0	0	0	0	0	no hits;
XLOC_001242	Bv_04420_fxze	0022.scaffold00080:15053-16211	0.885287	1.44584	0.847334	1.62636	0.369605	0.319796	0.964139	0.788314	0.821612	0.936056	0.443347	1.13284	oxysterol-binding -related 1D;	79;	;	;
XLOC_001243	Bv_04430_qfkp	0022.scaffold00080:16454-16931	0.848499	1.12893	1.22352	0.940904	1.08677	0.428432	0.447475	4.54797	0.849316	0.4178	1.14005	0.777818	hypothetical protein BVRB_000830;	133;	;	;
XLOC_001244	Bv_04460_kkeu	0022.scaffold00080:33125-35011	0.0832934	0.455948	0.205342	0.133951	0.318177	0.246085	0.577919	0.0630214	0.68931	0.277696	0.0844986	0.233879	F-box kelch-repeat At3g23880-like;	324;	F:GO:0016747;	F:transferase activity, transferring acyl groups other than amino-acyl groups;
XLOC_001245	Bv_04471z768_dcst	0022.scaffold00080:48396-52831	0	0	0	0	0	0	0	0	0	0	0	0	no hits;
XLOC_001246	Bv_04471z769_nfxu	0022.scaffold00080:60331-61351	0	0	0	0	0	0	0	0	0	0	0	0	no hits;
XLOC_001247	Bv_04480_miks	0022.scaffold00080:69053-73601	0.288661	0.464013	0.38951	0.303742	0.202826	0.288044	0.345894	0.112902	0.471651	0.268275	0.217548	0.668964	F-box kelch-repeat At3g23880-like;	349;	C:GO:0005634; F:GO:0016747; C:GO:0016020; C:GO:0016021;	C:nucleus; F:transferase activity, transferring acyl groups other than amino-acyl groups; C:membrane; C:integral component of membrane;
XLOC_001248	Bv_04481z770_hyhz	0022.scaffold00080:78678-79201	0	0	0	0	0	0	0	0	0	0	0	0	no hits;
XLOC_001249	Bv_04491z772_ayno	0022.scaffold00080:93276-99844	0.0149899	0	0.0143072	0.022429	0	0	0	0	0	0.0154845	0.077395	0.0483286	no hits;
XLOC_001250	Bv_04491z774_fcqy	0023.scaffold00091:15645-17141	0.467049	0	0	0	0	0	0	0	0	0	0	0	no hits;
XLOC_001251	Bv_04510_zzhu	0023.scaffold00091:42445-58339	0.761003	1.09205	0.836967	1.47953	1.1559	1.46527	1.08459	0.772902	0.851595	1.41992	0.56959	1.05254	peptidyl-prolyl cis-trans isomerase CYP59;	677;	F:GO:0003676; F:GO:0003755; F:GO:0008270; P:GO:0000413; P:GO:0006457;	F:nucleic acid binding; F:peptidyl-prolyl cis-trans isomerase activity; F:zinc ion binding; P:protein peptidyl-prolyl isomerization; P:protein folding;	EC:5.2.1.8
XLOC_001252	Bv_04511z775_msau	0023.scaffold00091:60655-64377	0	0	0	0	0	0	0	0	0	0	0	0	no hits;
XLOC_001253	Bv_04511z779_itsq	0023.scaffold00091:94725-95563	0	0	0	0	0	0	0	0	0	0	0	0	no hits;
XLOC_001254	Bv_04520_pqko	0023.scaffold00091:106215-110030	6.8651	9.51306	8.18468	9.60386	11.2009	7.84413	10.9596	9.94951	11.7578	9.33317	7.04164	7.71704	ATP synthase I;	342;	F:GO:0005515; C:GO:0016020; C:GO:0016021; C:GO:0009534; P:GO:0033614; C:GO:0005886;	F:protein binding; C:membrane; C:integral component of membrane; C:chloroplast thylakoid; P:chloroplast proton-transporting ATP synthase complex assembly; C:plasma membrane;
XLOC_001255	Bv_04521z781_cncu	0023.scaffold00091:150455-156316	0	0	0	0	0	0	0	0	0	0	0	0	no hits;
XLOC_001256	Bv_04521z783_mopx	0023.scaffold00091:165705-174040	0	0	0	0	0	0	0	0	0	0	0	0	no hits;
XLOC_001257	Bv_04521z785_kzrr	0023.scaffold00091:187992-189123	0	0	0	0	0	0	0	0	0	0	0	0	no hits;
XLOC_001258	Bv_04521z787_chhd	0023.scaffold00091:201502-203087	0	0	0	0	0	0	0	0	0	0	0	0	no hits;
XLOC_001259	Bv_04521z788_ahsd	0023.scaffold00091:212062-214571	0	0	0	0	0	0	0	0	0	0	0	0	no hits;
XLOC_001260	Bv_04540_xduz	0023.scaffold00091:229192-229637	0.522862	0.570977	0.0959007	0.52726	0.283292	0	0.263064	0	0.527151	0.348402	0	0	auxin-responsive family;	91;	P:GO:0009733;	P:response to auxin;
XLOC_001261	Bv_04551z790_gurx	0023.scaffold00091:242172-244325	0	0	0	0.0582972	0	0	0	0	0	0	0	0	no hits;
XLOC_001262	Bv_04551z793_adhx	0023.scaffold00091:266002-272770	0	0	0	0	0	0	0	0	0	0	0	0	no hits;
XLOC_001263	Bv_04551z794_owuw	0023.scaffold00091:275762-280053	0	0	0	0	0	0	0	0	0	0	0	0	no hits;
XLOC_001264	Bv_04551z795_nzgh	0023.scaffold00091:280292-281661	0.0235101	0	0	0	0	0	0	0	0	0	0	0	no hits;
XLOC_001265	Bv_04560_wxgw	0023.scaffold00091:284002-289364	0	0	0	0	0	0	0	0	0	0	0	0	no hits;
XLOC_001266	Bv_04561z798_noti	0023.scaffold00091:302312-304747	0	0	0	0	0	0	0	0	0	0	0	0	no hits;
XLOC_001267	Bv_04561z799_qwcq	0023.scaffold00091:305512-307817	0	0	0	0	0	0	0	0	0	0	0	0	no hits;
XLOC_001268	Bv_04600_dhgc,Bv_04610_rwcq	0023.scaffold00091:411456-425024	3.10943	3.51984	2.4154	4.82523	3.79477	3.18159	5.18487	4.2334	7.46482	6.80671	6.39905	8.2231	no hits;
XLOC_001269	Bv_04621z802_nrna	0023.scaffold00091:442281-444366	0	0	0	0	0	0	0	0	0	0.221134	0	0.136175	no hits;
XLOC_001270	Bv_04621z804_ejro	0023.scaffold00091:470381-472057	0	0	0	0	0	0	0	0	0	0	0	0	no hits;
XLOC_001271	Bv_04621z805_dutr	0023.scaffold00091:473391-475490	0	0	0	0	0	0	0	0	0	0	0	0	no hits;
XLOC_001272	Bv_04621z807_xymh	0023.scaffold00091:484831-485482	0	0	0	0	0	0	0	0	0	0	0	0	no hits;
XLOC_001273	Bv_04631z808_gipc	0023.scaffold00091:489681-496299	0	0.0145491	0	0	0.00827686	0	0	0	0	0	0	0	no hits;
XLOC_001274	Bv_04631z809_ecme	0023.scaffold00091:497041-499697	0	0	0.0224822	0	0	0	0	0	0	0	0	0	no hits;
XLOC_001275	Bv_04631z810_dgdt	0023.scaffold00091:502521-505228	0	0	0	0	0	0	0	0	0	0	0	0	no hits;
XLOC_001276	Bv_04640_mrcu	0023.scaffold00091:532898-557651	2.26512	1.92803	1.92322	2.10588	2.70111	1.37596	3.23926	2.17081	1.94082	3.35147	1.64047	2.49237	zinc finger CCCH domain-containing 37 isoform X1;	410;	F:GO:0046872;	F:metal ion binding;
XLOC_001277	Bv_04641z813_pqau	0023.scaffold00091:565007-569283	0	0	0	0	0	0	0	0	0.0435637	0	0	0	no hits;
XLOC_001278	Bv_04641z814_ukkd	0023.scaffold00091:575667-582452	0.0456795	0.0648362	0	0.0719012	0	0	0.062972	0.0430382	0.106314	0	0	0	no hits;
XLOC_001279	Bv_04650_emsy,Bv_04660_kdxn,Bv_04670_shnr	0023.scaffold00091:582808-592849	4.42321	6.4777	5.31664	0	0	0.550695	7.90606	4.8872	4.56162	0	0.217503	1.79964	no hits;
XLOC_001280	Bv_04690_sgnn	0023.scaffold00091:611767-620845	0.0934493	0.137932	0.0415541	0.190344	0.0774111	0.332635	0.167172	0	0	0.535386	0.190294	0.158615	transcription factor JUNGBRUNNEN 1;	336;	F:GO:0003677; P:GO:0006355;	F:DNA binding; P:regulation of transcription, DNA-templated;
XLOC_001281	Bv_04710_pyeg	0023.scaffold00091:646917-651392	52.5329	52.8113	42.206	48.4974	53.7296	46.6478	70.5628	58.8228	99.1916	77.1968	65.1303	96.3272	elongation factor 2;	843;	F:GO:0005525; F:GO:0003924;	F:GTP binding; F:GTPase activity;	EC:3.6.1.15
XLOC_001282	Bv_04711z816_ikoo	0023.scaffold00091:667737-673057	0	0	0	0	0	0	0	0	0	0	0	0	no hits;
XLOC_001283	Bv_04711z819_esyk	0023.scaffold00091:690499-692614	0	0	0	0	0	0	0	0	0	0	0	0	no hits;
XLOC_001284	Bv_04741z821_qkpc	0023.scaffold00091:724119-728665	0	0.0244953	0	0	0.0172482	0	0	0	0	0	0.03198	0	no hits;
XLOC_001285	Bv_04741z822_jtfx	0023.scaffold00091:736229-737990	0	0	0	0	0	0	0	0	0	0	0	0	no hits;
XLOC_001286	Bv_04741z824_osgt	0023.scaffold00091:741629-742596	0	0	0	0	0	0	0	0	0	0	0	0	no hits;
XLOC_001287	Bv_04741z827_rzwo	0023.scaffold00091:759109-765875	0	0	0	0	0	0	0	0	0	0	0	0	no hits;
XLOC_001288	Bv_04750_aupm	0023.scaffold00091:779149-783409	58.0119	58.2265	44.4878	57.0058	65.3047	54.7255	79.2915	67.6392	127.537	97.5533	85.7006	134.262	elongation factor 2;	843;	F:GO:0005525; F:GO:0003924;	F:GTP binding; F:GTPase activity;	EC:3.6.1.15
XLOC_001289	Bv_04751z829_dtyy	0023.scaffold00091:797449-799826	0	0.109466	0	0	0.0422549	0	0	0	0	0	0	0	no hits;
XLOC_001290	Bv_04761z831_jzqf	0023.scaffold00091:813349-815011	0	0	0	0	0	0	0	0	0	0	0	0	no hits;
XLOC_001291	Bv_04761z833_pcrp	0023.scaffold00091:823939-839795	0	0	0	0	0	0	0	0	0	0	0	0	no hits;
XLOC_001292	Bv_04491z773_rmio	0023.scaffold00091:0-5001	0	0	0	0	0	0	0	0	0	0	0.0202769	0	no hits;
XLOC_001293	Bv_04500_ithp	0023.scaffold00091:21201-25514	0.666833	0.483334	0.257017	0.461574	0.400027	0.187246	0.208057	0.837029	0.758985	0.211596	0.132406	0.48116	no hits;
XLOC_001294	Bv_04511z776_rjum	0023.scaffold00091:65117-67741	0	0	0	0	0	0	0	0	0	0	0	0	no hits;
XLOC_001295	Bv_04511z777_tqqs	0023.scaffold00091:70116-78491	0	0	0	0	0	0	0	0	0	0	0	0	no hits;
XLOC_001296	Bv_04511z778_pasc	0023.scaffold00091:84397-88961	0	0	0	0	0	0	0	0	0	0	0	0	no hits;
XLOC_001297	Bv_04511z780_gkpf	0023.scaffold00091:95572-100961	0	0	0	0	0	0	0	0	0	0	0	0	no hits;
XLOC_001298	Bv_04521z782_hxsf	0023.scaffold00091:159953-161951	0	0	0	0	0	0.0755037	0	0	0	0	0	0	no hits;
XLOC_001299	Bv_04521z784_yosi	0023.scaffold00091:175912-177381	0	0	0	0	0	0	0	0	0	0	0	0	no hits;
XLOC_001300	Bv_04521z786_tgua	0023.scaffold00091:197061-198068	0	0	0	0	0	0	0	0	0	0	0	0	no hits;
XLOC_001301	Bv_04521z789_srty	0023.scaffold00091:215023-218528	0	0	0	0	0	0	0	0	0	0	0	0	no hits;
XLOC_001302	Bv_04530_kmmx	0023.scaffold00091:221327-223338	0.0619076	0.389616	0.125037	0.299783	0.208567	0.18436	0.348239	0.758004	0.489149	0.323907	0.18918	0.0770102	ubiquitin;	139;	F:GO:0005515;	F:protein binding;
XLOC_001303	Bv_04550_keat	0023.scaffold00091:232392-241460	4.79695	3.77012	3.36094	4.40977	3.41901	3.44829	5.38273	3.98146	7.55172	3.8982	3.45935	5.50512	proline--tRNA chloroplastic mitochondrial;	538;	F:GO:0005524; P:GO:0006525; C:GO:0005737; P:GO:0006560; F:GO:0004827; P:GO:0006433;	F:ATP binding; P:arginine metabolic process; C:cytoplasm; P:proline metabolic process; F:proline-tRNA ligase activity; P:prolyl-tRNA aminoacylation;	EC:6.1.1.15
XLOC_001304	Bv_04551z791_fcxe	0023.scaffold00091:245658-260468	0	0	0	0	0	0	0	0	0	0	0	0	no hits;
XLOC_001305	Bv_04551z792_nnya	0023.scaffold00091:263914-264478	0	0	0	0	0	0	0	0	0	0	0	0	no hits;
XLOC_001306	Bv_04551z796_yupt	0023.scaffold00091:282419-283468	0	0	0	0	0	0	0	0	0	0	0	0	no hits;
XLOC_001307	Bv_04561z797_qgin	0023.scaffold00091:291855-297148	0	0	0	0	0	0	0	0	0	0	0	0	no hits;
XLOC_001308	Bv_04561z800_pfam	0023.scaffold00091:310717-311478	0	0	0	0	0	0	0	0	0	0	0	0	no hits;
XLOC_001309	Bv_04570_pajf	0023.scaffold00091:319575-344098	4.55565	5.1915	4.28757	5.42347	5.08102	4.37468	6.59318	5.53488	9.88662	6.42997	6.49625	8.11243	ubiquitin carboxyl-terminal hydrolase 6-like;	887;	P:GO:0016579; F:GO:0005515; F:GO:0036459; P:GO:0006511;	P:protein deubiquitination; F:protein binding; F:thiol-dependent ubiquitinyl hydrolase activity; P:ubiquitin-dependent protein catabolic process;	EC:3.4.19.12
XLOC_001310	Bv_04571z801_kgdm	0023.scaffold00091:373429-380957	0	0	0	0	0	0	0	0	0	0	0	0	no hits;
XLOC_001311	Bv_04580_xwij	0023.scaffold00091:385586-388467	0	0	0.0451145	0.274103	0	0.0493836	0	0	0	0	0.0680567	0	zinc finger BED domain-containing RICESLEEPER 2-like;	400;	F:GO:0003677; F:GO:0046983;	F:DNA binding; F:protein dimerization activity;
XLOC_001312	Bv_04590_uczs	0023.scaffold00091:399880-405157	0.122563	0	0	0	0	0	0.12256	0	0	0.083265	0	0	---NA---;	56;	;	;
XLOC_001313	Bv_04620_teis	0023.scaffold00091:427400-433417	0.158053	0.155618	0.0278244	0.0778108	0.290816	0.0994922	0.103107	0.139659	0.148362	0.146924	0.123548	0.137679	pentatricopeptide repeat-containing At4g02750;	707;	F:GO:0008270; F:GO:0005515;	F:zinc ion binding; F:protein binding;
XLOC_001314	Bv_04621z803_ekos	0023.scaffold00091:466815-468577	0	0	0	0	0	0	0	0	0	0	0	0	no hits;
XLOC_001315	Bv_04621z806_xqaa	0023.scaffold00091:475834-482867	0	0	0	0	0	0	0	0	0	0	0	0	no hits;
XLOC_001316	Bv_04630_finx	0023.scaffold00091:485706-489497	0	0	0	0.0212589	0.0330726	0.0282878	0	0	0	0	0.0261282	0	no hits;
XLOC_001317	Bv_04631z811_nzqy	0023.scaffold00091:505942-509577	0	0	0	0	0	0	0	0	0	0	0	0	no hits;
XLOC_001318	Bv_04631z812_pezj	0023.scaffold00091:528815-529883	0	0	0	0	0	0	0	0	0	0	0	0.0915519	no hits;
XLOC_001319	Bv_04680_yfkh	0023.scaffold00091:604958-609673	0.228819	0.155082	0.736749	0.251356	0	0	0.435589	0.289041	0.227958	0	0.0407591	0.256253	hypothetical protein;	295;	F:GO:0003677; C:GO:0005634; F:GO:0004842; F:GO:0008270; F:GO:0046872; P:GO:0007275; P:GO:0006351; P:GO:0006355; P:GO:0006511; P:GO:0016567;	F:DNA binding; C:nucleus; F:ubiquitin-protein transferase activity; F:zinc ion binding; F:metal ion binding; P:multicellular organism development; P:transcription, DNA-templated; P:regulation of transcription, DNA-templated; P:ubiquitin-dependent protein catabolic process; P:protein ubiquitination;
XLOC_001320	Bv_04700_esng	0023.scaffold00091:629851-631883	0	0	0	0.081987	0.0371024	0	0	0	0	0	0	0	---NA---;	219;	;	;
XLOC_001321	Bv_04711z815_jkke	0023.scaffold00091:652727-656633	0	0	0	0.0296394	0	0	0	0	0.0244536	0	0	0	no hits;
XLOC_001322	Bv_04711z817_nckg	0023.scaffold00091:673387-675973	0	0	0	0	0	0	0	0	0	0	0	0	no hits;
XLOC_001323	Bv_04711z818_zpcf	0023.scaffold00091:678083-679333	0	0	0	0	0.149275	0.185829	0	0	0	0	0	0	no hits;
XLOC_001324	Bv_04711z820_axjp	0023.scaffold00091:693205-697005	0	0	0	0	0	0	0	0	0	0	0.0687626	0.0792702	no hits;
XLOC_001325	Bv_04720_phfw	0023.scaffold00091:699452-700475	0	0	0	0	0	0	0	0	0	0	0	0	---NA---;	136;	;	;
XLOC_001326	Bv_04730_wqok,Bv_04740_ezsp	0023.scaffold00091:700702-712227	0.953961	1.15858	0.46656	1.18116	1.14163	1.12698	0.789512	0.923986	1.33114	1.05571	1.46853	1.94822	no hits;
XLOC_001327	Bv_04741z823_oxdk	0023.scaffold00091:738648-741115	0	0	0	0	0	0	0	0	0	0	0	0	no hits;
XLOC_001328	Bv_04741z825_cgtj	0023.scaffold00091:746147-746755	0	0	0	0	0	0	0	0	0	0	0	0	no hits;
XLOC_001329	Bv_04741z826_rhjc	0023.scaffold00091:752682-757815	0	0	0	0	0	0	0	0	0	0	0	0	no hits;
XLOC_001330	Bv_04741z828_ymfs	0023.scaffold00091:766571-770355	0	0	0	0	0	0	0.0200362	0	0	0	0	0	no hits;
XLOC_001331	Bv_04760_egph	0023.scaffold00091:803496-804865	2.10845	3.35054	3.25153	6.54068	4.5131	4.37219	2.70576	2.3204	5.21376	1.92909	2.41658	1.68556	probable BOI-related E3 ubiquitin- ligase 3;	356;	C:GO:0005634; F:GO:0004842; F:GO:0008270; P:GO:0043161; C:GO:0005737; P:GO:0043067; P:GO:0031347; P:GO:0006952; P:GO:0016567;	C:nucleus; F:ubiquitin-protein transferase activity; F:zinc ion binding; P:proteasome-mediated ubiquitin-dependent protein catabolic process; C:cytoplasm; P:regulation of programmed cell death; P:regulation of defense response; P:defense response; P:protein ubiquitination;
XLOC_001332	Bv_04761z830_hufi	0023.scaffold00091:806794-812135	0	0	0	0	0	0	0	0	0	0	0	0	no hits;
XLOC_001333	Bv_04761z832_enyf	0023.scaffold00091:820578-821825	0	0	0	0	0	0	0	0	0	0	0	0	no hits;
XLOC_001334	Bv_04770_qerk	0023.scaffold00091:852059-855945	0	0	0	0	0	0	0	0	0	0	0	0	no hits;
XLOC_001335	Bv_04771z834_ijtt	0023.scaffold00091:856438-857125	0	0	0	0	0	0	0	0	0	0	0	0	no hits;
XLOC_001336	-	0023.scaffold00091:682542-682722	8.16477	27.0936	4.09924	4.26485	0	3.8558	8.85949	1.39839	13.4467	4.68189	3.69675	11.6597	no hits;
XLOC_001337	Bv_04780_grax	0024.scaffold00093:30525-36280	0.0283425	0	0	0	0	0.0416195	0.0549357	0	0	0.0446645	0.0390354	0	pumilio homolog 2-like;	282;	F:GO:0003677; C:GO:0005634; F:GO:0003723; P:GO:0006351; P:GO:0006355;	F:DNA binding; C:nucleus; F:RNA binding; P:transcription, DNA-templated; P:regulation of transcription, DNA-templated;
XLOC_001338	Bv_04790_ghhe	0024.scaffold00093:38425-44750	0	0	0	0	0	0	0	0	0	0	0	0	no hits;
XLOC_001339	Bv_04800_akcj	0024.scaffold00093:52315-61252	4.02652	6.92298	4.00464	4.2289	4.47336	5.42077	5.83991	3.44848	6.39829	5.73269	2.75918	6.28098	LYR motif-containing 4;	88;	;	;
XLOC_001340	Bv_04811z837_akjt	0024.scaffold00093:65145-71216	0	0	0.00847098	0.00914294	0.0266777	0	0	0	0	0	0	0	no hits;
XLOC_001341	Bv_04820_tmaz	0024.scaffold00093:75765-76442	0	0.176598	0	0.199452	0	0.142613	0	0.171519	0	0.341896	0.119732	0.702819	hypothetical protein BVRB_2g046320;	80;	;	;
XLOC_001342	Bv_04830_pgrg	0024.scaffold00093:80335-86100	0.0180149	0	0	0	0	0	0	0	0	0	0	0	no hits;
XLOC_001343	Bv_04841z840_hjeo	0024.scaffold00093:100135-101201	0	0	0	0	0	0	0	0	0	0	0	0	no hits;
XLOC_001344	Bv_04850_gtdq	0024.scaffold00093:109725-117540	5.53434	5.46189	4.41408	6.00803	5.86138	5.00254	7.06252	6.39007	6.16976	8.93719	6.73434	7.01979	prolyl-tRNA synthetase associated domain-containing 1;	324;	F:GO:0002161;	F:aminoacyl-tRNA editing activity;	EC:3.1.1.1
XLOC_001345	Bv_04870_hgaz	0024.scaffold00093:121085-130580	0	0	0	0	0	0.0473492	0	0	0	0.119412	0.144359	0	---NA---;	64;	;	;
XLOC_001346	Bv_04871z842_fimh	0024.scaffold00093:138535-139552	0	0	0	0	0	0	0	0	0	0	0	0	no hits;
XLOC_001347	Bv_04871z844_jrta	0024.scaffold00093:152855-154296	0	0	0	0	0	0	0	0	0	0	0	0	no hits;
XLOC_001348	Bv_04880_qkot	0024.scaffold00093:165881-182481	3.44007	2.82532	2.18347	3.53858	3.14766	1.77933	3.95198	3.22718	5.48682	4.31728	3.79928	4.61162	alpha-1,4 glucan phosphorylase L chloroplastic amyloplastic;	918;	F:GO:0008184; P:GO:0005975; F:GO:0030170;	F:glycogen phosphorylase activity; P:carbohydrate metabolic process; F:pyridoxal phosphate binding;	EC:2.4.1.1
XLOC_001349	Bv_04881z847_dmmu	0024.scaffold00093:187831-189784	0	0	0	0	0	0	0	0	0	0	0	0	no hits;
XLOC_001350	Bv_04881z848_axec	0024.scaffold00093:195081-199181	0	0	0	0	0	0	0	0	0	0	0	0	no hits;
XLOC_001351	Bv_04891z851_qwgu	0024.scaffold00093:250191-254045	0	0	0	0	0	0	0	0	0	0	0	0	no hits;
XLOC_001352	Bv_04900_oeyo	0024.scaffold00093:279921-280891	1.84316	1.41521	1.34181	1.25169	2.45035	2.34312	0.962015	1.9899	1.78153	2.47076	2.07681	3.68364	---NA---;	95;	;	;
XLOC_001353	Bv_04910_tfke	0024.scaffold00093:281651-285626	0.0464443	0	0.0124072	0.130557	0	0.110347	0.202308	0.0247724	0.178055	0.445131	0.0167873	0.059502	WVD2-like 4 isoform X1;	486;	C:GO:0005819; P:GO:0032147; P:GO:0060236; C:GO:0005874;	C:spindle; P:activation of protein kinase activity; P:regulation of mitotic spindle organization; C:microtubule;
XLOC_001354	Bv_04930_ffkq	0024.scaffold00093:326140-347735	2.07848	2.49989	2.04824	2.25309	2.31201	2.24867	2.88791	2.21876	2.78192	2.95994	2.06057	2.94057	nipped-B isoform X1;	1765;	P:GO:0007064; P:GO:0010468; F:GO:0003682; C:GO:0000785;	P:mitotic sister chromatid cohesion; P:regulation of gene expression; F:chromatin binding; C:chromatin;
XLOC_001355	Bv_04940_ssxz	0024.scaffold00093:370460-373548	0	0	0	0	0	0	0	0	0	0	0	0	no hits;
XLOC_001356	Bv_04961z857_iier	0024.scaffold00093:378210-384326	0	0	0	0	0	0	0	0	0	0	0	0	no hits;
XLOC_001357	Bv_04970_ykta	0024.scaffold00093:415650-416867	0	0	0	0	0	0	0	0	0	0	0	0	---NA---;	154;	;	;
XLOC_001358	Bv_04971z858_jpmk	0024.scaffold00093:417680-418323	0	0	0	0	0	0	0	0	0	0	0	0	no hits;
XLOC_001359	Bv_04971z859_yfce	0024.scaffold00093:420420-423509	0	0	0	0	0	0	0	0	0	0	0	0	no hits;
XLOC_001360	Bv_04980_citk,Bv_04990_jsym	0024.scaffold00093:431135-456690	2.82323	2.49546	1.99115	2.29239	2.75843	2.0062	2.51114	2.11687	3.61228	3.16565	2.05566	3.26407	no hits;
XLOC_001361	Bv_04991z860_ohgw	0024.scaffold00093:470610-478425	0	0	0	0	0	0	0	0	0	0	0	0	no hits;
XLOC_001362	Bv_04991z861_ykyx	0024.scaffold00093:482030-483605	0	0	0	0	0	0	0	0	0	0	0	0	no hits;
XLOC_001363	Bv_04991z862_mgid	0024.scaffold00093:485280-488091	0	0	0	0	0	0	0	0	0	0	0	0	no hits;
XLOC_001364	Bv_05000_attt	0024.scaffold00093:494910-501964	0.108025	0	0	0	0	0	0.0690152	0	0.372614	0	0.0749868	0	50S ribosomal L24;	159;	F:GO:0003735; P:GO:0042254; C:GO:0005840; P:GO:0006412;	F:structural constituent of ribosome; P:ribosome biogenesis; C:ribosome; P:translation;
XLOC_001365	Bv_05040_wapo	0024.scaffold00093:638460-659895	3.31119	3.57837	2.44685	3.15813	2.88891	2.58607	2.32239	2.72676	5.66808	3.74571	2.50862	4.43392	ribosome biogenesis WDR12 homolog;	215;	F:GO:0005515;	F:protein binding;
XLOC_001366	Bv_05041z868_ncsj	0024.scaffold00093:660200-665428	0	0	0	0.0526301	0.0482363	0	0	0	0.120355	0	0	0	no hits;
XLOC_001367	Bv_05041z871_fmcn	0024.scaffold00093:692692-696237	0	0	0	0	0	0	0	0	0	0	0	0	no hits;
XLOC_001368	Bv_05060_yeyr	0024.scaffold00093:704402-710577	0.93436	12.4112	13.9345	0.936679	8.36401	11.1648	32.6165	22.1924	16.7898	19.4107	11.9215	15.4693	ureide permease 1-like;	437;	P:GO:0071705; C:GO:0016021;	P:nitrogen compound transport; C:integral component of membrane;
XLOC_001369	Bv_04771z835_fwmo	0024.scaffold00093:6396-7141	0	0	0	0.142113	0	0	0	0	0	0	0	0	no hits;
XLOC_001370	Bv_04771z836_czro	0024.scaffold00093:19482-26771	0	0	0	0	0	0	0	0	0	0	0	0	no hits;
XLOC_001371	Bv_04810_tsyo	0024.scaffold00093:61904-64531	2.3385	3.22017	1.77872	2.6445	2.44283	2.08922	2.30089	4.02637	5.06443	2.58532	3.46191	5.61088	BAG family molecular chaperone regulator chloroplastic;	605;	F:GO:0051087;	F:chaperone binding;
XLOC_001372	Bv_04811z838_amcq	0024.scaffold00093:71970-75191	0	0	0	0	0	0	0	0	0	0	0	0	no hits;
XLOC_001373	Bv_04840_ggri	0024.scaffold00093:86182-86901	0	0	0	0	0	0	0	0	0	0	0	0	---NA---;	84;	;	;
XLOC_001374	Bv_04841z839_mkxo	0024.scaffold00093:89681-90431	0	0	0	0	0	0	0	0	0	0	0	0	no hits;
XLOC_001375	Bv_04860_kgki	0024.scaffold00093:117649-120551	0.0505222	0.130075	0.131834	0.0625554	0.0842659	0.0498016	0.0897934	0.229855	0.0336678	0.0922857	0.186041	0.199648	no hits;
XLOC_001376	Bv_04871z841_ydgs	0024.scaffold00093:131167-138091	0	0	0	0	0	0	0	0	0	0	0	0	no hits;
XLOC_001377	Bv_04871z843_wqra	0024.scaffold00093:139554-141661	0	0	0	0	0	0	0	0	0	0	0	0	no hits;
XLOC_001378	Bv_04871z845_naof	0024.scaffold00093:163635-165217	0	0	0	0	0	0	0	0	0	0	0	0	no hits;
XLOC_001379	Bv_04881z846_wqpg	0024.scaffold00093:186210-187727	0	0	0	0	0	0	0	0	0	0	0	0	no hits;
XLOC_001380	Bv_04890_woho	0024.scaffold00093:209764-212187	0	0	0	0.0472875	0	0	0	0.0459099	0	0	0.0504767	0	zinc finger ZAT11-like;	543;	F:GO:0003676;	F:nucleic acid binding;
XLOC_001381	Bv_04891z849_yujy	0024.scaffold00093:221154-223187	0	0	0	0	0	0	0	0	0	0	0	0	no hits;
XLOC_001382	Bv_04891z850_jjmu	0024.scaffold00093:228693-240717	0	0	0	0	0	0	0	0	0	0	0.00811271	0	no hits;
XLOC_001383	Bv_04891z852_hwza	0024.scaffold00093:267411-271047	0	0	0	0	0	0	0	0	0	0	0	0	no hits;
XLOC_001384	Bv_04911z853_unku	0024.scaffold00093:289850-291727	0	0	0	0	0	0	0	0	0	0	0	0	no hits;
XLOC_001385	Bv_04920_tadx	0024.scaffold00093:294112-296457	10.3948	12.0817	7.85401	9.82718	8.28194	9.2867	11.3485	11.3315	22.5662	14.8887	10.6001	12.9785	40S ribosomal S19-3;	146;	F:GO:0003735; P:GO:0042254; C:GO:0005840; P:GO:0006412;	F:structural constituent of ribosome; P:ribosome biogenesis; C:ribosome; P:translation;
XLOC_001386	Bv_04921z854_sdha	0024.scaffold00093:317095-323606	0	0	0	0	0	0	0	0	0	0	0	0	no hits;
XLOC_001387	Bv_04931z855_tues	0024.scaffold00093:357441-358606	0	0	0	0	0.0859734	0	0	0	0	0	0	0	no hits;
XLOC_001388	Bv_04931z856_odcy	0024.scaffold00093:359775-361166	0	0	0	0	0	0	0	0	0	0	0	0	no hits;
XLOC_001389	Bv_04950_szas	0024.scaffold00093:374071-375666	0.349942	0.0774086	0.279096	0	0	0.112442	0.184083	0	0	0	0	0	nipped-B B isoform X3;	142;	P:GO:0007064; P:GO:0010468; F:GO:0003682; C:GO:0000785;	P:mitotic sister chromatid cohesion; P:regulation of gene expression; F:chromatin binding; C:chromatin;
XLOC_001390	Bv_04960_aqcr	0024.scaffold00093:376012-377956	1.68107	2.15455	1.41821	1.33937	1.73515	2.06022	2.58625	1.66284	1.69445	2.35401	1.17387	1.01635	SLOW WALKER 1;	526;	F:GO:0005515; P:GO:0006364; C:GO:0005730;	F:protein binding; P:rRNA processing; C:nucleolus;
XLOC_001391	Bv_05010_ofwf	0024.scaffold00093:502895-524026	2.70565	1.4761	2.61044	2.30957	2.7261	1.97232	3.365	2.08364	1.99168	2.22449	2.05146	2.70145	---NA---;	40;	;	;
XLOC_001392	Bv_05011z863_doqo	0024.scaffold00093:541112-542796	0	0	0	0	0.121292	0	0	0	0.242637	0	0	0	no hits;
XLOC_001393	Bv_05011z864_wmzs	0024.scaffold00093:548538-558446	0.0162763	0	0	0	0	0	0	0	0	0	0	0	no hits;
XLOC_001394	Bv_05011z865_wkny	0024.scaffold00093:564798-567756	0	0	0	0	0	0	0	0	0	0	0	0.0555061	no hits;
XLOC_001395	Bv_05011z866_zccf	0024.scaffold00093:572155-573176	0	0	0	0	0	0	0	0	0	0	0	0	no hits;
XLOC_001396	Bv_05020_zigk	0024.scaffold00093:577023-579036	0	0	0	0	0	0	0	0	0	0	0	0	PREDICTED: uncharacterized protein LOC104897254;	146;	;	;
XLOC_001397	Bv_05021z867_jrmr	0024.scaffold00093:579339-580086	0.14111	0	0	0	0	0	0	0	0	0	0	0	no hits;
XLOC_001398	Bv_05030_jjuf	0024.scaffold00093:580838-589066	1.78015	2.49299	1.52356	1.05062	1.29864	1.01627	2.3855	2.54373	3.72403	2.44239	1.81106	3.05265	BRCA1-associated;	497;	F:GO:0003676; F:GO:0004842; F:GO:0008270; C:GO:0000151; P:GO:0010029; P:GO:0016567;	F:nucleic acid binding; F:ubiquitin-protein transferase activity; F:zinc ion binding; C:ubiquitin ligase complex; P:regulation of seed germination; P:protein ubiquitination;
XLOC_001399	Bv_05041z869_tmpz	0024.scaffold00093:675588-679878	0	0	0	0	0	0	0	0	0	0	0	0	no hits;
XLOC_001400	Bv_05041z870_rjrf	0024.scaffold00093:682855-691768	0	0	0	0	0	0	0	0	0	0	0	0	no hits;
XLOC_001401	Bv_05050_qjmm	0024.scaffold00093:701791-704238	0	0	0	0	0	0	0	0	0	0	0	0	no hits;
XLOC_001402	-	0024.scaffold00093:463856-464398	0.215253	0.219874	0.146374	0.500824	0.418465	0	0.656469	0.149768	0	1.10134	0.387476	0.146033	no hits;
XLOC_001403	-	0024.scaffold00093:545327-545835	1.38901	1.13816	2.06516	2.15012	1.63269	2.43538	2.15392	0.544005	3.17806	1.55627	2.36512	1.34819	no hits;
XLOC_001404	Bv_05061z872_kmcn	0025.scaffold00096:5055-6447	0	0	0.0783451	0.0512679	0	0	0	0	0	0	0	0	no hits;
XLOC_001405	Bv_05061z873_tqus	0025.scaffold00096:8815-9670	0	0	0	0	0	0	0	0	0	0	0	0	no hits;
XLOC_001406	Bv_05061z874_hfir	0025.scaffold00096:14865-19244	0	0	0	0	0	0	0	0	0	0	0	0	no hits;
XLOC_001407	Bv_05061z876_ikzh	0025.scaffold00096:26225-29953	0	0	0	0	0	0	0	0.0302396	0	0	0	0	no hits;
XLOC_001408	Bv_05061z878_mojr	0025.scaffold00096:42955-46518	0	0	0	0	0	0	0	0	0	0	0	0	no hits;
XLOC_001409	Bv_05071z879_fkmm	0025.scaffold00096:77285-78540	0	0	0	0	0	0	0	0	0	0	0	0	no hits;
XLOC_001410	Bv_05080_gzwo	0025.scaffold00096:108455-109509	0	0	0	0	0	0	0	0.103505	0.738972	0	0.111649	0.510199	probable serine threonine- kinase roco8;	276;	;	;
XLOC_001411	Bv_05091z882_eqwj	0025.scaffold00096:119795-126298	0	0	0	0	0	0	0	0	0	0	0	0	no hits;
XLOC_001412	Bv_05091z884_qwaa	0025.scaffold00096:135985-136630	0	0	0	0	0	0	0	0	0	0	0	0	no hits;
XLOC_001413	Bv_05101z886_ecsx	0025.scaffold00096:159995-165986	0	0	0	0	0	0	0	0	0	0	0	0	no hits;
XLOC_001414	Bv_05101z887_qrte	0025.scaffold00096:168205-170475	0	0	0	0	0	0	0	0	0	0	0	0	no hits;
XLOC_001415	Bv_05101z890_tkjs	0025.scaffold00096:186217-190546	0	0	0	0	0	0	0	0	0	0	0	0	no hits;
XLOC_001416	Bv_05101z891_zedz	0025.scaffold00096:190887-204775	0	0	0.0193135	0	0	0	0	0.033295	0.10447	0.022897	0.0182868	0	no hits;
XLOC_001417	Bv_05110_terc,Bv_05120_dkxy	0025.scaffold00096:208687-226756	1.16527	0.273852	0.401566	0	0.0674544	0.0954201	1.07733	0.96516	0.622845	0	0.0490696	0.204195	no hits;
XLOC_001418	Bv_05130_ccem	0025.scaffold00096:228847-250152	11.2648	11.4158	8.83026	11.7829	12.6951	10.3661	11.8376	8.78434	16.0841	10.3113	9.69076	12.5545	ARM REPEAT PROTEIN INTERACTING WITH ABF2 isoform X1;	698;	F:GO:0005515;	F:protein binding;
XLOC_001419	Bv_05131z892_fdgk	0025.scaffold00096:254157-254741	0.073549	0	0	0.130319	0	0	0	0	0	0	0	0	no hits;
XLOC_001420	Bv_05131z893_iuhk	0025.scaffold00096:263597-265396	0.0653911	0	0.130398	0	0	0	0	0	0	0	0	0	no hits;
XLOC_001421	Bv_05140_iwkj	0025.scaffold00096:277747-278966	0.688029	1.04042	3.24944	0.448353	1.03588	2.17679	2.07289	4.39246	7.75463	3.03206	6.33374	10.3182	2-hydroxyisoflavanone dehydratase-like;	308;	P:GO:0008152; F:GO:0016787;	P:metabolic process; F:hydrolase activity;
XLOC_001422	Bv_05150_drcz	0025.scaffold00096:279017-290699	0	0	0.0489342	0	0.207157	0.338203	0	0.105737	0	0	0.128216	0.221121	no hits;
XLOC_001423	Bv_05151z895_oari	0025.scaffold00096:301137-303880	0	0	0	0	0	0	0.0724428	0.0414784	0	0	0	0	no hits;
XLOC_001424	Bv_05151z897_nhok	0025.scaffold00096:309477-312069	0	0	0	0	0	0	0	0	0	0	0	0	no hits;
XLOC_001425	Bv_05160_gqgg	0025.scaffold00096:320447-325469	0	0	0	0	0	0	0	0	0	0	0	0	no hits;
XLOC_001426	Bv_05161z899_cozg	0025.scaffold00096:334247-338035	0	0	0	0.0335671	0.0343826	0	0	0.0329371	0	0.0626318	0	0	no hits;
XLOC_001427	Bv_05171z901_dpup	0025.scaffold00096:369077-374087	0	0	0	0	0	0	0	0	0	0	0	0	no hits;
XLOC_001428	Bv_05171z903_rqga	0025.scaffold00096:383807-386839	0	0	0	0	0	0	0	0.0350965	0	0	0	0	no hits;
XLOC_001429	Bv_05061z875_tgod	0025.scaffold00096:19948-25761	0	0	0.0136845	0	0	0	0	0	0	0	0	0	no hits;
XLOC_001430	Bv_05061z877_dyop	0025.scaffold00096:33771-38661	0	0	0	0	0	0	0	0	0	0	0	0	no hits;
XLOC_001431	Bv_05070_uwen	0025.scaffold00096:47579-61001	0	0	0	0	0	0	0	0	0	0	0	0	no hits;
XLOC_001432	Bv_05071z880_qidy	0025.scaffold00096:79136-81241	0	0	0	0	0	0	0	0	0	0	0	0	no hits;
XLOC_001433	Bv_05071z881_xfec	0025.scaffold00096:99016-99611	0	0	0	0	0	0	0	0	0	0	0	0	no hits;
XLOC_001434	Bv_05090_tyut	0025.scaffold00096:111320-117901	0.649924	0.646076	0.319595	0.600528	0.45881	0.197742	0.473466	2.20348	2.60086	0.720194	2.18875	4.10592	probable LRR receptor-like serine threonine- kinase At1g67720;	517;	F:GO:0005515;	F:protein binding;
XLOC_001435	Bv_05091z883_oprw	0025.scaffold00096:126875-129331	0	0	0	0	0	0	0	0	0	0	0	0	no hits;
XLOC_001436	Bv_05100_peni	0025.scaffold00096:140032-141931	0	0	0	0	0	0	0	0	0	0	0	0	hypothetical protein BVRB_000880;	105;	;	;
XLOC_001437	Bv_05101z885_wamg	0025.scaffold00096:154927-159121	0	0	0	0	0	0	0	0	0	0	0	0	no hits;
XLOC_001438	Bv_05101z888_akjn	0025.scaffold00096:174229-181143	0	0	0	0.156793	0	0	0	0	0	0	0	0	no hits;
XLOC_001439	Bv_05101z889_hcat	0025.scaffold00096:183428-185123	0	0	0	0	0	0	0	0	0	0	0	0	no hits;
XLOC_001440	Bv_05151z894_tids	0025.scaffold00096:299204-299723	0	0	0	0	0	0	0	0	0	0	0	0	no hits;
XLOC_001441	Bv_05151z896_sfps	0025.scaffold00096:303946-306833	0	0	0	0	0	0	0	0	0	0	0	0	no hits;
XLOC_001442	Bv_05151z898_txwx	0025.scaffold00096:312887-316783	0.007408	0.0375872	0.0191696	0	0	0	0.0329268	0.0127073	0	0	0	0.0305003	no hits;
XLOC_001443	Bv_05170_pyrf	0025.scaffold00096:338148-345458	11.143	7.94456	5.61942	10.6812	10.8391	7.53253	11.0717	6.08509	7.48996	12.4241	6.48775	6.12003	F-box only 21;	110;	F:GO:0003677;	F:DNA binding;
XLOC_001444	Bv_05171z900_npde	0025.scaffold00096:350157-355393	0	0	0.0355418	0	0	0	0	0.0732335	0	0	0	0	no hits;
XLOC_001445	Bv_05171z902_iank	0025.scaffold00096:378298-381803	0	0	0	0	0	0	0	0	0	0	0	0	no hits;
XLOC_001446	-	0025.scaffold00096:82298-82775	131.403	179.252	130.271	152.01	179.461	140.08	100.573	62.0735	74.7099	98.332	50.095	54.773	no hits;
XLOC_001447	-	0025.scaffold00096:260461-261015	0	0	0	0.393972	0	0	0	0	0	0.694959	0.540197	1.04026	no hits;
XLOC_001448	Bv_05171z904_qdow	0026.scaffold00103:2325-3084	0	0	0	0	0	0	0	0	0	0.116309	0	0.162045	no hits;
XLOC_001449	Bv_05180_wrfd	0026.scaffold00103:13155-23084	121.675	128.388	86.548	123.34	153.95	98.0208	106.651	65.8234	82.9084	103.202	58.0572	66.2539	no hits;
XLOC_001450	Bv_05181z906_fksa	0026.scaffold00103:37415-40367	0	0	0	0	0	0	0	0	0	0	0	0	no hits;
XLOC_001451	Bv_05191z907_fahd	0026.scaffold00103:55435-60162	0	0	0	0	0.032233	0	0	0	0	0	0	0	no hits;
XLOC_001452	Bv_05201z908_srdi	0026.scaffold00103:73865-76976	0	0	0	0	0	0	0	0	0	0	0	0	no hits;
XLOC_001453	Bv_05211z909_hyam	0026.scaffold00103:93775-98527	0	0	0	0	0	0	0.0438325	0.0382047	0	0	0	0	no hits;
XLOC_001454	Bv_05211z911_npzf	0026.scaffold00103:119045-122777	0	0	0	0	0	0	0	0	0	0	0	0	no hits;
XLOC_001455	Bv_05181z905_eayk	0026.scaffold00103:31613-35221	0	0	0	0	0	0	0	0	0	0	0	0	no hits;
XLOC_001456	Bv_05190_owyy	0026.scaffold00103:52862-55281	0	0	0	1.19703	0.055746	0	0	0	0	0	0	0.0946865	no hits;
XLOC_001457	Bv_05200_mfic	0026.scaffold00103:60787-65321	0	0	0	0	0	0	0	0	0	0	0	0	no hits;
XLOC_001458	Bv_05210_rqdy	0026.scaffold00103:86461-88571	0	0	0.0715981	0	0.106546	0	0	0	0	0	0	0	hypothetical protein BVRB_9g210110;	56;	;	;
XLOC_001459	Bv_05211z910_zwsu	0026.scaffold00103:100905-105691	0	0	0	0	0	0	0	0	0	0	0	0	no hits;
XLOC_001460	Bv_05211z912_aczk	0026.scaffold00103:126288-128891	0	0	0	0	0	0	0	0	0	0	0	0	no hits;
XLOC_001461	Bv_05211z913_ektj	0026.scaffold00103:129026-129841	0	0	0	0	0	0	0	0	0	0	0	0	no hits;
XLOC_001462	Bv_05220_kqpa	0026.scaffold00103:131727-134921	0.2201	0.368005	0.0837071	0.545214	0.516518	0.0937449	1.5113	0.820835	1.33458	1.25083	0.410158	0.452756	reticulon B9;	218;	C:GO:0005789; C:GO:0016020; C:GO:0016021; C:GO:0005783;	C:endoplasmic reticulum membrane; C:membrane; C:integral component of membrane; C:endoplasmic reticulum;
XLOC_001463	Bv_05230_pjhe	0027.scaffold00104:14025-20009	2.77269	1.72753	1.18007	0.273607	1.03362	1.7558	3.18896	2.18293	0.536461	1.25993	0.925609	0.405952	50S ribosomal L24;	159;	F:GO:0003735; P:GO:0042254; C:GO:0005840; P:GO:0006412;	F:structural constituent of ribosome; P:ribosome biogenesis; C:ribosome; P:translation;
XLOC_001464	Bv_05241z916_kdcc	0027.scaffold00104:22483-33701	0	0	0	0	0	0	0	0	0	0	0	0	no hits;
XLOC_001465	Bv_05250_zogg	0027.scaffold00104:42405-45182	0	0	0	0	0	0	0	0	0	0	0	0	no hits;
XLOC_001466	Bv_05260_hask	0027.scaffold00104:52425-73635	0.44451	0.615993	0.887061	0.0631766	0.539262	0.400941	0.61021	0.349694	1.73284	0.228782	0.238905	0.337366	ATP-dependent DNA helicase -like;	889;	F:GO:0003676; C:GO:0005657; F:GO:0005524; P:GO:0006281; F:GO:0043140; P:GO:0006260; P:GO:0006310;	F:nucleic acid binding; C:replication fork; F:ATP binding; P:DNA repair; F:ATP-dependent 3'-5' DNA helicase activity; P:DNA replication; P:DNA recombination;	EC:3.6.1.3; EC:3.6.1.15
XLOC_001467	Bv_05280_yfzt	0027.scaffold00104:110295-114246	0	0	0	0	0	0.0568332	0	0	0	0	0	0	BES1 BZR1 homolog 4-like;	286;	C:GO:0005667; F:GO:0003700; P:GO:0009742; P:GO:0006355;	C:transcription factor complex; F:transcription factor activity, sequence-specific DNA binding; P:brassinosteroid mediated signaling pathway; P:regulation of transcription, DNA-templated;
XLOC_001468	Bv_05301z919_aifc	0027.scaffold00104:142015-142689	0	0	0	0	0	0	0	0	0	0	0	0	no hits;
XLOC_001469	Bv_05310_yzxa	0027.scaffold00104:149697-158246	9.50004	7.55871	6.18491	7.587	8.76304	8.34302	8.63234	3.98871	8.85325	9.99927	5.75393	7.16906	Epstein-Barr nuclear antigen 2;	472;	;	;
XLOC_001470	Bv_05320_omnk	0027.scaffold00104:159355-163135	2.96805	4.05754	3.52216	2.87555	3.61665	3.39513	3.84533	5.17176	7.66155	3.63254	3.33903	5.9288	dolichol-phosphate mannosyltransferase subunit 1;	243;	F:GO:0016757; C:GO:0033185; F:GO:0004582; P:GO:0006486; P:GO:0006487; C:GO:0005783; C:GO:0005886; F:GO:0004686; F:GO:0004169; P:GO:0060359; C:GO:0005789; P:GO:0006506; P:GO:0097502; F:GO:0016740; P:GO:0019348; P:GO:0035269;	F:transferase activity, transferring glycosyl groups; C:dolichol-phosphate-mannose synthase complex; F:dolichyl-phosphate beta-D-mannosyltransferase activity; P:protein glycosylation; P:protein N-linked glycosylation; C:endoplasmic reticulum; C:plasma membrane; F:elongation factor-2 kinase activity; F:dolichyl-phosphate-mannose-protein mannosyltransferase activity; P:response to ammonium ion; C:e…
XLOC_001471	Bv_05331z921_zkxz	0027.scaffold00104:163979-237196	0	0	0	0	0.0635278	0	0	0	0	0.120374	0	0	no hits;
XLOC_001472	Bv_05341z924_pqhe	0027.scaffold00104:251652-253787	0	0	0	0	0	0	0	0	0	0	0	0	no hits;
XLOC_001473	Bv_05360_kroz	0027.scaffold00104:257110-290338	0.124288	0.288766	0	0.83535	0.521983	0.0850599	0	0	0.317996	0.761765	0.262252	0.190618	probable LRR receptor-like serine threonine- kinase At1g53430; probable LRR receptor-like serine threonine- kinase At1g53430;	551; 583;	F:GO:0005515; F:GO:0005515;	F:protein binding; F:protein binding;
XLOC_001474	Bv_05361z925_izcs	0027.scaffold00104:293672-294231	0.0683588	0.331923	0	0	0	0	0.183334	0	0	0	0.147786	0	no hits;
XLOC_001475	-	0027.scaffold00104:297394-300519	0.0717494	0.0934984	0.0138226	0.592317	0.140726	0.0211563	0.0192972	0	0.101005	0.297639	0.182044	0.142701	no hits;
XLOC_001476	-	0027.scaffold00104:302812-303894	0.118066	0.119963	0	0.18264	0.12685	0	0.391628	0	0.239873	0.81137	0.16965	0.283311	no hits;
XLOC_001477	-	0027.scaffold00104:304925-306509	0	0.0992862	0.0668821	0.61031	0.0432448	0.0606523	0.0513948	0.0745922	0.13651	1.05398	0.294732	0.257897	no hits;
XLOC_001478	-	0027.scaffold00104:318870-323915	0.118076	0.0514797	0.0324303	1.02282	0.403557	0.171479	0.095921	0.0391749	0.26294	1.14097	0.356422	0.225252	no hits;
XLOC_001479	-	0027.scaffold00104:324004-341266	0.134803	1.53304e-08	0.0272954	0.135627	0.313152	0	0	0.212406	0.000299258	0.00197371	0.237796	0.584431	no hits;
XLOC_001480	Bv_05380_xyza	0027.scaffold00104:342432-345673	0	0	0	0	0	0	0	0	0	0	0	0.112808	nuclease HARBI1;	581;	F:GO:0016788;	F:hydrolase activity, acting on ester bonds;
XLOC_001481	Bv_05381z926_yxce	0027.scaffold00104:349332-349998	0	0	0	0	0	0	0	0	0	0	0.106018	0.183436	no hits;
XLOC_001482	Bv_05390_kokm	0027.scaffold00104:351462-357346	0.073526	0	0.0761272	0.0544095	0.191702	0.0586517	0.116957	0.140919	0.125361	0.483475	0.252705	0.22078	no hits;
XLOC_001483	Bv_05400_tqys	0027.scaffold00104:357592-358294	0	0	0.22818	0	0	0	0	0	0	0	0.157789	0	---NA---;	44;	;	;
XLOC_001484	Bv_05401z927_mnix	0027.scaffold00104:359052-360662	0	0	0	0	0.0227539	0	0	0	0	0	0.0385409	0.0395168	no hits;
XLOC_001485	Bv_05421z930_opwf	0027.scaffold00104:419961-424827	0	0	0.03181	0	0	0	0	0	0	0	0	0	no hits;
XLOC_001486	Bv_05430_trif	0027.scaffold00104:430321-443247	3.81957	2.35712	4.64466	4.23578	4.38157	6.04938	3.06925	16.5501	35.7529	8.49609	23.5131	35.9751	trichome birefringence-like 41;	203;	P:GO:0071554; C:GO:0005794; F:GO:0016413;	P:cell wall organization or biogenesis; C:Golgi apparatus; F:O-acetyltransferase activity;
XLOC_001487	Bv_05440_gkyf	0027.scaffold00104:469411-474325	0.833228	0.685956	0.833544	1.56222	2.2085	1.19526	6.52437	4.81413	5.16705	5.8338	3.83047	3.78102	trichome birefringence-like 41;	370;	C:GO:0016020; C:GO:0016021; P:GO:0071554; C:GO:0005794; F:GO:0016413;	C:membrane; C:integral component of membrane; P:cell wall organization or biogenesis; C:Golgi apparatus; F:O-acetyltransferase activity;
XLOC_001488	Bv_05441z934_szhk	0027.scaffold00104:484181-486514	0	0	0.0180518	0	0	0	0	0	0	0	0	0	no hits;
XLOC_001489	Bv_05441z937_jwku	0027.scaffold00104:503141-505070	0	0	0	0	0	0	0	0	0	0	0	0	no hits;
XLOC_001490	Bv_05441z939_rzxz	0027.scaffold00104:524771-525832	0	0	0	0	0	0	0	0	0	0	0	0	no hits;
XLOC_001491	Bv_05450_wzpp	0027.scaffold00104:531111-537166	1.73115	0.984891	1.0234	4.49795	4.6772	3.07268	2.99993	5.57297	17.9643	10.0252	17.272	27.9913	trichome birefringence-like 41;	355;	P:GO:0071554; C:GO:0005794; F:GO:0016413;	P:cell wall organization or biogenesis; C:Golgi apparatus; F:O-acetyltransferase activity;
XLOC_001492	Bv_05461z945_mzmo	0027.scaffold00104:578674-582545	0	0	0	0	0	0	0	0	0	0	0	0	no hits;
XLOC_001493	Bv_05470_gxnw	0027.scaffold00104:591941-614590	0.233298	0	0.123964	0	0.0193972	0	0.0568135	0.0305199	0.0727795	0	0.028062	0.0148255	no hits;
XLOC_001494	Bv_05461z947_phnx	0027.scaffold00104:591941-614590	0.0183276	0	0.012903	0.0565613	0	0.0355451	0	0	0.054948	0.0345267	0.101028	0.0830572	no hits;
XLOC_001495	Bv_05480_fjjo	0027.scaffold00104:618714-620337	0.187313	0.49404	0.0591655	0	0	0	0.125778	0	0.194378	0.410039	0	0	no hits;
XLOC_001496	Bv_05481z949_hwch	0027.scaffold00104:637914-639125	0	0	0	0	0	0	0	0	0	0	0	0	no hits;
XLOC_001497	Bv_05490_nfhp	0027.scaffold00104:645234-651775	0.0627171	0.0615882	0.0920973	0.274251	0.245726	0.0587125	0.127986	0.19223	0.521542	0.236515	0.871028	0.535888	trichome birefringence-like 42;	248;	C:GO:0016021; P:GO:0071554; C:GO:0005794; C:GO:0005576; F:GO:0016413;	C:integral component of membrane; P:cell wall organization or biogenesis; C:Golgi apparatus; C:extracellular region; F:O-acetyltransferase activity;
XLOC_001498	Bv_05501z950_rfif	0027.scaffold00104:663374-666116	0	0	0	0	0	0	0	0	0	0	0.0251136	0.040468	no hits;
XLOC_001499	Bv_05501z951_rips	0027.scaffold00104:668724-669621	0	0	0	0	0	0	0	0	0	0	0	0	no hits;
XLOC_001500	Bv_05511z952_pdzm	0027.scaffold00104:678854-680919	0	0	0	0	0	0	0	0	0	0	0	0	no hits;
XLOC_001501	Bv_05511z953_ahyf	0027.scaffold00104:680984-681770	0	0	0	0	0	0	0	0	0	0	0	0	no hits;
XLOC_001502	Bv_05511z954_jkar	0027.scaffold00104:687124-692509	0	0	0	0	0	0	0	0	0	0	0	0	no hits;
XLOC_001503	Bv_05511z956_ztfj	0027.scaffold00104:697334-705435	0.042947	0.0354299	0.0452841	0	0	0	0.122124	0	0	0	0	0.0753746	no hits;
XLOC_001504	Bv_05520_tepo	0027.scaffold00104:706284-717253	3.35979	2.33111	1.76181	4.13586	3.18797	1.95844	4.03186	2.7911	4.55738	4.78824	3.15947	3.36116	chloroplastic;	192;	C:GO:0016021;	C:integral component of membrane;
XLOC_001505	Bv_05541z957_wyut	0027.scaffold00104:738284-743477	0	0	0	0	0	0	0	0	0	0	0	0	no hits;
XLOC_001506	Bv_05550_tyxm	0027.scaffold00104:750854-755598	0.834473	0.411281	1.28845	0.0592413	0	0	0.517106	0.266999	1.56745	0.118678	0.120135	0.397114	E3 ubiquitin- ligase CCNB1IP1 homolog isoform X1; E3 ubiquitin- ligase CCNB1IP1 homolog isoform X1; E3 ubiquitin- ligase CCNB1IP1 homolog isoform X1;	294; 305; 295;	P:GO:0051026; C:GO:0005634; F:GO:0061630; F:GO:0008270; P:GO:0043161; P:GO:0007131; C:GO:0005694; P:GO:0035825; P:GO:0007126; P:GO:0016567; P:GO:0051026; F:GO:0008270; P:GO:0007131; C:GO:0005694; P:GO:0035825; P:GO:0007126; F:GO:0016874; P:GO:0051026; C:GO:0005634; F:GO:0061630; F:GO:0008270; P:GO:0043161; P:GO:0007131; C:GO:0005694; P:GO:0035825; P:GO:0007126; P:GO:0016567;	P:chiasma assembly; C:nucleus; F:ubiquitin protein ligase activity; F:zinc ion binding; P:proteasome-mediated ubiquitin-dependent protein catabolic process; P:reciprocal meiotic recombination; C:chromosome; P:reciprocal DNA recombination; P:meiotic nuclear division; P:protein ubiquitination; P:chiasma assembly; F:zinc ion binding; P:reciprocal meiotic recombination; C:chromosome; P:reciprocal DNA…
XLOC_001507	Bv_05571z958_iuft	0027.scaffold00104:774144-775289	0.020528	0	0	0	0	0.146317	0	0	0.0403859	0	0	0	no hits;
XLOC_001508	Bv_05571z959_gfcx	0027.scaffold00104:785284-800539	0.109592	0.0452909	0.045905	0.0214716	0	0.0469831	0.0571967	0.0296711	0.026751	0	0.00851546	0.00993049	no hits;
XLOC_001509	Bv_05590_ddfu,Bv_05600_zrxi	0027.scaffold00104:861014-878257	5.6943	4.97482	5.64885	4.38212	4.38096	4.09151	6.19362	6.31513	10.1629	6.5901	7.61894	11.8444	no hits;
XLOC_001510	Bv_05610_yydi	0027.scaffold00104:879794-884177	2.56519	3.01346	2.05961	2.25286	1.93559	2.60215	2.55282	0.93618	2.61229	2.77919	2.00031	1.07393	serine acetyltransferase 5;	293;	P:GO:0042967; C:GO:0005737; F:GO:0009001; P:GO:0006535;	P:acyl-carrier-protein biosynthetic process; C:cytoplasm; F:serine O-acetyltransferase activity; P:cysteine biosynthetic process from serine;	EC:2.3.1.30
XLOC_001511	Bv_05611z962_scah	0027.scaffold00104:886444-887049	0	0	0.041897	0.372507	0	0	0	0	0	0	0	0	no hits;
XLOC_001512	Bv_05611z963_caiq	0027.scaffold00104:890064-890611	0	0	0	0	0	0	0	0	0	0	0	0	no hits;
XLOC_001513	Bv_05620_agko	0027.scaffold00104:899400-905840	0	0.014241	0.0076711	0	0	0.00811924	0.013242	0	0	0	0	0	no hits;
XLOC_001514	Bv_05630_qgki	0027.scaffold00104:913680-928286	0.404653	0.82413	1.05336	0.833687	0.648295	0.285052	0.213658	0.0966652	0.337908	0.341272	0.201453	0.326194	retroelement pol poly -like;	754;	F:GO:0003676;	F:nucleic acid binding;
XLOC_001515	Bv_05671z966_cuci	0027.scaffold00104:980850-981694	0	0	0	0	0	0	0	0	0	0	0	0	no hits;
XLOC_001516	Bv_05690_azij	0027.scaffold00104:1026040-1056655	1.82167	2.25413	1.13683	2.49877	2.35072	1.86479	5.69937	2.65607	2.99024	5.08285	2.37049	2.56654	alpha,alpha-trehalose-phosphate synthase [UDP-forming] 1;	926;	F:GO:0003825; P:GO:0005992; P:GO:0005982; P:GO:0005985;	F:alpha,alpha-trehalose-phosphate synthase (UDP-forming) activity; P:trehalose biosynthetic process; P:starch metabolic process; P:sucrose metabolic process;	EC:2.4.1.15
XLOC_001517	Bv_05701z969_ocga	0027.scaffold00104:1069725-1073866	0	0	0	0	0	0	0	0	0	0	0	0	no hits;
XLOC_001518	Bv_05701z971_nafq	0027.scaffold00104:1091747-1093630	0	0	0	0	0	0.0420476	0	0	0.147206	0	0.121961	0.289904	no hits;
XLOC_001519	Bv_05701z972_roow	0027.scaffold00104:1094557-1096270	0	0	0	0	0	0	0	0	0	0	0	0.0347578	no hits;
XLOC_001520	Bv_05701z975_hnrg	0027.scaffold00104:1159597-1162698	0	0	0	0	0	0	0	0	0	0	0	0	no hits;
XLOC_001521	Bv_05701z976_fwky	0027.scaffold00104:1164557-1169354	0	0	0	0	0	0	0	0	0	0	0	0	no hits;
XLOC_001522	Bv_05701z978_czha	0027.scaffold00104:1185217-1192414	0	0	0	0	0	0	0	0	0	0	0	0	no hits;
XLOC_001523	Bv_05701z980_zwyq	0027.scaffold00104:1206727-1208371	0.0736941	0	0	0	0	0	0	0	0	0	0	0	no hits;
XLOC_001524	Bv_05710_ozst	0027.scaffold00104:1211467-1212802	0	0	0	0	0	0	0	0	0	0	0.126712	0	hypothetical protein DCAR_027353;	108;	P:GO:0008152;	P:metabolic process;
XLOC_001525	Bv_05721z982_rjso	0027.scaffold00104:1220197-1229399	0	0	0.00735494	0	0.0307886	0	0	0	0.00914315	0	0	0	no hits;
XLOC_001526	Bv_05721z983_dxxh	0027.scaffold00104:1229497-1230344	0	0	0	0	0	0	0	0	0	0	0	0	no hits;
XLOC_001527	Bv_05731z984_idof	0027.scaffold00104:1250297-1255050	0	0	0	0	0	0.0359455	0	0	0	0	0	0	no hits;
XLOC_001528	Bv_05221z914_rqos	0027.scaffold00104:7397-8451	0	0	0	0	0	0	0	0	0	0	0	0	no hits;
XLOC_001529	Bv_05221z915_krta	0027.scaffold00104:9965-11821	0	0	0	0	0	0	0	0	0	0	0	0	no hits;
XLOC_001530	Bv_05240_rqxa	0027.scaffold00104:22483-33701	0.054584	0	0.131405	0.0852152	0.0848201	0.0617804	0	0.0666163	0.0453918	0	0.0535306	0	no hits;
XLOC_001531	Bv_05251z917_itnh	0027.scaffold00104:49524-51821	0	0	0	0	0	0	0	0	0	0	0	0	no hits;
XLOC_001532	Bv_05270_dsja	0027.scaffold00104:75224-88421	1.30466	0.774343	0.338808	2.57768	2.63271	2.19089	1.00679	0.934636	1.87111	2.84068	1.38876	1.75754	probable LRR receptor-like serine threonine- kinase At1g06840 isoform X1; probable LRR receptor-like serine threonine- kinase At1g06840 isoform X1;	865; 866;	F:GO:0005524; F:GO:0005515; F:GO:0004672; P:GO:0006468; F:GO:0005524; F:GO:0005515; F:GO:0004672; P:GO:0006468;	F:ATP binding; F:protein binding; F:protein kinase activity; P:protein phosphorylation; F:ATP binding; F:protein binding; F:protein kinase activity; P:protein phosphorylation;
XLOC_001533	Bv_05290_ipsh	0027.scaffold00104:115223-122111	1.60856	1.52772	1.28334	2.3416	2.04242	1.71219	2.99451	1.85963	2.96896	2.82902	2.74055	3.27246	RING FYVE PHD-type zinc finger family;	534;	F:GO:0046872;	F:metal ion binding;
XLOC_001534	Bv_05300_heme	0027.scaffold00104:125872-130233	12.1294	5.85479	7.77038	4.71381	5.08361	3.83624	12.9296	10.5077	12.9652	10.956	8.48083	12.7723	universal stress A;	176;	P:GO:0006950;	P:response to stress;
XLOC_001535	Bv_05301z918_zorz	0027.scaffold00104:137446-141921	0	0	0	0	0	0	0	0	0	0	0	0	no hits;
XLOC_001536	Bv_05301z920_yugj	0027.scaffold00104:142920-147141	0	0	0	0	0	0	0	0	0	0	0	0	no hits;
XLOC_001537	Bv_05330_xism,Bv_05340_mxdg	0027.scaffold00104:163979-237196	3.7567	2.61534	1.84984	3.7483	3.23197	2.20373	3.43601	1.91739	2.99845	4.59964	2.60782	3.5206	no hits;
XLOC_001538	Bv_05331z922_jyjj	0027.scaffold00104:163979-237196	0	0	0	0	0	0	0	0	0	0	0	0	no hits;
XLOC_001539	Bv_05341z923_pomf	0027.scaffold00104:245923-249008	0	0	0	0	0	0	0	0	0	0	0	0	no hits;
XLOC_001540	Bv_05350_rich,Bv_05360_kroz	0027.scaffold00104:257110-290338	0.264512	0.217652	0.108935	2.13901	0.472224	0.0511193	0.195368	0.111029	0.209135	2.24275	1.0091	0.682792	no hits;
XLOC_001541	Bv_05370_dsee	0027.scaffold00104:324004-341266	0.493202	0.383974	0.474981	1.49872	1.15221	0.600341	0.213298	0.353019	0.6415	2.52698	1.12013	0.940407	---NA---;	137;	;	;
XLOC_001542	Bv_05401z928_mmtf	0027.scaffold00104:361023-367668	0	0	0	0.0115227	0.00566501	0.0155436	0	0	0.0112408	0.0182778	0.0724215	0.0889967	no hits;
XLOC_001543	Bv_05410_oeir	0027.scaffold00104:378473-379287	0	0	0	0.656632	2.04725	0.448542	0.137218	0	0.130302	1.16161	0.90375	1.23149	---NA---;	54;	;	;
XLOC_001544	Bv_05420_ratf	0027.scaffold00104:380174-392077	4.74601	4.89063	3.03026	4.53187	4.44809	4.67445	6.79189	4.46946	6.33806	9.73619	3.94343	4.89417	probable LRR receptor-like serine threonine- kinase At1g53430;	1019;	F:GO:0005524; F:GO:0005515; F:GO:0004672; P:GO:0006468;	F:ATP binding; F:protein binding; F:protein kinase activity; P:protein phosphorylation;
XLOC_001545	Bv_05421z929_uwdh	0027.scaffold00104:393067-397037	0	0	0	0	0	0	0	0	0	0	0	0	no hits;
XLOC_001546	Bv_05431z931_huzm	0027.scaffold00104:448046-448867	0	0	0.0797739	0	0	0	0	0	0	0	0	0	no hits;
XLOC_001547	Bv_05441z932_nszh	0027.scaffold00104:474748-480757	0	0	0	0	0	0	0	0	0	0	0	0	no hits;
XLOC_001548	Bv_05441z933_ntdm	0027.scaffold00104:481111-481567	0	0	0	0	0	0	0	0	0	0	0	0	no hits;
XLOC_001549	Bv_05441z935_nstz	0027.scaffold00104:486831-489867	0	0	0	0	0	0	0	0	0	0	0	0	no hits;
XLOC_001550	Bv_05441z936_xsun	0027.scaffold00104:492255-502587	0	0	0	0	0.017961	0	0	0	0	0	0	0	no hits;
XLOC_001551	Bv_05441z938_stpa	0027.scaffold00104:518596-521967	0	0	0	0	0	0	0	0	0	0	0	0	no hits;
XLOC_001552	Bv_05451z940_kuwq	0027.scaffold00104:539748-541287	0	0	0	0	0	0	0	0	0	0	0	0	no hits;
XLOC_001553	Bv_05460_nywc	0027.scaffold00104:541339-542097	0	0	0	0	0	0	0	0	0	0	0	0	PREDICTED: uncharacterized protein LOC109224269;	132;	;	;
XLOC_001554	Bv_05461z941_teep	0027.scaffold00104:546069-549357	0	0	0	0	0	0	0	0	0	0	0	0	no hits;
XLOC_001555	Bv_05461z942_hgac	0027.scaffold00104:550585-555187	0	0	0	0	0	0	0	0	0	0	0	0	no hits;
XLOC_001556	Bv_05461z943_uewi	0027.scaffold00104:560156-561660	0	0	0	0.088719	0	0	0.0942668	0.0568814	0.417383	0.139701	0	0	no hits;
XLOC_001557	Bv_05461z944_wney	0027.scaffold00104:568731-570270	0.0436932	0.0516147	0.155572	0	0	0.0947397	0.169155	0.0864801	0	0.11249	0	0.0421104	no hits;
XLOC_001558	Bv_05461z946_nccm	0027.scaffold00104:585241-591650	0	0	0	0	0	0	0	0	0	0	0	0	no hits;
XLOC_001559	Bv_05461z948_fchx	0027.scaffold00104:591941-614590	0	0	0	0	0	0	0	0	0	0	0	0	no hits;
XLOC_001560	Bv_05500_uemc	0027.scaffold00104:651778-660610	35.9143	29.1448	20.4525	31.8446	28.7484	18.8379	23.2562	29.713	44.5409	22.2114	23.9709	35.3909	50S ribosomal chloroplastic;	243;	F:GO:0003735; P:GO:0042254; C:GO:0005840; P:GO:0006412;	F:structural constituent of ribosome; P:ribosome biogenesis; C:ribosome; P:translation;
XLOC_001561	Bv_05510_imqy	0027.scaffold00104:673731-677610	0	0	0	0	0	0.0231842	0	0	0	0	0	0	no hits;
XLOC_001562	Bv_05511z955_ouyw	0027.scaffold00104:692513-694770	0	0.101516	0	0	0	0	0	0	0	0	0	0	no hits;
XLOC_001563	Bv_05530_ftde	0027.scaffold00104:718845-724060	11.7577	12.1504	10.4646	7.40084	12.1868	9.75768	10.2708	10.9099	18.4111	12.7563	10.8623	18.8251	B-box zinc finger 22;	311;	F:GO:0008270; C:GO:0005622;	F:zinc ion binding; C:intracellular;
XLOC_001564	Bv_05540_zsgn	0027.scaffold00104:734278-736250	0	0	0	0.35636	0	0.146303	0	0	0.11645	0	0	0	autophagy-related 8f;	113;	F:GO:0005515; P:GO:0006914; C:GO:0016020; P:GO:0015031; C:GO:0016021; C:GO:0031410; C:GO:0000421; F:GO:0008017; C:GO:0005874; P:GO:0006995;	F:protein binding; P:autophagy; C:membrane; P:protein transport; C:integral component of membrane; C:cytoplasmic vesicle; C:autophagosome membrane; F:microtubule binding; C:microtubule; P:cellular response to nitrogen starvation;
XLOC_001565	Bv_05560_fjyr,Bv_05570_rjxm	0027.scaffold00104:757348-770560	2.6663	5.1811	3.52041	4.29504	3.95097	4.56092	4.03143	5.73337	12.7064	4.84569	6.13957	10.9693	no hits;
XLOC_001566	Bv_05571z960_smon	0027.scaffold00104:809479-814370	0	0.00769134	0	0	0	0	0.020425	0	0	0.0282737	0	0	no hits;
XLOC_001567	Bv_05580_ywaq	0027.scaffold00104:816135-828730	4.55833	8.00805	5.22801	5.77487	5.96992	8.33961	6.4222	5.71366	9.74818	7.11555	5.711	8.51698	T-complex 1 subunit eta;	563;	F:GO:0005524; F:GO:0051082; P:GO:0006457;	F:ATP binding; F:unfolded protein binding; P:protein folding;
XLOC_001568	Bv_05581z961_eppr	0027.scaffold00104:847768-852790	0.0142975	0.0847503	0	0	0	0	0	0	0	0	0	0	no hits;
XLOC_001569	Bv_05621z964_mnzf	0027.scaffold00104:906267-908136	0	0	0.0444903	0.0485301	0	0	0	0	0	0	0	0	no hits;
XLOC_001570	Bv_05621z965_ingn	0027.scaffold00104:908850-911586	0	0.0881668	0	0	0	0	0.0440239	0.0290678	0.0366056	0	0	0.0476688	no hits;
XLOC_001571	Bv_05640_inwr	0027.scaffold00104:913680-928286	0.226018	0.303666	0.448007	0.416156	0.405121	1.32556e-14	2.17323e-07	0.122995	0.238501	0.202536	0.379385	0.265567	no hits;
XLOC_001572	Bv_05650_mscx,Bv_05660_qiux	0027.scaffold00104:939076-957806	0.181349	0.325711	0.305223	0.947319	0.472727	0.572627	0.221053	0.228192	0.3406	0.418305	0.283534	0.478947	no hits;
XLOC_001573	Bv_05670_cmxs	0027.scaffold00104:972141-975696	0.0492228	0	0.0167945	0.108088	0.171796	0.101372	0.086439	0.0218705	0	0.0333696	0	0	no hits;
XLOC_001574	Bv_05671z967_kwih	0027.scaffold00104:999217-1000156	0	0	0	0	0	0	0	0	0	0	0	0	no hits;
XLOC_001575	Bv_05680_oire	0027.scaffold00104:1014653-1018766	0	0	0	0	0	0	0	0	0.0456029	0	0	0	no hits;
XLOC_001576	Bv_05700_rsra	0027.scaffold00104:1058051-1065016	9.40986	9.40574	9.47218	12.0402	11.9927	11.3943	12.2624	19.8195	43.13	18.7601	38.7289	65.1472	trifunctional UDP-glucose 4,6-dehydratase UDP-4-keto-6-deoxy-D-glucose 3,5-epimerase UDP-4-keto-L-rhamnose-reductase RHM1;	674;	F:GO:0050377; F:GO:0008460; F:GO:0016829; P:GO:0009225;	F:UDP-glucose 4,6-dehydratase activity; F:dTDP-glucose 4,6-dehydratase activity; F:lyase activity; P:nucleotide-sugar metabolic process;
XLOC_001577	Bv_05701z968_pgnn	0027.scaffold00104:1069725-1073866	0	0	0	0	0	0	0	0	0	0	0	0	no hits;
XLOC_001578	Bv_05701z970_fpgx	0027.scaffold00104:1081174-1083026	0	0	0	0	0	0	0	0	0	0	0	0	no hits;
XLOC_001579	Bv_05701z973_qfwq	0027.scaffold00104:1098035-1111903	0	0	0	0	0	0	0	0	0	0	0	0	no hits;
XLOC_001580	Bv_05701z974_ztks	0027.scaffold00104:1152233-1152623	0	0	0.100071	0	0	0	0	0	0	0	0	0	no hits;
XLOC_001581	Bv_05701z977_jaqu	0027.scaffold00104:1179801-1181463	0	0	0	0	0	0	0	0	0	0	0	0	no hits;
XLOC_001582	Bv_05701z979_duko	0027.scaffold00104:1193934-1197523	0	0	0	0	0	0	0	0	0	0	0	0	no hits;
XLOC_001583	Bv_05720_qmrd	0027.scaffold00104:1213142-1215853	6.80866	3.21631	1.78311	5.15723	2.65088	2.51302	3.61156	7.08655	14.9481	4.19866	12.5785	21.727	bidirectional sugar transporter SWEET2;	234;	C:GO:0016021;	C:integral component of membrane;
XLOC_001584	Bv_05721z981_cfxu	0027.scaffold00104:1216155-1217033	0	0	0	0	0	0	0	0	0	0	0	0	no hits;
XLOC_001585	Bv_05730_fpqu	0027.scaffold00104:1235508-1238323	0	0	0	0	0	0	0	0	0	0	0	0	---NA---;	63;	;	;
XLOC_001586	Bv_05731z985_xfek	0027.scaffold00104:1257583-1262063	0.0110132	0.0256664	0	0	0.0213441	0	0	0.0272409	0.0244998	0	0	0	no hits;
XLOC_001587	-	0027.scaffold00104:108980-109549	0.144766	0.293491	0.244303	0.596431	0.908973	0.654016	0.561	0.140618	0.424041	0	0	0.33539	no hits;
XLOC_001588	-	0027.scaffold00104:239831-239964	21.1145	10.3217	32.3102	0	0	2.51663	32.5607	17.5327	23.5231	0	0	20.0624	no hits;
XLOC_001589	-	0027.scaffold00104:250654-250723	0	211.244	2904.21	4537.76	2604.39	3786.36	116.993	211.36	0	324.777	1207	1452.17	no hits;
XLOC_001590	-	0027.scaffold00104:457336-457655	0.709852	1.17518	2.06382	0.584013	0	0	1.63935	0	1.24637	0	0.24355	1.26881	no hits;
XLOC_001591	-	0027.scaffold00104:528271-529511	0	0	0	0	0.0995913	0	0.0558903	0	0.170372	0	0.45259	1.6548	no hits;
XLOC_001592	-	0027.scaffold00104:555854-555879	2.56573e+07	3.38244e+07	1.3426e+07	1.40512e+07	2.65139e+07	1.11514e+07	6.78211e+06	0	1.18265e+06	4.0817e+06	2.85351e+06	4.3195e+06	no hits;
XLOC_001593	Bv_05600_zrxi	0027.scaffold00104:861014-878257	0.624989	1.96583	0.942472	0.992474	0.613411	0.592108	0.977274	0.813422	1.29758	1.37536	1.35691	1.9224	no hits;
XLOC_001594	-	0027.scaffold00104:1113274-1113576	0.501812	1.11767	0.280694	0.357423	1.8556	3.79274	0.899347	5.81458	3.4804	3.10262	4.63039	9.51711	no hits;
XLOC_001595	Bv_05731z986_didt	0028.scaffold00107:173-423	0	0	0	0	0	0	0	0	0	0	0	0	no hits;
XLOC_001596	Bv_05731z988_ynnz	0028.scaffold00107:11695-14043	0	0	0	0	0	0	0	0	0	0	0	0	no hits;
XLOC_001597	Bv_05731z990_maxs	0028.scaffold00107:23945-25685	0	0	0	0	0	0	0	0	0	0	0	0	no hits;
XLOC_001598	Bv_05741z991_cmgy	0028.scaffold00107:57455-59199	0	0	0	0	0	0	0	0	0	0	0	0	no hits;
XLOC_001599	Bv_05750_kqdf	0028.scaffold00107:73745-74496	0	0	0	0	1.55178	0.441017	0	0	0	1.48177	0.378537	0.513639	DNA-directed RNA polymerase III subunit 1;	80;	F:GO:0003677; P:GO:0006206; F:GO:0003899; P:GO:0006351; P:GO:0006144; C:GO:0005730;	F:DNA binding; P:pyrimidine nucleobase metabolic process; F:DNA-directed 5'-3' RNA polymerase activity; P:transcription, DNA-templated; P:purine nucleobase metabolic process; C:nucleolus;	EC:2.7.7.6
XLOC_001600	Bv_05760_zzne,Bv_05770_jxyp	0028.scaffold00107:78779-135611	6.82513	7.21783	6.1751	6.44027	7.8905	6.19873	6.31475	8.08925	10.1755	5.60801	7.54768	10.6459	no hits;
XLOC_001601	Bv_05790_jeoj	0028.scaffold00107:142832-150305	3.51231	2.37501	3.68305	5.98969	4.74628	2.72056	5.40972	5.37201	7.77487	6.44662	5.11126	7.68746	phosphoglycerate mutase 1;	278;	C:GO:0009507; F:GO:0050278; C:GO:0005829; P:GO:0016311;	C:chloroplast; F:sedoheptulose-bisphosphatase activity; C:cytosol; P:dephosphorylation;
XLOC_001602	Bv_05800_dmuk	0028.scaffold00107:162895-172343	0	0	0	0	0	0	0.104807	0	0	0	0.0209096	0	no hits;
XLOC_001603	Bv_05810_cfdu	0028.scaffold00107:180437-185285	5.42363	3.78453	3.91041	4.47721	1.60367	1.23395	9.55175	7.00251	15.2823	3.04112	8.44969	12.9916	phosphoglycerate mutase 1 isoform X1; phosphoglycerate mutase 1 isoform X2; phosphoglycerate mutase 1;	262; 180; 104;	C:GO:0009507; C:GO:0016020; C:GO:0016021; C:GO:0005829; C:GO:0009507; C:GO:0016020; C:GO:0016021; C:GO:0009507; F:GO:0050278; F:GO:0003824; P:GO:0008152; C:GO:0005829; P:GO:0016311; C:GO:0005576;	C:chloroplast; C:membrane; C:integral component of membrane; C:cytosol; C:chloroplast; C:membrane; C:integral component of membrane; C:chloroplast; F:sedoheptulose-bisphosphatase activity; F:catalytic activity; P:metabolic process; C:cytosol; P:dephosphorylation; C:extracellular region;
XLOC_001604	Bv_05840_gdej	0028.scaffold00107:211427-219089	0	0	0	0	0	0	0	0	0	0	0	0	no hits;
XLOC_001605	Bv_05850_tqrp	0028.scaffold00107:220217-220920	0.115487	0.900472	2.26962	0.30053	1.56171	0.700244	3.00377	12.4479	16.5384	1.81687	17.9569	26.5154	seed maturation PM41;	82;	P:GO:0008150; C:GO:0005737; F:GO:0003674;	P:biological_process; C:cytoplasm; F:molecular_function;
XLOC_001606	Bv_05860_qrno	0028.scaffold00107:233157-241475	8.01806	7.6822	6.51914	10.5052	8.59455	6.73793	14.2416	12.9926	21.4592	15.2299	11.7597	22.0781	IQ-DOMAIN 32;	878;	F:GO:0005515;	F:protein binding;
XLOC_001607	Bv_05870_mggg	0028.scaffold00107:248551-255125	1.13205	0.602921	0.946042	0.965158	0.92726	1.14102	1.01424	1.07574	0.791799	0.666303	0.501545	1.35385	BRASSINOSTEROID INSENSITIVE 1-associated receptor kinase 1;	605;	F:GO:0005524; P:GO:0007165; F:GO:0004672; P:GO:0006468; F:GO:0005102;	F:ATP binding; P:signal transduction; F:protein kinase activity; P:protein phosphorylation; F:receptor binding;
XLOC_001608	Bv_05880_mdpq	0028.scaffold00107:257457-261221	0.0961678	0.029162	0.335301	0	0.135435	0	0	0.125187	0.177908	0.132687	0	0.133348	hypothetical protein BVRB_1g021960;	329;	;	;
XLOC_001609	Bv_05890_yuak	0028.scaffold00107:290617-298316	0.482422	0.0542135	0.0383019	0.30085	0.236151	0.19496	0.31384	0.0683311	0.283557	0.185733	0.185441	0.203656	BRASSINOSTEROID INSENSITIVE 1-associated receptor kinase 1;	559;	F:GO:0005524; P:GO:0007165; F:GO:0004672; P:GO:0006468; F:GO:0005102;	F:ATP binding; P:signal transduction; F:protein kinase activity; P:protein phosphorylation; F:receptor binding;
XLOC_001610	Bv_05900_iyhy	0028.scaffold00107:299097-310007	0	0.00617843	0	0	0	0	0	0	0	0	0	0	no hits;
XLOC_001611	Bv_05911z1000_unpk	0028.scaffold00107:337667-344682	0.0526224	0.0514839	0	0	0	0	0.0789418	0	0	0	0	0	no hits;
XLOC_001612	Bv_05920_sapz	0028.scaffold00107:346587-355422	2.95088	2.30802	2.20181	3.64434	2.92581	2.43829	3.72094	1.97033	3.89767	5.47065	3.76485	4.46075	BRASSINOSTEROID INSENSITIVE 1-associated receptor kinase 1-like;	614;	F:GO:0005524; P:GO:0007165; F:GO:0004672; P:GO:0006468; F:GO:0005102;	F:ATP binding; P:signal transduction; F:protein kinase activity; P:protein phosphorylation; F:receptor binding;
XLOC_001613	Bv_05921z1001_ysjw	0028.scaffold00107:365672-366826	0	0	0	0	0	0	0	0	0	0	0	0	no hits;
XLOC_001614	Bv_05921z1002_kqci	0028.scaffold00107:369272-370033	0	0	0	0	0	0	0	0	0	0	0	0	no hits;
XLOC_001615	Bv_05960_satd	0028.scaffold00107:446222-453563	2.68993	2.35831	2.2204	2.85865	3.43674	2.95012	3.54494	2.57372	5.0136	4.35216	2.54709	4.73003	zinc finger CCCH domain-containing 6; zinc finger CCCH domain-containing 6;	467; 482;	F:GO:0046872; F:GO:0046872;	F:metal ion binding; F:metal ion binding;
XLOC_001616	Bv_05961z1006_oxeg	0028.scaffold00107:456712-461317	0	0	0	0	0	0	0	0	0	0	0	0.012024	no hits;
XLOC_001617	Bv_05961z1007_kxym	0028.scaffold00107:463972-464703	0	0	0	0	0	0	0	0	0	0	0	0	no hits;
XLOC_001618	Bv_05970_cjng	0028.scaffold00107:473862-479691	3.10234	5.6144	3.30901	2.17514	2.67918	2.94926	5.24865	3.44277	6.6721	3.79561	2.39382	5.27558	39S ribosomal;	128;	P:GO:0008150; C:GO:0005575; F:GO:0003674;	P:biological_process; C:cellular_component; F:molecular_function;
XLOC_001619	Bv_05980_ueac	0028.scaffold00107:485322-488443	0	0	0.0218819	0	0	0.0939051	0.0446494	0.0456982	0	0	0	0	NAC domain-containing 89-like; NAC domain-containing 89;	387; 388;	F:GO:0003677; P:GO:0006355; F:GO:0003677; P:GO:0006355;	F:DNA binding; P:regulation of transcription, DNA-templated; F:DNA binding; P:regulation of transcription, DNA-templated;
XLOC_001620	Bv_06000_hnwk	0028.scaffold00107:508202-509907	5.41269	4.92643	4.18656	6.43906	6.76576	4.4468	7.4723	8.73654	11.3872	8.05591	7.09751	9.50428	methyltransferase PMT28;	421;	F:GO:0008168;	F:methyltransferase activity;
XLOC_001621	Bv_06001z1009_duex	0028.scaffold00107:513052-519573	0.0402069	0	0.0470294	0.0096963	0	0.0108157	0.0100599	0.0295675	0.0459868	0	0.0171274	0.00979883	no hits;
XLOC_001622	Bv_06020_pnmf	0028.scaffold00107:560019-564364	0	0	0	0	0	0.0249561	0	0	0	0	0	0	no hits;
XLOC_001623	Bv_06021z1011_tpsi	0028.scaffold00107:618139-620140	0	0	0	0	0	0	0	0	0	0	0	0	no hits;
XLOC_001624	Bv_06030_pfyh	0028.scaffold00107:640659-657841	0	0	0	0	0	0	0	0	0	0	0	0	probable acyl-activating enzyme peroxisomal isoform X2;	239;	;	;
XLOC_001625	Bv_06031z1014_wtky	0028.scaffold00107:673249-678391	0	0	0	0	0	0	0	0	0	0	0	0	no hits;
XLOC_001626	Bv_06031z1015_umyw	0028.scaffold00107:679269-680884	0	0	0	0	0	0	0	0	0	0	0	0	no hits;
XLOC_001627	Bv_06031z1017_cini	0028.scaffold00107:696849-698764	0	0	0	0	0	0	0	0	0	0	0	0	no hits;
XLOC_001628	Bv_06040_euey	0028.scaffold00107:700269-701917	0	0.158376	0	0.233417	0.0655629	0	0	0	0	0.146917	0.219114	0.0757346	cytochrome P450 CYP72A219-like;	107;	F:GO:0005506; F:GO:0016705; P:GO:0055114; F:GO:0020037;	F:iron ion binding; F:oxidoreductase activity, acting on paired donors, with incorporation or reduction of molecular oxygen; P:oxidation-reduction process; F:heme binding;
XLOC_001629	Bv_06060_mfhs	0028.scaffold00107:706249-706780	0	0	0	0	0	0	0	0	0	0	0	0	---NA---;	37;	;	;
XLOC_001630	Bv_06070_sttm	0028.scaffold00107:716412-721277	2.31106	1.86244	2.53803	4.11263	4.01278	2.59677	2.38657	2.46824	4.8488	3.69681	2.75184	4.7403	DNA-directed RNA polymerase I subunit RPA43;	232;	F:GO:0003676; F:GO:0016779; C:GO:0005736; F:GO:0003899; F:GO:0001054; P:GO:0006360; P:GO:0032774; F:GO:0016740;	F:nucleic acid binding; F:nucleotidyltransferase activity; C:DNA-directed RNA polymerase I complex; F:DNA-directed 5'-3' RNA polymerase activity; F:RNA polymerase I activity; P:transcription from RNA polymerase I promoter; P:RNA biosynthetic process; F:transferase activity;
XLOC_001631	Bv_06080_tsyq	0028.scaffold00107:742242-746169	0	0	0	0	0	0	0	0	0	0.251851	0	0	D -box ATP-dependent RNA helicase D 14;	117;	P:GO:0008380; C:GO:0005681; F:GO:0008026; F:GO:0004386; P:GO:0006397; F:GO:0000166; F:GO:0003676; F:GO:0005524; C:GO:0005634; F:GO:0003723; C:GO:0030529; C:GO:0019013; F:GO:0003729; F:GO:0016787;	P:RNA splicing; C:spliceosomal complex; F:ATP-dependent helicase activity; F:helicase activity; P:mRNA processing; F:nucleotide binding; F:nucleic acid binding; F:ATP binding; C:nucleus; F:RNA binding; C:intracellular ribonucleoprotein complex; C:viral nucleocapsid; F:mRNA binding; F:hydrolase activity;
XLOC_001632	Bv_06090_tzrc	0028.scaffold00107:749102-768613	0	0	0	0.0397794	0	0	0	0	0	0	0	0	no hits;
XLOC_001633	Bv_06100_hnar	0028.scaffold00107:783572-784765	0.740687	0.758826	0.36815	1.73147	0.817033	0.675296	0.173295	1.21622	3.04012	0.211365	2.51341	5.28519	auxin-induced 6B-like;	147;	P:GO:0009733;	P:response to auxin;
XLOC_001634	Bv_06121z1022_cazc	0028.scaffold00107:831202-835964	0	0	0.010645	0	0	0	0.0238812	0	0	0	0	0	no hits;
XLOC_001635	Bv_06131z1024_gxgr	0028.scaffold00107:852042-853077	0	0	0	0	0	0	0	0	0	0	0	0	no hits;
XLOC_001636	Bv_06151z1027_gcyg	0028.scaffold00107:903831-908504	0	0	0	0	0	0	0	0	0	0	0	0	no hits;
XLOC_001637	Bv_06151z1028_rdfq	0028.scaffold00107:909061-910285	0	0	0	0	0	0	0	0	0	0	0	0	no hits;
XLOC_001638	Bv_06171z1029_yeze	0028.scaffold00107:932231-940966	0	0	0	0	0	0	0	0	0	0	0	0	no hits;
XLOC_001639	Bv_06171z1030_wayq	0028.scaffold00107:941571-948080	0	0	0	0	0	0	0	0	0	0	0	0	no hits;
XLOC_001640	Bv_06180_idkw	0028.scaffold00107:973351-980507	7.14672	5.86206	5.40211	7.14431	6.14114	4.61414	7.14951	9.9886	17.2624	6.80251	10.9178	18.2384	filament-like plant 4;	1108;	C:GO:0016020; C:GO:0016021;	C:membrane; C:integral component of membrane;
XLOC_001641	Bv_06200_acrh	0028.scaffold00107:1017821-1025699	12.7511	10.8921	7.89865	16.2302	13.5661	10.7247	10.9842	9.31817	17.9687	16.3922	11.7593	17.1827	ATP sulfurylase 2;	432;	F:GO:0004781; P:GO:0006144; P:GO:0000103;	F:sulfate adenylyltransferase (ATP) activity; P:purine nucleobase metabolic process; P:sulfate assimilation;	EC:2.7.7.4
XLOC_001642	Bv_06210_wkhm	0028.scaffold00107:1029681-1033561	0.0331372	0	0	0	0	0	0	0.142326	0	0	0	0	no hits;
XLOC_001643	Bv_06220_mmft	0028.scaffold00107:1036021-1055412	0.00820177	0	0	0	0	0	0.0332264	0.00984714	0.0123616	0	0	0	no hits;
XLOC_001644	Bv_06241z1032_kwuh	0028.scaffold00107:1068771-1071505	0	0	0	0	0	0	0	0	0	0	0	0	no hits;
XLOC_001645	Bv_06241z1034_awsj	0028.scaffold00107:1087193-1088151	0	0	0	0	0	0	0	0	0	0	0	0	no hits;
XLOC_001646	Bv_06250_qhaw	0028.scaffold00107:1089843-1092366	2.543	20.2195	17.1822	0.0770815	0.294352	2.84189	2.0389	10.4867	8.24882	0	0.202078	1.9178	ATP sulfurylase 2-like;	50;	C:GO:0009570; F:GO:0016779; C:GO:0009507; F:GO:0004020; C:GO:0005829; F:GO:0004781; P:GO:0016310; F:GO:0016740; P:GO:0000103;	C:chloroplast stroma; F:nucleotidyltransferase activity; C:chloroplast; F:adenylylsulfate kinase activity; C:cytosol; F:sulfate adenylyltransferase (ATP) activity; P:phosphorylation; F:transferase activity; P:sulfate assimilation;
XLOC_001647	Bv_06260_fgqk	0028.scaffold00107:1092453-1099082	0	0.0325145	0	0.197055	0.0825172	0.0606913	0	0	0	0.146894	0.120411	0.151785	no hits;
XLOC_001648	Bv_06261z1035_rass	0028.scaffold00107:1100023-1102173	0	0	0	0	0	0	0	0	0	0	0	0	no hits;
XLOC_001649	Bv_06270_ofro	0028.scaffold00107:1148273-1150075	0.494723	0.274953	0.389858	0	0.061915	0	0.279381	1.04482	1.36137	0	0.0526285	0.614288	no hits;
XLOC_001650	Bv_06280_ojfy	0028.scaffold00107:1151533-1167942	0	0	0	0	0	0	0	0	0	0	0	0	no hits;
XLOC_001651	Bv_06281z1041_jhsr	0028.scaffold00107:1178703-1179960	0.117331	0.315455	0.182971	0.0748657	0	0.0879013	0.120643	0	0	0.0963796	0	0.186124	no hits;
XLOC_001652	Bv_06281z1044_oeef	0028.scaffold00107:1205383-1206566	0	0	0	0	0	0	0	0	0	0	0	0	no hits;
XLOC_001653	Bv_05731z987_tjpa	0028.scaffold00107:2933-3401	0	0	0	0	0	0	0	0	0	0	0	0	no hits;
XLOC_001654	Bv_05731z989_qjha	0028.scaffold00107:15940-20411	0	0	0	0	0	0	0	0	0	0	0	0	no hits;
XLOC_001655	Bv_05740_tdax	0028.scaffold00107:26262-29721	0.738725	0.691365	0.653051	4.36882	3.82954	3.25381	1.10203	1.14374	6.89383	3.73264	15.2163	28.3159	transcription factor bHLH93-like;	356;	F:GO:0046983;	F:protein dimerization activity;
XLOC_001656	Bv_05741z992_nxer	0028.scaffold00107:69368-71541	0	0	0	0	0	0	0	0	0	0	0	0	no hits;
XLOC_001657	Bv_05780_mrsu	0028.scaffold00107:78779-135611	0.289128	0.383454	0.561453	0.407693	0.254181	0.844194	0.972233	0.175853	1.00078	0.448006	0.0868585	0.193901	---NA---;	118;	;	;
XLOC_001658	Bv_05781z993_drxg	0028.scaffold00107:78779-135611	0	0	0	0	0	0	0	0	0	0	0	0	no hits;
XLOC_001659	Bv_05791z994_nemi	0028.scaffold00107:155056-162351	0	0	0	0	0	0	0	0	0	0	0	0	no hits;
XLOC_001660	Bv_05820_dsdq	0028.scaffold00107:186413-201003	1.88442	2.72243	2.03291	3.37912	2.79217	2.667	3.50687	2.40253	3.05275	4.35753	2.97209	3.70666	odr-4 homolog isoform X1;	489;	C:GO:0016020; C:GO:0016021; C:GO:0005886;	C:membrane; C:integral component of membrane; C:plasma membrane;
XLOC_001661	Bv_05821z995_nwrs	0028.scaffold00107:202413-203463	0	0	0	0	0	0	0	0	0	0	0	0	no hits;
XLOC_001662	Bv_05830_cuwx	0028.scaffold00107:204295-208873	0.252785	0.453873	0.379153	1.71717	1.49831	0.96893	0.724102	1.63828	0.798658	1.33726	1.16086	0.918563	thiamine-phosphate synthase;	121;	P:GO:0008150; C:GO:0005739; F:GO:0003674;	P:biological_process; C:mitochondrion; F:molecular_function;
XLOC_001663	Bv_05851z996_qzxa	0028.scaffold00107:223947-225383	0	0	0	0	0	0	0	0	0	0	0	0	no hits;
XLOC_001664	Bv_05881z997_cskp	0028.scaffold00107:262812-271073	0	0	0	0	0	0	0	0	0	0	0	0	no hits;
XLOC_001665	Bv_05881z998_pfny	0028.scaffold00107:275067-281883	0	0	0	0	0	0	0	0	0	0	0	0	no hits;
XLOC_001666	Bv_05881z999_mpry	0028.scaffold00107:283450-285423	0	0	0	0	0	0	0	0	0	0	0	0	no hits;
XLOC_001667	Bv_05910_kqwq	0028.scaffold00107:311554-320313	0	0	0	0	0	0	0	0	0	0	0	0	no hits;
XLOC_001668	Bv_05921z1003_ppfp	0028.scaffold00107:370123-374408	0	0	0	0	0	0	0	0	0	0	0	0	no hits;
XLOC_001669	Bv_05930_pmfj,Bv_05940_ghti	0028.scaffold00107:374806-395520	1.06416	1.92583	0.866345	1.37361	1.64674	1.10825	1.56893	0.748944	2.16894	1.67229	0.765935	1.05953	no hits;
XLOC_001670	Bv_05941z1004_eppa	0028.scaffold00107:401983-402528	0	0	0	0	0	0	0	0	0	0	0	0	no hits;
XLOC_001671	Bv_05950_inss	0028.scaffold00107:405197-407498	0.766333	1.36854	0.293986	0	0.233423	0.198826	0.342377	0.101284	0.182043	0.135243	0.132408	0	hypothetical protein BVRB_016260, partial;	133;	C:GO:0016020; C:GO:0016021;	C:membrane; C:integral component of membrane;
XLOC_001672	Bv_05951z1005_ttpd	0028.scaffold00107:444332-445278	0	0	0	0	0	0	0	0	0	0	0	0	no hits;
XLOC_001673	Bv_05961z1008_utza	0028.scaffold00107:470449-472828	0	0	0	0	0.0458136	0	0.0245954	0	0	0	0	0	no hits;
XLOC_001674	Bv_05990_igoa	0028.scaffold00107:492923-499898	4.21712	4.64654	3.68724	3.75682	3.10465	3.59085	5.78251	7.60692	9.13511	5.55628	4.59691	10.765	TLD-domain containing nucleolar; TLD-domain containing nucleolar;	536; 537;	C:GO:0005634; F:GO:0003674; C:GO:0005634; F:GO:0003674;	C:nucleus; F:molecular_function; C:nucleus; F:molecular_function;
XLOC_001675	Bv_06010_hgze	0028.scaffold00107:530038-537685	0.747943	0.810188	0.772314	1.04121	0.66379	0.434077	2.08082	1.97182	1.42826	2.13986	0.693045	1.11697	auxin response factor 5;	876;	C:GO:0005634; F:GO:0003677; F:GO:0005515; P:GO:0006355; P:GO:0009725;	C:nucleus; F:DNA binding; F:protein binding; P:regulation of transcription, DNA-templated; P:response to hormone;
XLOC_001676	Bv_06021z1010_unxh	0028.scaffold00107:594199-600365	0	0	0	0	0	0	0	0	0	0	0	0	no hits;
XLOC_001677	Bv_06031z1012_mcsj	0028.scaffold00107:659200-667975	0.0320269	0	0	0	0	0	0	0	0	0	0	0	no hits;
XLOC_001678	Bv_06031z1013_dowr	0028.scaffold00107:669416-670095	0	0	0	0	0	0	0	0	0	0	0	0	no hits;
XLOC_001679	Bv_06031z1016_khyx	0028.scaffold00107:686195-691875	0	0	0.0103354	0	0	0	0	0.0251032	0	0	0	0	no hits;
XLOC_001680	Bv_06050_ozmr	0028.scaffold00107:703632-705135	0	0.133262	0	0	0.232514	0	0.0897661	0	0.0871529	0	0	0.135216	no hits;
XLOC_001681	Bv_06071z1018_gfxo	0028.scaffold00107:730242-730868	0	0	0	0	0	0	0	0	0	0	0	0	no hits;
XLOC_001682	Bv_06071z1019_qnqh	0028.scaffold00107:735255-739228	0	0	0	0	0	0	0	0	0	0	0	0	no hits;
XLOC_001683	Bv_06101z1020_uijq	0028.scaffold00107:790569-792508	0	0	0	0	0	0	0	0	0	0	0	0	no hits;
XLOC_001684	Bv_06101z1021_xaqf	0028.scaffold00107:793490-794818	0	0	0	0	0	0	0	0	0	0	0	0	no hits;
XLOC_001685	Bv_06110_snea	0028.scaffold00107:809465-810358	0.751071	0	0.400124	0.214781	0.0670847	0.0902106	0.235424	0.853461	1.27406	0.0945863	0.643338	1.19709	uncharacterized acetyltransferase At3g50280-like;	204;	F:GO:0016747;	F:transferase activity, transferring acyl groups other than amino-acyl groups;
XLOC_001686	Bv_06120_ricu	0028.scaffold00107:825679-827638	1.3888	0.860368	0.8709	0.938697	0.05143	0.219773	0.796512	0.324473	1.02102	0.233241	0.737088	1.55459	uncharacterized acetyltransferase At3g50280-like;	230;	F:GO:0016747;	F:transferase activity, transferring acyl groups other than amino-acyl groups;
XLOC_001687	Bv_06130_nqfi	0028.scaffold00107:838057-840858	2.02728	4.12084	3.40266	3.3705	3.77422	4.60041	2.61748	2.48802	5.48787	2.62438	3.1962	6.52888	uncharacterized acetyltransferase At3g50280-like;	458;	F:GO:0016747;	F:transferase activity, transferring acyl groups other than amino-acyl groups;
XLOC_001688	Bv_06131z1023_rpdu	0028.scaffold00107:847430-851008	0	0	0	0	0	0	0	0	0	0	0	0	no hits;
XLOC_001689	Bv_06140_kuye	0028.scaffold00107:854618-859268	0	0	0	0	0	0	0	0	0	0	0	0	E3 ubiquitin- ligase RING1-like;	87;	F:GO:0003677; F:GO:0008270; F:GO:0003899; P:GO:0055085; F:GO:0046872; P:GO:0006351; C:GO:0016020; C:GO:0016021; F:GO:0046873; P:GO:0030001;	F:DNA binding; F:zinc ion binding; F:DNA-directed 5'-3' RNA polymerase activity; P:transmembrane transport; F:metal ion binding; P:transcription, DNA-templated; C:membrane; C:integral component of membrane; F:metal ion transmembrane transporter activity; P:metal ion transport;
XLOC_001690	Bv_06141z1025_trim	0028.scaffold00107:863114-863958	0	0	0	0	0	0	0	0	0	0	0	0	no hits;
XLOC_001691	Bv_06141z1026_ayfp	0028.scaffold00107:875023-875608	0	0	0	0	0	0	0	0	0	0	0	0	no hits;
XLOC_001692	Bv_06150_mfuo	0028.scaffold00107:877488-882798	0	0	0	0	0	0	0	0.0168044	0	0	0	0	no hits;
XLOC_001693	Bv_06160_surd	0028.scaffold00107:911700-912647	0	0	0.0451672	0	0	0.114073	0	0	0	0	0	0	no hits;
XLOC_001694	Bv_06170_fxnk	0028.scaffold00107:921789-922107	0	0	0	0	0	0	0	0.417103	0	0	0	0	---NA---;	40;	;	;
XLOC_001695	Bv_06190_dxhq	0028.scaffold00107:983653-993857	3.74241	3.15902	2.54831	4.21134	3.82853	2.79327	4.76743	4.48515	5.8611	5.45489	4.09877	5.87308	retinoblastoma-related;	1101;	C:GO:0005634; P:GO:0051726; P:GO:0006357;	C:nucleus; P:regulation of cell cycle; P:regulation of transcription from RNA polymerase II promoter;
XLOC_001696	Bv_06230_ycon,Bv_06240_yyxp	0028.scaffold00107:1055577-1065209	0.630544	0.767965	0.736045	0.376418	0.721881	0.536618	0.899119	0.443435	0.685489	0.65032	0.778393	0.931755	no hits;
XLOC_001697	Bv_06241z1031_uagq	0028.scaffold00107:1066952-1068647	0	0	0	0	0	0	0	0	0	0	0	0	no hits;
XLOC_001698	Bv_06241z1033_kiny	0028.scaffold00107:1071712-1077347	0	0	0	0	0	0	0	0	0	0	0	0	no hits;
XLOC_001699	Bv_06261z1036_iqip	0028.scaffold00107:1118894-1119789	0	0	0	0.0793626	0	0	0	0	0	0	0	0	no hits;
XLOC_001700	Bv_06261z1037_qsrj	0028.scaffold00107:1121893-1125189	0	0	0	0	0	0	0	0	0	0	0	0	no hits;
XLOC_001701	Bv_06261z1038_mehp	0028.scaffold00107:1132784-1135349	0	0.198997	0	0	0.194255	0	0	0.164228	0	0	0	0	no hits;
XLOC_001702	Bv_06261z1039_kqkn	0028.scaffold00107:1138124-1138749	0	0	0	0	0	0	0	0	0	0	0	0	no hits;
XLOC_001703	Bv_06261z1040_ceze	0028.scaffold00107:1142887-1147189	0	0	0	0	0	0	0	0	0	0	0	0	no hits;
XLOC_001704	Bv_06281z1042_rygs	0028.scaffold00107:1194490-1195359	0	0	0	0	0	0	0	0	0	0	0	0.159573	no hits;
XLOC_001705	Bv_06281z1043_trks	0028.scaffold00107:1203564-1204379	0	0	0	0	0	0	0	0	0	0	0	0	no hits;
XLOC_001706	-	0028.scaffold00107:78779-135611	0.472085	0.201771	0.846282	0.590963	0.867653	0.781636	0.255436	0.434052	0.89816	0.172825	0.374806	0.346579	no hits;
XLOC_001707	-	0028.scaffold00107:78779-135611	0.525867	0.320803	0.780232	0.87175	0.478827	0.61857	0.33948	0.308641	0.210605	0.527957	0.162515	0.141726	no hits;
XLOC_001708	-	0028.scaffold00107:78779-135611	1.07263	0.661089	0.373195	0.380085	2.11946	0.362161	1.09456	0.202649	0	0.548217	0	0.551218	no hits;
XLOC_001709	-	0028.scaffold00107:78779-135611	0.849148	0.388657	1.31866	1.07305	0.136959	0	0	0.24759	0.276765	0.470658	0	0.409322	no hits;
XLOC_001710	-	0028.scaffold00107:78779-135611	1.06103	0.263046	0.208244	2.89241	0.68005	0	0.661368	0.631714	0	2.94566	0.836406	0.658362	no hits;
XLOC_001711	-	0028.scaffold00107:78779-135611	0.46859	0.543307	0.671415	0.891044	1.18603	0.439024	0.630155	0.109228	0.947175	0.417327	0.359823	0.139606	no hits;
XLOC_001712	-	0028.scaffold00107:78779-135611	0.473899	0.832501	0.466969	1.33695	0.3884	0.868241	0.612715	0.128074	0.414239	0.730174	0.456017	0.755781	no hits;
XLOC_001713	-	0028.scaffold00107:501549-502467	1.46111	1.51332	1.80865	0	0.372837	0	0.243401	0.402721	0.311209	0	0	0	no hits;
XLOC_001714	-	0028.scaffold00107:502521-503164	0.298984	0.700358	0.456077	0.10731	0	0	0.119983	0	0	0	0	0	no hits;
XLOC_001715	-	0028.scaffold00107:811470-816197	0.330129	0.227063	0.104297	0.147263	0.0765616	0.0862719	0.0324613	0.119524	0.248572	0	0.155021	0.0991021	no hits;
XLOC_001716	-	0028.scaffold00107:816397-818690	0.378627	0.122961	0.230846	0.351636	0.15107	0	0.237645	0.175872	0.33406	0	0.225586	0.364438	no hits;
XLOC_001717	-	0028.scaffold00107:818801-821453	0.472546	0.33876	0.228793	0.549004	0.0513578	0.0707461	0.110181	0.174149	0.225789	0	0.0631762	0.228455	no hits;
XLOC_001718	-	0028.scaffold00107:822029-823136	0.634341	0.136271	0.179989	0.940706	0.12684	0	0	0.0802027	0.455182	0	0.112887	0.395844	no hits;
XLOC_001719	Bv_06281z1045_keit	0029.scaffold00112:142-2467	0	0	0	0	0	0	0	0	0	0	0	0	no hits;
XLOC_001720	Bv_06291z1046_rczm	0029.scaffold00112:29675-33208	0	0	0	0	0	0	0	0	0	0	0	0	no hits;
XLOC_001721	Bv_06300_qwmm	0029.scaffold00112:46615-51314	0.00935125	0.0471229	0	0	0	0	0	0	0.0132347	0	0	0	no hits;
XLOC_001722	Bv_06290_exhf	0029.scaffold00112:3410-27821	0	0	0.00461162	0.0356584	0	0.041459	0.00610845	0	0	0	0.04288	0.0285684	PREDICTED: uncharacterized protein LOC104899034;	2678;	;	;
XLOC_001723	Bv_06291z1047_tmnk	0029.scaffold00112:33910-40151	0	0	0	0	0	0	0	0	0	0	0	0	no hits;
XLOC_001724	Bv_06310_yrir	0030.scaffold00117:11705-16709	3.67325	7.1578	5.02979	3.58598	4.29598	7.22648	4.02151	3.79079	5.11664	3.65554	2.61933	3.85985	PREDICTED: uncharacterized protein LOC104906820;	92;	C:GO:0016020; C:GO:0016021;	C:membrane; C:integral component of membrane;
XLOC_001725	Bv_06320_ixyk	0030.scaffold00117:32265-39666	2.1257	2.95707	2.20672	3.76152	3.08188	2.27852	3.22045	2.44386	3.37609	3.7818	2.92446	3.37395	probable N-acetyl-gamma-glutamyl-phosphate chloroplastic;	331;	F:GO:0003942; P:GO:0006526; C:GO:0005737; F:GO:0051287; P:GO:0000051; F:GO:0046983; P:GO:0055114;	F:N-acetyl-gamma-glutamyl-phosphate reductase activity; P:arginine biosynthetic process; C:cytoplasm; F:NAD binding; P:obsolete urea cycle intermediate metabolic process; F:protein dimerization activity; P:oxidation-reduction process;	EC:1.2.1.38
XLOC_001726	Bv_06341z1049_dzec	0030.scaffold00117:66065-76831	0	0	0	0	0	0	0	0	0	0	0	0	no hits;
XLOC_001727	Bv_06341z1051_zcrq	0030.scaffold00117:94285-98729	0	0	0	0	0	0	0	0	0	0	0	0	no hits;
XLOC_001728	Bv_06350_zajj	0030.scaffold00117:105182-109424	0.498115	0.710041	0.442081	0.194611	0.60223	0.355933	0.184294	0.143647	0.442985	0.304933	0.10235	0.427806	no hits;
XLOC_001729	Bv_06360_wayf	0030.scaffold00117:165265-169512	0	0	0	0	0	0	0	0	0	0.0548582	0	0	no hits;
XLOC_001730	Bv_06380_yawm	0030.scaffold00117:215618-220185	0.0373305	0	0	0	0	0	0	0	0	0	0	0.0943536	no hits;
XLOC_001731	Bv_06381z1056_doda	0030.scaffold00117:223428-243129	0	0	0	0	0	0	0	0	0	0	0	0	no hits;
XLOC_001732	Bv_06381z1057_rxyf	0030.scaffold00117:243538-244540	0	0	0	0	0	0	0	0	0	0	0	0	no hits;
XLOC_001733	Bv_06390_cihi	0030.scaffold00117:254988-256496	1.99205	3.13346	2.3497	3.36108	2.83339	3.50417	3.44325	5.1972	10.4853	5.38665	7.49705	9.85613	U4 U6 small nuclear ribonucleo Prp31;	257;	C:GO:0046540; P:GO:0000244;	C:U4/U6 x U5 tri-snRNP complex; P:spliceosomal tri-snRNP complex assembly;
XLOC_001734	Bv_06420_yfzn	0030.scaffold00117:316098-323434	0	0	0	0	0	0	0	0	0	0	0	0	no hits;
XLOC_001735	Bv_06421z1061_qigq	0030.scaffold00117:348020-349372	0	0	0	0	0	0	0	0	0	0	0	0	no hits;
XLOC_001736	Bv_06430_jdwf	0030.scaffold00117:351910-358995	0.0336785	0.0619785	0	0.0282891	0.0295051	0.0316831	0.229154	0.134432	0	0	0.0938372	0.10852	no hits;
XLOC_001737	Bv_06450_xotm	0030.scaffold00117:368280-368802	0	0	0	0	0	0	0	0	0	0	0	0	---NA---;	61;	;	;
XLOC_001738	Bv_06460_nwdp	0030.scaffold00117:374750-376689	0	0	0	0	0	0	0	0	0	0	0	0	lysosomal Pro-X carboxypeptidase-like;	203;	P:GO:0006508; F:GO:0008236;	P:proteolysis; F:serine-type peptidase activity;
XLOC_001739	Bv_06461z1063_iorc	0030.scaffold00117:398080-399634	0	0	0.254081	0.0658522	0	0.0479464	0.165656	0	0	0	0	0	no hits;
XLOC_001740	Bv_06461z1065_usws	0030.scaffold00117:420340-420695	0	0	0	0	0	0	0	0	0	0	0	0	no hits;
XLOC_001741	Bv_06471z1067_ongf	0030.scaffold00117:448380-450031	0.0553682	0	0	0	0	0	0	0	0	0	0	0.0420758	no hits;
XLOC_001742	Bv_06491z1068_pyfh	0030.scaffold00117:482990-483735	0	0	0	0	0	0	0	0	0	0	0	0	no hits;
XLOC_001743	Bv_06491z1069_hezw	0030.scaffold00117:501020-503767	0	0	0	0	0	0	0	0	0	0	0	0	no hits;
XLOC_001744	Bv_06511z1070_gaad	0030.scaffold00117:520006-520711	0.0487477	0	0	0	0	0	0	0	0	0	0	0	no hits;
XLOC_001745	Bv_06520_zcfr	0030.scaffold00117:523066-523946	0	0	0	0.435941	0.817722	0	0	0	0	0	0.0732197	0	kunitz trypsin inhibitor 2;	199;	F:GO:0004866;	F:endopeptidase inhibitor activity;
XLOC_001746	Bv_06521z1071_urmr	0030.scaffold00117:531436-537661	0	0	0	0	0	0.0204054	0	0	0	0	0	0	no hits;
XLOC_001747	Bv_06560_xens	0030.scaffold00117:567976-572650	0	0.0621514	0	0	0	0	0.159134	0	0	0	0	0	PREDICTED: uncharacterized protein LOC104896956 isoform X2;	249;	;	;
XLOC_001748	Bv_06561z1073_gcpc	0030.scaffold00117:613716-615569	0	0	0	0	0	0	0	0	0	0.094858	0	0	no hits;
XLOC_001749	Bv_06571z1074_mget	0030.scaffold00117:633476-635786	0	0	0	0	0	0	0	0	0	0	0	0	no hits;
XLOC_001750	Bv_06571z1075_hszp	0030.scaffold00117:636116-639287	0	0	0	0	0	0	0.0355192	0	0	0	0	0	no hits;
XLOC_001751	Bv_06571z1076_hwgq	0030.scaffold00117:655136-657427	0	0	0	0	0	0	0	0	0	0	0	0	no hits;
XLOC_001752	Bv_06580_frjx	0030.scaffold00117:662396-663042	0	0	0	0	0	0	0.475519	0.234408	0	0.783878	0	0	miraculin-like;	134;	F:GO:0004866;	F:endopeptidase inhibitor activity;
XLOC_001753	Bv_06591z1078_osjf	0030.scaffold00117:671906-676827	0	0	0	0	0	0	0	0	0	0	0	0	no hits;
XLOC_001754	Bv_06591z1079_omfc	0030.scaffold00117:678376-684632	0.0065769	0.0141663	0	0.0755143	0.0285999	0.0918544	0	0	0	0.0372823	0	0	no hits;
XLOC_001755	Bv_06601z1080_qqpq	0030.scaffold00117:697050-699546	0	0	0	0	0	0	0	0	0	0	0	0	no hits;
XLOC_001756	Bv_06601z1081_yfyy	0030.scaffold00117:700500-705595	0	0	0	0	0	0	0	0	0	0	0	0	no hits;
XLOC_001757	Bv_06611z1083_ngya	0030.scaffold00117:733080-737602	0	0	0	0	0	0	0	0	0	0	0	0	no hits;
XLOC_001758	Bv_06640_eqfy	0030.scaffold00117:767730-771244	0	0	0	0	0	0	0	0	0.0815084	0	0.0633124	0.0802143	AWPM-19-like family;	176;	P:GO:0008150; C:GO:0016020; C:GO:0016021; C:GO:0005576; F:GO:0003674;	P:biological_process; C:membrane; C:integral component of membrane; C:extracellular region; F:molecular_function;
XLOC_001759	Bv_06641z1084_nmsw	0030.scaffold00117:774010-782310	0	0	0	0	0.0346565	0	0	0	0	0	0	0	no hits;
XLOC_001760	Bv_06641z1085_auom	0030.scaffold00117:782780-786223	0	0	0	0	0	0	0	0	0	0	0	0	no hits;
XLOC_001761	Bv_06650_ingi	0030.scaffold00117:787560-789725	0	0	0	0	0	0	0	0	0	0	0	0	no hits;
XLOC_001762	Bv_06651z1090_jpcc	0030.scaffold00117:827670-830031	0	0	0	0	0	0	0	0	0	0	0	0	no hits;
XLOC_001763	Bv_06660_cwtt	0030.scaffold00117:839510-841360	0	0	0	0	0	0	0	0	0	0.0591497	0	0	myb-related 305-like;	242;	F:GO:0003677;	F:DNA binding;
XLOC_001764	Bv_06670_ahwt	0030.scaffold00117:843340-847707	0	0	0	0	0	0	0	0.103834	0	0	0.137786	0.18556	no hits;
XLOC_001765	Bv_06671z1091_rkyt	0030.scaffold00117:854366-857437	0	0	0	0.0537041	0	0	0.0947832	0	0.0880753	0	0	0	no hits;
XLOC_001766	Bv_06671z1096_jtmi	0030.scaffold00117:879416-884525	0	0.0283443	0	0	0.103207	0	0	0.042995	0	0	0	0	no hits;
XLOC_001767	Bv_06691z1100_hdmm	0030.scaffold00117:920406-920987	0	0	0	0	0.231756	0	0	0	0	0	0	0	no hits;
XLOC_001768	Bv_06691z1101_wqun	0030.scaffold00117:924276-929075	0	0	0	0	0	0	0	0	0	0	0	0	no hits;
XLOC_001769	Bv_06691z1102_gpth	0030.scaffold00117:929596-931101	0	0	0	0	0	0	0	0	0	0	0.067635	0	no hits;
XLOC_001770	Bv_06700_kkwt	0030.scaffold00117:940556-948179	0	0	0	0	0.0119561	0	0	0	0	0	0	0	no hits;
XLOC_001771	Bv_06701z1104_hgfq	0030.scaffold00117:952326-958400	0.0309524	0	0	0	0	0	0	0	0.0303877	0.0261491	0.0419481	0.086257	no hits;
XLOC_001772	Bv_06711z1105_uygn	0030.scaffold00117:970736-971461	0	0	0	0	0	0	0	0	0	0	0	0	no hits;
XLOC_001773	Bv_06721z1107_cstp	0030.scaffold00117:998186-999452	0	0.12693	0	0	0	0	0	0	0.0893868	0	0	0	no hits;
XLOC_001774	Bv_06730_nkhm	0030.scaffold00117:1001626-1004331	0.0689728	0	0	0	0.191176	0.11721	0	0.135283	0	0	0.089337	0.128205	TSS;	142;	C:GO:0016020; C:GO:0016021;	C:membrane; C:integral component of membrane;
XLOC_001775	Bv_06750_mzde	0030.scaffold00117:1008595-1028411	3.01417	3.43024	2.67791	2.56344	2.77951	3.14089	2.90165	2.1554	2.79186	3.04147	1.98954	2.86349	DEAD-box ATP-dependent RNA helicase 13; DEAD-box ATP-dependent RNA helicase 13;	817; 583;	F:GO:0003676; F:GO:0005524; F:GO:0003676; F:GO:0005524;	F:nucleic acid binding; F:ATP binding; F:nucleic acid binding; F:ATP binding;
XLOC_001776	Bv_06751z1108_zaio	0030.scaffold00117:1029156-1034150	0	0	0	0.0697859	0	0	0	0	0	0	0.0444058	0	no hits;
XLOC_001777	Bv_06751z1109_afxf	0030.scaffold00117:1039766-1040393	0	0	0	0	0	0	0	0	0	0	0	0	no hits;
XLOC_001778	Bv_06770_swyz	0030.scaffold00117:1067486-1070767	3.79687	3.35668	3.62412	4.69783	4.53538	4.48321	4.42535	3.39807	7.64714	4.14385	4.38979	4.83459	UPF0678 fatty acid-binding; UPF0678 fatty acid-binding;	297; 152;	C:GO:0016020; C:GO:0016021; C:GO:0016020; C:GO:0016021;	C:membrane; C:integral component of membrane; C:membrane; C:integral component of membrane;
XLOC_001779	Bv_06790_gixk	0030.scaffold00117:1083716-1085858	0	0	0	0	0	0	0	0	0	0	0	0	no hits;
XLOC_001780	Bv_06800_kgsy	0030.scaffold00117:1121036-1128459	0	0	0	0	0.0262585	0	0	0	0	0.0387215	0	0.0323634	no hits;
XLOC_001781	Bv_06810_cmum	0030.scaffold00117:1148325-1155982	1.93724	0.94034	0.633319	0	0.081901	0	0.428544	0.556038	0.579666	0	0.0314522	0.133874	---NA---; ---NA---;	53; 55;	; ;	; ;
XLOC_001782	Bv_06820_chur	0030.scaffold00117:1159436-1162192	0	0	0	0	0.0468203	0	0	0	0	0	0	0	ammonium transporter 1 member 1;	499;	F:GO:0008519; P:GO:0072488; C:GO:0016020;	F:ammonium transmembrane transporter activity; P:ammonium transmembrane transport; C:membrane;
XLOC_001783	Bv_06831z1116_ijri	0030.scaffold00117:1199506-1203654	0	0	0	0	0	0	0	0	0	0	0	0	no hits;
XLOC_001784	Bv_06831z1117_xgtu	0030.scaffold00117:1204336-1205763	0	0	0	0	0	0	0	0	0	0	0	0	no hits;
XLOC_001785	Bv_06840_ijeo	0030.scaffold00117:1208486-1211578	0.0637845	0.114884	0.0966927	0.149111	0.258232	0.0723882	0.102152	0.0993492	0.0799755	0.352686	0.0772108	0.17448	ankyrin repeat-containing At5g02620-like;	588;	F:GO:0005515; P:GO:2000031; C:GO:0016021; P:GO:0031347;	F:protein binding; P:regulation of salicylic acid mediated signaling pathway; C:integral component of membrane; P:regulation of defense response;
XLOC_001786	Bv_06311z1048_ajjp	0030.scaffold00117:29031-30701	0	0	0	0	0	0	0	0	0	0	0	0	no hits;
XLOC_001787	Bv_06330_kjsw,Bv_06340_jmos	0030.scaffold00117:40278-51290	2.13898	2.19314	2.06997	3.10465	2.41901	2.07153	1.71199	2.32454	4.92359	1.87632	2.85137	4.87651	no hits;
XLOC_001788	Bv_06341z1050_pmtp	0030.scaffold00117:81955-89791	0	0	0	0	0	0	0	0	0	0	0	0	no hits;
XLOC_001789	Bv_06341z1052_yegg	0030.scaffold00117:102615-104691	0	0	0	0	0	0	0	0	0	0	0	0	no hits;
XLOC_001790	Bv_06351z1053_prex	0030.scaffold00117:126995-131751	0	0	0	0	0	0.01654	0.0305816	0	0	0	0	0	no hits;
XLOC_001791	Bv_06351z1054_ddof	0030.scaffold00117:144269-153821	0	0	0	0	0	0.0208761	0.033756	0	0	0	0	0	no hits;
XLOC_001792	Bv_06370_wtrp	0030.scaffold00117:190809-196544	2.91745	1.40467	0.958509	0	0	0	0.842849	0.22609	0.453397	0	0	0.141002	PREDICTED: uncharacterized protein LOC104887336;	511;	;	;
XLOC_001793	Bv_06381z1055_qnsz	0030.scaffold00117:220333-221014	0	0	0	0	0	0	0	0	0	0	0	0	no hits;
XLOC_001794	Bv_06381z1058_jxar	0030.scaffold00117:244610-249354	0	0	0	0	0	0	0	0	0	0	0	0	no hits;
XLOC_001795	Bv_06400_iseq	0030.scaffold00117:259472-261964	0.267771	0.0469345	0	0.128561	0.228295	0.250461	1.48611	1.83187	2.6932	0.395123	0.551271	0.847599	probable glutathione S-transferase;	221;	F:GO:0005515;	F:protein binding;
XLOC_001796	Bv_06410_fufw	0030.scaffold00117:275836-310614	2.70019	2.60446	2.63366	3.33765	2.98676	3.18641	6.52274	7.13984	7.8475	6.67166	5.73037	8.87424	Ketose-bisphosphate aldolase class-II family isoform 1;	1377;	F:GO:0016832; F:GO:0008270; F:GO:0004616; F:GO:0051287; P:GO:0006098; P:GO:0055114; P:GO:0019521;	F:aldehyde-lyase activity; F:zinc ion binding; F:phosphogluconate dehydrogenase (decarboxylating) activity; F:NAD binding; P:pentose-phosphate shunt; P:oxidation-reduction process; P:D-gluconate metabolic process;	EC:1.1.1.44
XLOC_001797	Bv_06421z1059_adhg	0030.scaffold00117:330122-339954	0.27084	0.217714	0.116054	0.0279507	0	0.215459	0.305453	0.133296	0.296577	0	0.0236308	0.33099	no hits;
XLOC_001798	Bv_06421z1060_ehzk	0030.scaffold00117:342703-343584	0	0	0	0	0	0	0	0	0	0	0	0	no hits;
XLOC_001799	Bv_06440_iwkg	0030.scaffold00117:362016-362486	0.425919	0	0	0	0.287819	0	0.240164	0.679819	0.905285	3.06738	0.534323	1.11871	factor of DNA methylation 4-like;	81;	P:GO:0031047;	P:gene silencing by RNA;
XLOC_001800	Bv_06461z1062_kgjs	0030.scaffold00117:392551-395486	0	0	0	0	0	0	0	0	0	0	0	0	no hits;
XLOC_001801	Bv_06461z1064_cgfi	0030.scaffold00117:411937-413516	0	0	0	0	0	0	0	0	0	0	0	0	no hits;
XLOC_001802	Bv_06470_efpt	0030.scaffold00117:431859-435136	0.0429008	0	0	0	0	0	0	0	0.0792915	0	0	0	alpha-amylase subtilisin inhibitor-like;	201;	F:GO:0004866;	F:endopeptidase inhibitor activity;
XLOC_001803	Bv_06471z1066_yaic	0030.scaffold00117:437793-447296	0	0	0	0	0	0	0	0	0	0	0	0	no hits;
XLOC_001804	Bv_06480_hgpw	0030.scaffold00117:453946-460396	0	0	0	0	0.0556657	0	0	0	0	0	0	0	L10-interacting MYB domain-containing -like;	228;	;	;
XLOC_001805	Bv_06490_cgoi	0030.scaffold00117:467230-468106	0	0	0	0	0.107947	0	0.786779	0	0	1.18401	0.218287	0.103366	miraculin-like;	204;	F:GO:0004866;	F:endopeptidase inhibitor activity;
XLOC_001806	Bv_06500_pdgi	0030.scaffold00117:505795-506686	0	0	0	0	0	0	0	0	0	0	0.153212	0.0966355	kunitz trypsin inhibitor 2;	198;	F:GO:0004866;	F:endopeptidase inhibitor activity;
XLOC_001807	Bv_06510_ypep	0030.scaffold00117:513542-517562	0	0	0	0	0	0	0	0	0	0	0.0366815	0	no hits;
XLOC_001808	Bv_06530_ieoe	0030.scaffold00117:543170-544032	0	0	0	0	0	0	0	0	0	0	0	0	kunitz trypsin inhibitor 2;	162;	F:GO:0004866;	F:endopeptidase inhibitor activity;
XLOC_001809	Bv_06540_xxgs	0030.scaffold00117:553469-557112	0	0	0	0	0	0.110048	0	0	0	0	0	0	probable LRR receptor-like serine threonine- kinase At1g29720 isoform X2;	74;	;	;
XLOC_001810	Bv_06550_muoq	0030.scaffold00117:565452-566222	0	0	0	0	0	0	0	0	0	0	0	0	kunitz-type trypsin inhibitor alpha chain;	86;	F:GO:0004866;	F:endopeptidase inhibitor activity;
XLOC_001811	Bv_06561z1072_rjto	0030.scaffold00117:584398-588672	0	0	0	0	0	0	0	0	0	0	0	0	no hits;
XLOC_001812	Bv_06570_qyff	0030.scaffold00117:623923-628012	1.7053	0.48538	1.9513	2.19305	0.780529	1.71739	1.02462	0.38761	1.03484	0.462505	0.671237	1.06839	Beclin-1;	86;	P:GO:0006914;	P:autophagy;
XLOC_001813	Bv_06571z1077_nfeo	0030.scaffold00117:658132-661932	0	0	0	0.0724103	0	0	0	0	0	0	0	0	no hits;
XLOC_001814	Bv_06590_icen	0030.scaffold00117:667593-671182	0	0	0	0	0	0	0	0	0	0	0	0	hypothetical protein BVRB_6g154410;	71;	;	;
XLOC_001815	Bv_06600_jufw	0030.scaffold00117:695106-695876	0	0	0	0.923485	0.155045	0.200841	0	0.190737	1.78864	31.2348	16.6536	28.634	kunitz trypsin inhibitor 2;	209;	F:GO:0004866;	F:endopeptidase inhibitor activity;
XLOC_001816	Bv_06601z1082_jknj	0030.scaffold00117:707283-711376	0	0	0	0	0	0	0	0	0	0	0	0	no hits;
XLOC_001817	Bv_06610_erom	0030.scaffold00117:712451-730446	6.85147	6.37646	5.7319	8.43315	7.22451	7.83176	13.2843	7.54369	14.3719	20.3128	13.2595	19.1559	glutathione cytosolic;	498;	P:GO:0006094; F:GO:0050661; P:GO:0006118; F:GO:0050660; P:GO:0006749; F:GO:0004362; P:GO:0045454; P:GO:0055114;	P:gluconeogenesis; F:NADP binding; P:obsolete electron transport; F:flavin adenine dinucleotide binding; P:glutathione metabolic process; F:glutathione-disulfide reductase activity; P:cell redox homeostasis; P:oxidation-reduction process;	EC:1.8.1.7
XLOC_001818	Bv_06620_tfht	0030.scaffold00117:741241-743146	0.264558	0.777753	0.232832	0	0	0	0	0.0995993	0.0670461	0	0	0	no hits;
XLOC_001819	Bv_06630_ropi	0030.scaffold00117:751850-759106	0.0214425	0	0	0.0388892	0.0291887	0.0735322	0	0	0	0	0.0388023	0.149933	no hits;
XLOC_001820	Bv_06651z1086_jcoz	0030.scaffold00117:789800-793436	0	0	0	0	0	0	0	0	0	0	0	0	no hits;
XLOC_001821	Bv_06651z1087_hhdw	0030.scaffold00117:793550-795466	0	0	0	0	0	0	0	0	0	0	0	0	no hits;
XLOC_001822	Bv_06651z1088_nnqy	0030.scaffold00117:799736-804936	0	0	0	0	0	0	0	0	0	0	0	0	no hits;
XLOC_001823	Bv_06651z1089_rnnn	0030.scaffold00117:816519-825606	0	0	0	0	0	0	0	0	0	0	0	0	no hits;
XLOC_001824	Bv_06671z1092_jrur	0030.scaffold00117:857723-859782	0	0	0	0	0	0	0	0	0	0	0	0	no hits;
XLOC_001825	Bv_06671z1093_tpoq	0030.scaffold00117:862591-864232	0	0	0	0	0	0	0	0	0	0	0	0	no hits;
XLOC_001826	Bv_06671z1094_zgpa	0030.scaffold00117:868027-870542	0	0	0	0	0	0	0	0	0	0	0	0	no hits;
XLOC_001827	Bv_06671z1095_pjxq	0030.scaffold00117:873327-874962	0	0	0	0	0	0	0	0	0	0	0	0	no hits;
XLOC_001828	Bv_06671z1097_xqek	0030.scaffold00117:887998-889842	0	0	0	0	0	0	0	0	0	0	0	0	no hits;
XLOC_001829	Bv_06680_wamy	0030.scaffold00117:892116-893982	1.30968	1.37242	0.640141	0.389329	0.181164	0	1.52327	0.483648	1.28466	0.308183	0.257706	1.13062	C-terminal binding AN;	74;	P:GO:0008360; P:GO:0010482; F:GO:0042802; P:GO:0042814; F:GO:0042803; P:GO:0010091; F:GO:0008465; P:GO:0000226; P:GO:1903507; P:GO:0045604; P:GO:0009965; C:GO:0005634; C:GO:0005802; P:GO:0031129; F:GO:0051287; F:GO:0016491; F:GO:0003714; P:GO:0048444; P:GO:0048530; C:GO:0016020; C:GO:0016021; C:GO:0005829; P:GO:0055114; P:GO:2000039;	P:regulation of cell shape; P:regulation of epidermal cell division; F:identical protein binding; P:monopolar cell growth; F:protein homodimerization activity; P:trichome branching; F:glycerate dehydrogenase activity; P:microtubule cytoskeleton organization; P:negative regulation of nucleic acid-templated transcription; P:regulation of epidermal cell differentiation; P:leaf morphogenesis; C:nucle…
XLOC_001830	Bv_06690_nhyp	0030.scaffold00117:895348-896532	2.66156	2.28192	1.46489	0.438519	0.115245	0.925381	1.69177	1.58364	1.63955	0.422305	0.684675	1.92121	DEAD-box ATP-dependent RNA helicase 7;	81;	F:GO:0000166; F:GO:0003676; C:GO:0005634; F:GO:0005524; F:GO:0003723; P:GO:0010501; F:GO:0004386; C:GO:0005730; F:GO:0004004; F:GO:0016787;	F:nucleotide binding; F:nucleic acid binding; C:nucleus; F:ATP binding; F:RNA binding; P:RNA secondary structure unwinding; F:helicase activity; C:nucleolus; F:ATP-dependent RNA helicase activity; F:hydrolase activity;
XLOC_001831	Bv_06691z1098_cmzp	0030.scaffold00117:896737-897352	0	0	0	0	0	0	0	0	0	0	0	0	no hits;
XLOC_001832	Bv_06691z1099_sear	0030.scaffold00117:901001-905162	0	0	0	0	0	0	0	0	0	0	0	0	no hits;
XLOC_001833	Bv_06691z1103_qiqi	0030.scaffold00117:934078-939632	0	0	0	0	0	0	0.0320279	0	0	0	0	0	no hits;
XLOC_001834	Bv_06710_eapk	0030.scaffold00117:964185-968442	0.379597	0.286301	0.183895	0.518349	0.168814	0.251811	0.653666	0.289419	0.48129	1.31407	0.156139	0.357396	FBT8;	493;	C:GO:0016021; P:GO:0006810;	C:integral component of membrane; P:transport;
XLOC_001835	Bv_06711z1106_opqh	0030.scaffold00117:973267-975612	0	0	0	0	0	0	0	0	0	0	0	0	no hits;
XLOC_001836	Bv_06720_wune	0030.scaffold00117:980890-993992	3.77971	4.20001	3.33634	4.34795	5.11868	3.56978	4.4	2.19578	3.77818	3.98951	3.52821	3.79541	haloacid dehalogenase-like hydrolase domain-containing At2g33255;	99;	P:GO:0008152; F:GO:0016787;	P:metabolic process; F:hydrolase activity;
XLOC_001837	Bv_06740_mjfi	0030.scaffold00117:1006050-1006652	0	0	0	0	0	0	0	0	0	0	0.0750219	0	hypothetical protein BVRB_3g069640;	83;	;	;
XLOC_001838	Bv_06760_jxof	0030.scaffold00117:1040953-1041402	0	0.64464	0	0	0	0	0.290716	0	0	0	0	0	---NA---;	54;	;	;
XLOC_001839	Bv_06761z1110_xwwm	0030.scaffold00117:1046155-1049252	0.0490265	0.0624094	0.0371775	0.0509694	0.0544501	0	0.0978546	0.04206	0	0.0622741	0.0221337	0.105774	no hits;
XLOC_001840	Bv_06761z1111_ceny	0030.scaffold00117:1053455-1055462	0	0	0	0	0	0	0	0	0	0	0	0	no hits;
XLOC_001841	Bv_06780_rpto	0030.scaffold00117:1072091-1081515	3.66589	2.02723	1.68079	3.60451	2.77622	1.88652	3.76703	2.72034	4.53245	4.4113	2.51706	4.30185	carboxyl-terminal-processing peptidase chloroplastic isoform X1;	500;	F:GO:0005515; P:GO:0006508; F:GO:0008236;	F:protein binding; P:proteolysis; F:serine-type peptidase activity;
XLOC_001842	Bv_06791z1112_kuht	0030.scaffold00117:1089329-1091152	0	0	0	0	0	0	0	0	0	0	0	0	no hits;
XLOC_001843	Bv_06791z1113_yrqg	0030.scaffold00117:1096275-1101852	0	0	0	0	0	0.0235333	0	0	0	0	0.0255987	0	no hits;
XLOC_001844	Bv_06830_audu	0030.scaffold00117:1169747-1178982	10.0396	8.92021	7.71429	10.0337	9.31214	8.90007	15.0193	12.2156	18.9698	16.9683	12.2578	19.1808	proline--tRNA cytoplasmic;	566;	F:GO:0005524; P:GO:0006525; C:GO:0005737; P:GO:0006560; F:GO:0004827; P:GO:0006433;	F:ATP binding; P:arginine metabolic process; C:cytoplasm; P:proline metabolic process; F:proline-tRNA ligase activity; P:prolyl-tRNA aminoacylation;	EC:6.1.1.15
XLOC_001845	Bv_06831z1114_rjnw	0030.scaffold00117:1190587-1191572	0	0	0	0	0	0	0	0.138623	0.49962	0	0	0	no hits;
XLOC_001846	Bv_06831z1115_mktc	0030.scaffold00117:1192312-1194062	0	0	0	0	0	0	0	0	0	0	0	0	no hits;
XLOC_001847	Bv_06850_ciyy	0030.scaffold00117:1211968-1212622	10.231	14.405	11.5151	11.8137	11.9798	13.0966	16.063	7.97248	10.0035	13.5671	6.78528	6.42733	small acidic 1;	63;	P:GO:0009733;	P:response to auxin;
XLOC_001848	Bv_06851z1118_yjcc	0030.scaffold00117:1215397-1220232	0	0	0	0	0	0	0	0	0	0	0	0	no hits;
XLOC_001849	-	0030.scaffold00117:176482-177022	0.179388	0.6544	0.165634	0.374431	0.326997	0.183772	0.149576	0.406732	0	0.700299	0	0.146744	no hits;
XLOC_001850	-	0030.scaffold00117:181312-184524	1.48059	1.13199	0.551655	0	0	0	0.417508	0.119782	0.0896787	0	0	0.140092	no hits;
XLOC_001851	Bv_06851z1120_nmgn	0031.scaffold00123:2565-7599	0	0.101449	0	0.0558885	0.0567543	0.144935	0.10141	0	0	0	0.0656818	0	no hits;
XLOC_001852	Bv_06851z1121_ocdd	0031.scaffold00123:30285-31136	0	0	0	0	0	0	0	0	0	0	0	0	no hits;
XLOC_001853	Bv_06851z1123_cfsw	0031.scaffold00123:39955-43160	0	0	0	0	0	0	0	0	0	0	0	0	no hits;
XLOC_001854	Bv_06851z1124_ktzz	0031.scaffold00123:63505-64373	0	0	0	0	0	0	0	0	0	0	0	0.104881	no hits;
XLOC_001855	Bv_06851z1126_xsfc	0031.scaffold00123:89325-90819	0	0	0	0	0	0	0	0	0	0	0	0	no hits;
XLOC_001856	Bv_06861z1127_ydao	0031.scaffold00123:117095-117775	0	0	0	0	0	0	0	0	0	0	0	0	no hits;
XLOC_001857	Bv_06870_jhug	0031.scaffold00123:124105-133852	7.94597	6.80291	5.69526	7.49463	6.03846	6.62542	9.92197	6.52565	8.11835	9.23054	6.34813	9.97701	eukaryotic translation initiation factor 2 subunit gamma-like;	464;	F:GO:0005525; F:GO:0003924;	F:GTP binding; F:GTPase activity;	EC:3.6.1.15
XLOC_001858	Bv_06890_rghs	0031.scaffold00123:157943-163121	0.810402	1.8241	0.328134	5.10607	3.68838	2.30493	1.37935	1.09426	3.63814	3.90294	3.86747	5.40935	fimbrin-1;	166;	F:GO:0051015; P:GO:0051764; F:GO:0003779; C:GO:0005737; F:GO:0046872; P:GO:0051639; C:GO:0032432; C:GO:0005884; P:GO:0007623; P:GO:0051017;	F:actin filament binding; P:actin crosslink formation; F:actin binding; C:cytoplasm; F:metal ion binding; P:actin filament network formation; C:actin filament bundle; C:actin filament; P:circadian rhythm; P:actin filament bundle assembly;
XLOC_001859	Bv_06901z1130_satp	0031.scaffold00123:216639-221718	0	0	0	0	0	0	0	0	0	0	0	0	no hits;
XLOC_001860	Bv_06920_rejh	0031.scaffold00123:279369-283748	0.320143	0.153828	0	0.10077	0	0	0.172659	0	0.770061	0	0.0758888	0	universal stress PHOS32;	61;	C:GO:0016020; C:GO:0016021; P:GO:0006950;	C:membrane; C:integral component of membrane; P:response to stress;
XLOC_001861	Bv_06921z1137_iken	0031.scaffold00123:306789-309341	0	0.175236	0	0	0	0.118206	0	0	0	0	0	0	no hits;
XLOC_001862	Bv_06921z1139_xwdh	0031.scaffold00123:315189-316531	0	0	0	0	0	0	0	0	0	0	0	0	no hits;
XLOC_001863	Bv_06930_fooj	0031.scaffold00123:331129-345040	0.218031	0.0728857	0.245759	0	0.108077	0	0.0810942	0.396643	0.203457	0	0.0669814	0	SAFB-like transcription modulator;	525;	P:GO:0061025; P:GO:0016192; C:GO:0016020; C:GO:0016021; F:GO:0005484; P:GO:0006886; C:GO:0005622;	P:membrane fusion; P:vesicle-mediated transport; C:membrane; C:integral component of membrane; F:SNAP receptor activity; P:intracellular protein transport; C:intracellular;
XLOC_001864	Bv_06940_sphj	0031.scaffold00123:346569-354349	1.05113	1.58192	0.790205	0.0215687	0.0458332	0.30409	0.962439	1.18017	0.488762	0.0506125	0.0969376	0.137799	no hits;
XLOC_001865	Bv_06950_jswu	0031.scaffold00123:356949-358913	0.0176596	0	0.0377603	0	0	0	0	0.0558812	0	0	0	0	no hits;
XLOC_001866	Bv_06961z1144_nujy	0031.scaffold00123:419945-423647	0	0	0	0	0	0	0	0	0	0	0	0	no hits;
XLOC_001867	Bv_06961z1145_osug	0031.scaffold00123:431805-438653	0	0	0	0	0	0	0	0	0	0	0	0	no hits;
XLOC_001868	Bv_06980_ogop	0031.scaffold00123:446905-453062	0.084899	0.0845586	0.0657134	0.119448	0.0644173	0.107943	0.121433	0	0.196981	0.368457	0.113634	0.102806	no hits;
XLOC_001869	Bv_07000_xwug	0031.scaffold00123:465165-469611	0	0	0	0	0	0	0	0	0	0	0	0	hypothetical protein BVRB_7g165130;	419;	;	;
XLOC_001870	Bv_07001z1150_iici	0031.scaffold00123:515735-519141	0	0	0	0	0	0	0	0	0	0	0	0	no hits;
XLOC_001871	Bv_07010_mgoo	0031.scaffold00123:526335-536626	1.42975	1.45667	1.66773	1.86467	2.26508	1.93635	1.52043	1.63068	4.07303	1.52468	2.2026	4.44907	thyroid adenoma-associated homolog;	2178;	;	;
XLOC_001872	Bv_07020_nsyu	0031.scaffold00123:540468-558325	0.933362	1.11833	1.12347	1.18634	1.50933	1.37565	2.62267	1.51608	2.66528	2.55755	1.29992	1.59155	ATP-dependent 6-phosphofructokinase chloroplastic-like;	541;	F:GO:0005524; P:GO:0006094; C:GO:0005945; P:GO:0006098; P:GO:0006096; P:GO:0006002; P:GO:0006013; P:GO:0006000; P:GO:0006012; F:GO:0003872;	F:ATP binding; P:gluconeogenesis; C:6-phosphofructokinase complex; P:pentose-phosphate shunt; P:glycolytic process; P:fructose 6-phosphate metabolic process; P:mannose metabolic process; P:fructose metabolic process; P:galactose metabolic process; F:6-phosphofructokinase activity;	EC:2.7.1.11
XLOC_001873	Bv_07030_cias	0031.scaffold00123:558758-562402	0	0	0.0174347	0	0.0355791	0	0	0	0.0929448	0	0	0	FAR1-RELATED SEQUENCE 5-like;	658;	P:GO:0006355;	P:regulation of transcription, DNA-templated;
XLOC_001874	Bv_07040_iwfu	0031.scaffold00123:585998-594984	0.385589	0.151482	0.231346	0.292137	0.187206	0.254775	0.286691	0.173754	0.694397	0.186866	0.357361	0.649998	26S proteasome non-ATPase regulatory subunit 10; 26S proteasome non-ATPase regulatory subunit 10;	1080; 1049;	F:GO:0003676; F:GO:0005515; F:GO:0046872; F:GO:0003676; F:GO:0005515; F:GO:0046872;	F:nucleic acid binding; F:protein binding; F:metal ion binding; F:nucleic acid binding; F:protein binding; F:metal ion binding;
XLOC_001875	Bv_07041z1152_fpxq	0031.scaffold00123:595388-599996	0.326984	0.100246	0.0453482	0.0262801	0.0121535	0	0.130847	0.109735	0.31841	0	0	0	no hits;
XLOC_001876	Bv_07050_huqu,Bv_07060_jjdd	0031.scaffold00123:606634-629133	5.67527	5.55863	4.8754	6.64578	5.1251	3.37634	4.55534	3.80279	2.92083	5.83149	2.84021	2.04702	no hits;
XLOC_001877	Bv_07061z1154_jxnh	0031.scaffold00123:630748-636844	0.00528826	0	0	0	0.00814572	0	0	0	0	0.0122241	0	0	no hits;
XLOC_001878	Bv_07061z1156_wkyp	0031.scaffold00123:641408-642983	0	0	0	0	0	0	0	0	0	0	0	0	no hits;
XLOC_001879	Bv_07070_xzdt	0031.scaffold00123:651218-653873	0.0981304	0	0	0	0	0	0.0800916	0.10839	0.0760827	0	0	0	NAC domain-containing 94;	387;	F:GO:0003677; P:GO:0006355;	F:DNA binding; P:regulation of transcription, DNA-templated;
XLOC_001880	Bv_07071z1158_cuox	0031.scaffold00123:655548-656327	0	0	0	0	0	0	0	0	0	0	0	0	no hits;
XLOC_001881	Bv_07100_dsar	0031.scaffold00123:710718-716282	0	0.0299509	0	0.0281583	0	0	0	0	0	0	0	0.0179948	no hits;
XLOC_001882	Bv_07101z1159_seux	0031.scaffold00123:730968-736877	0	0	0	0.0281925	0.0650977	0.0559496	0	0	0	0	0	0.0415574	no hits;
XLOC_001883	Bv_07101z1160_dnpd	0031.scaffold00123:739168-742153	0	0	0	0	0	0	0	0	0	0	0	0	no hits;
XLOC_001884	Bv_07110_fseu	0031.scaffold00123:753238-757596	0	0.0205341	0	0	0	0	0	0.0440072	0	0	0	0	no hits;
XLOC_001885	Bv_07130_nqis	0031.scaffold00123:787158-790115	5.57158	3.31988	2.93708	5.30222	3.93769	2.18843	2.62137	3.4594	6.08847	3.31088	3.05646	4.32875	myb-related 306;	344;	F:GO:0003677;	F:DNA binding;
XLOC_001886	Bv_07131z1162_iakx	0031.scaffold00123:814018-818269	0	0	0	0	0	0	0	0	0	0	0	0	no hits;
XLOC_001887	Bv_07131z1163_oizs	0031.scaffold00123:827278-832306	0	0	0	0	0	0	0	0	0	0	0	0	no hits;
XLOC_001888	Bv_07151z1165_heox	0031.scaffold00123:875708-879331	0	0	0	0	0	0	0	0	0	0	0	0	no hits;
XLOC_001889	Bv_07151z1166_ceaz	0031.scaffold00123:880708-885053	0	0	0	0	0	0	0	0	0	0	0	0	no hits;
XLOC_001890	Bv_07160_acyp	0031.scaffold00123:903892-920340	3.08133	3.57905	2.67834	2.70463	2.91503	3.03677	4.74554	2.32651	3.47407	4.55743	2.34826	2.66552	multiple RNA-binding domain-containing 1;	827;	F:GO:0003676;	F:nucleic acid binding;
XLOC_001891	Bv_07161z1168_ayqz	0031.scaffold00123:930986-933917	0	0	0	0	0	0	0	0	0	0	0	0	no hits;
XLOC_001892	Bv_07161z1169_yehr	0031.scaffold00123:935736-936615	0	0	0	0	0	0	0	0	0	0	0	0	no hits;
XLOC_001893	Bv_07161z1170_kfuu	0031.scaffold00123:947906-949171	0	0	0	0	0	0	0	0	0	0	0	0	no hits;
XLOC_001894	Bv_07161z1172_uxtt	0031.scaffold00123:967506-969011	0	0	0	0	0	0	0	0	0	0	0	0	no hits;
XLOC_001895	Bv_07161z1174_mutq	0031.scaffold00123:975836-977727	0	0.0255949	0.0706362	0.0426257	0.0751331	0	0	0.633991	0	0	0.0602006	0	no hits;
XLOC_001896	Bv_07161z1175_jexo	0031.scaffold00123:981806-983495	0	0	0	0	0	0	0	0	0	0	0	0	no hits;
XLOC_001897	Bv_07161z1176_ffzh	0031.scaffold00123:987806-990063	0	0	0	0	0	0	0	0	0	0	0	0	no hits;
XLOC_001898	Bv_07161z1177_yoeo	0031.scaffold00123:991506-994841	0	0	0	0	0	0	0	0	0	0	0	0	no hits;
XLOC_001899	Bv_07170_ishy	0031.scaffold00123:1001866-1002508	0	0	0	0	0	0	0	0	0	0	0	0	mini zinc finger 2;	99;	;	;
XLOC_001900	Bv_07171z1181_fjjh	0031.scaffold00123:1014716-1015253	0	0	0	0	0	0	0	0	0	0	0	0	no hits;
XLOC_001901	Bv_07180_kiuc	0031.scaffold00123:1051656-1064974	3.58782	3.0135	2.66557	3.2559	4.36967	3.67568	3.49434	2.46735	4.19426	4.78929	3.31898	4.38264	defective in cullin neddylation 1;	273;	F:GO:0032182; F:GO:0031624; P:GO:0051443; C:GO:0000151; F:GO:0097602; P:GO:0045116; P:GO:0009734;	F:ubiquitin-like protein binding; F:ubiquitin conjugating enzyme binding; P:positive regulation of ubiquitin-protein transferase activity; C:ubiquitin ligase complex; F:cullin family protein binding; P:protein neddylation; P:auxin-activated signaling pathway;
XLOC_001902	Bv_06851z1119_pqxf	0031.scaffold00123:158-711	0	0	0	0	0	0	0	0	0	0	0	0	no hits;
XLOC_001903	Bv_06851z1122_qpfm	0031.scaffold00123:34406-39761	0.190579	0.166952	0.374702	0	0.0113967	0	0.128944	0.0729299	0.0764687	0.0380873	0	0.0554588	no hits;
XLOC_001904	Bv_06851z1125_uiet	0031.scaffold00123:65385-69271	0	0	0	0	0	0	0	0	0	0	0	0	no hits;
XLOC_001905	Bv_06860_hexx	0031.scaffold00123:108193-113441	0.447483	0.46629	0.352146	0.519474	0.433945	0.347734	1.48411	1.0309	1.56368	2.84099	1.39938	0.936441	serine threonine- phosphatase 7 long form homolog isoform X3;	449;	F:GO:0008483; C:GO:0016020; C:GO:0016021; F:GO:0016740;	F:transaminase activity; C:membrane; C:integral component of membrane; F:transferase activity;
XLOC_001906	Bv_06880_wxwo	0031.scaffold00123:139979-150597	5.85527	6.47462	3.69067	6.51361	6.61016	7.01674	9.29883	7.71741	8.62718	14.395	8.25956	8.60826	binding partner of ACD11 1;	244;	F:GO:0003676;	F:nucleic acid binding;
XLOC_001907	Bv_06891z1128_depn	0031.scaffold00123:166962-172101	0	0	0	0	0	0	0	0	0	0	0	0	no hits;
XLOC_001908	Bv_06891z1129_stcs	0031.scaffold00123:182713-199955	0	0	0	0	0	0	0	0	0	0	0	0.0249726	no hits;
XLOC_001909	Bv_06900_kcci	0031.scaffold00123:204730-214855	0.536453	0.337452	0.266268	0.399782	0	0	0.108296	0	0	0.322971	0.0986548	0	transcription factor PRE6-like;	93;	F:GO:0046983;	F:protein dimerization activity;
XLOC_001910	Bv_06901z1131_keiw	0031.scaffold00123:224231-225125	0	0	0	0	0	0	0	0	0	0	0	0	no hits;
XLOC_001911	Bv_06901z1132_kayu	0031.scaffold00123:232022-235245	0	0	0	0	0	0	0	0	0	0	0	0	no hits;
XLOC_001912	Bv_06901z1133_yayi	0031.scaffold00123:235946-236535	0	0	0	0	0	0	0	0	0	0	0	0	no hits;
XLOC_001913	Bv_06910_sgwn	0031.scaffold00123:238427-247745	0	0	0	0.0206897	0.0688459	0.0869045	0	0	0	0.0267334	0.0190598	0.0387693	no hits;
XLOC_001914	Bv_06911z1134_coti	0031.scaffold00123:257451-262335	0	0	0	0	0	0	0	0	0	0	0	0	no hits;
XLOC_001915	Bv_06921z1135_zrqs	0031.scaffold00123:284002-289095	0	0	0.00742546	0.0744739	0	0	0	0	0	0	0.041154	0.0145029	no hits;
XLOC_001916	Bv_06921z1136_gska	0031.scaffold00123:295537-297255	0	0	0	0	0	0	0	0	0	0	0	0	no hits;
XLOC_001917	Bv_06921z1138_dohy	0031.scaffold00123:312950-314905	0	0	0	0	0	0	0	0	0	0	0	0	no hits;
XLOC_001918	Bv_06921z1140_imak	0031.scaffold00123:320266-321025	0	0	0	0	0	0	0	0	0	0	0	0	no hits;
XLOC_001919	Bv_06960_sjfj	0031.scaffold00123:375505-388711	6.10073	4.49035	3.80676	5.27075	3.10426	2.59258	4.07227	6.71811	12.1197	3.76314	5.36043	7.51494	ABC transporter B family member 19;	1250;	F:GO:0005524; F:GO:0042626; P:GO:0055085; C:GO:0016021;	F:ATP binding; F:ATPase activity, coupled to transmembrane movement of substances; P:transmembrane transport; C:integral component of membrane;	EC:3.6.1.3; EC:3.6.1.15
XLOC_001920	Bv_06961z1141_xhmd	0031.scaffold00123:395251-397391	0	0	0	0	0	0	0	0	0	0	0	0	no hits;
XLOC_001921	Bv_06961z1142_mnqr	0031.scaffold00123:400816-403801	0	0	0	0	0	0	0	0	0	0	0	0	no hits;
XLOC_001922	Bv_06961z1143_jspf	0031.scaffold00123:408682-411401	0	0	0	0	0	0	0	0	0	0	0	0	no hits;
XLOC_001923	Bv_06970_dmyy	0031.scaffold00123:439881-445461	0	0	0	0	0	0	0	0.0352689	0	0	0	0.041196	no hits;
XLOC_001924	Bv_06990_crwt	0031.scaffold00123:456887-459031	0.809591	2.97819	4.16089	0.641623	2.60843	5.72863	10.7832	3.65436	3.89869	10.1912	3.56593	4.51924	hypothetical protein BVRB_2g046580;	119;	;	;
XLOC_001925	Bv_07001z1146_durs	0031.scaffold00123:470893-473651	0	0	0	0	0	0	0	0	0	0	0	0	no hits;
XLOC_001926	Bv_07001z1147_fxyn	0031.scaffold00123:479225-482461	0	0	0	0	0	0	0	0	0	0	0	0	no hits;
XLOC_001927	Bv_07001z1148_uhxy	0031.scaffold00123:504608-506541	0	0	0	0	0	0	0	0	0	0	0	0	no hits;
XLOC_001928	Bv_07001z1149_cpmy	0031.scaffold00123:510561-511171	0	0	0	0	0	0	0	0	0	0	0	0	no hits;
XLOC_001929	Bv_07031z1151_iqya	0031.scaffold00123:571862-576824	0	0	0.0175651	0.0269155	0	0	0	0	0	0	0	0	no hits;
XLOC_001930	Bv_07041z1153_nnhr	0031.scaffold00123:602622-603404	0.0750662	0	0	0	0	0	0	0	0	0	0	0	no hits;
XLOC_001931	Bv_07061z1155_ghuc	0031.scaffold00123:636888-637874	0	0	0	0	0	0	0	0	0	0	0	0	no hits;
XLOC_001932	Bv_07061z1157_otda	0031.scaffold00123:643016-646624	0	0	0.0095586	0	0	0	0	0	0	0	0	0	no hits;
XLOC_001933	Bv_07080_tyzo	0031.scaffold00123:658326-662144	21.5278	13.4728	10.6584	19.0842	13.2744	10.3076	25.8319	10.4395	12.9596	23.7434	8.63122	10.5499	60S ribosomal L34;	120;	F:GO:0003735; P:GO:0042254; C:GO:0005840; P:GO:0006412;	F:structural constituent of ribosome; P:ribosome biogenesis; C:ribosome; P:translation;
XLOC_001934	Bv_07090_fhwx	0031.scaffold00123:694396-699224	6.50409	4.04398	3.96069	3.95964	2.82173	2.85762	4.59739	5.68479	9.93962	3.85704	4.40259	7.77884	60S ribosomal;	848;	F:GO:0003735; P:GO:0042254; C:GO:0005840; P:GO:0006412;	F:structural constituent of ribosome; P:ribosome biogenesis; C:ribosome; P:translation;
XLOC_001935	Bv_07111z1161_nauy	0031.scaffold00123:761789-766734	0	0	0	0	0	0	0	0	0	0	0	0	no hits;
XLOC_001936	Bv_07120_wira	0031.scaffold00123:769898-770874	0	0	0	0	0	0	0	0	0	0	0	0	no hits;
XLOC_001937	Bv_07131z1164_jwkk	0031.scaffold00123:836265-838724	0	0	0	0	0	0	0	0	0	0.244736	0	0	no hits;
XLOC_001938	Bv_07140_mhgk	0031.scaffold00123:850128-852514	0.133875	0.654929	0.142965	0	0	0	0.546207	0.513037	0.165692	0	0.14362	1.13241	UPF0173 metal-dependent hydrolase;	89;	;	;
XLOC_001939	Bv_07150_dkzs	0031.scaffold00123:869769-875614	0	0	0	0	0	0	0	0	0	0	0	0	---NA---;	58;	;	;
XLOC_001940	Bv_07151z1167_eeqn	0031.scaffold00123:887481-888494	0	0	0	0	0	0	0	0	0	0	0	0	no hits;
XLOC_001941	Bv_07161z1171_tfgu	0031.scaffold00123:949914-955232	0	0	0	0	0	0	0	0	0	0	0	0	no hits;
XLOC_001942	Bv_07161z1173_pzwn	0031.scaffold00123:969269-974522	0	0	0	0	0	0	0	0	0	0	0	0	no hits;
XLOC_001943	Bv_07161z1178_dzxc	0031.scaffold00123:995150-997342	0	0	0	0	0	0	0	0	0	0	0	0	no hits;
XLOC_001944	Bv_07171z1179_ornk	0031.scaffold00123:1005460-1006072	0	0	0	0	0	0	0	0	0	0	0	0	no hits;
XLOC_001945	Bv_07171z1180_psec	0031.scaffold00123:1006816-1008532	0	0	0	0	0	0	0	0	0	0	0	0	no hits;
XLOC_001946	Bv_07190_cftk	0031.scaffold00123:1069069-1082194	5.91746	6.26282	3.78988	6.80864	6.09549	4.38919	6.1767	5.011	6.63885	6.81103	4.48092	6.98508	granule-bound starch synthase chloroplastic amyloplastic;	801;	F:GO:0004373; P:GO:0005982; P:GO:0005985;	F:glycogen (starch) synthase activity; P:starch metabolic process; P:sucrose metabolic process;	EC:2.4.1.11
XLOC_001947	Bv_07200_gena	0031.scaffold00123:1096651-1100746	0	0	0	0	0	0	0	0	0	0	0	0	F-box CPR30-like;	551;	F:GO:0005515;	F:protein binding;
XLOC_001948	-	0031.scaffold00123:902653-902719	29981.9	25796.2	42158.2	43017.8	79514	30725.4	30846.6	32321.8	8677.86	35573.1	6590.53	15616.4	no hits;
XLOC_001949	Bv_07201z1183_jhho	0032.scaffold00124:15675-17786	0	0	0	0	0	0	0	0	0	0	0	0	no hits;
XLOC_001950	Bv_07201z1184_hzri	0032.scaffold00124:22195-23777	0	0	0.04079	0	0	0	0	0	0	0	0	0	no hits;
XLOC_001951	Bv_07201z1187_ppex	0032.scaffold00124:33815-42395	0	0	0	0	0	0	0	0	0	0	0	0	no hits;
XLOC_001952	Bv_07211z1188_mepi	0032.scaffold00124:68035-69762	0	0	0	0	0	0.321194	0	0	0.047814	0	0.0548604	0.0683786	no hits;
XLOC_001953	Bv_07211z1189_mtqx	0032.scaffold00124:78215-79124	0	0	0	0	0	0	0	0	0	0	0	0	no hits;
XLOC_001954	Bv_07231z1195_dnff	0032.scaffold00124:153795-155776	0	0	0	0	0	0	0	0	0	0	0	0	no hits;
XLOC_001955	Bv_07240_sgke	0032.scaffold00124:174496-180792	1.50992	1.4398	1.00044	1.69607	1.44229	1.83785	1.81404	1.42621	0.975125	1.13416	0.966526	0.956937	SET DOMAIN GROUP 40;	500;	F:GO:0005515;	F:protein binding;
XLOC_001956	Bv_07241z1197_pywj	0032.scaffold00124:192326-194103	0	0	0	0	0	0	0	0	0	0	0	0	no hits;
XLOC_001957	Bv_07250_myet	0032.scaffold00124:214144-219343	0.219667	0.231783	0.243598	0.333274	0.200137	0.244886	1.28148	0.74176	0.497384	0.507271	0.258123	0.367013	sucrose synthase 7-like;	869;	F:GO:0016157; P:GO:0005982; P:GO:0005985;	F:sucrose synthase activity; P:starch metabolic process; P:sucrose metabolic process;	EC:2.4.1.13
XLOC_001958	Bv_07271z1198_yyrp	0032.scaffold00124:244186-245876	0	0	0	0	0	0	0	0	0	0	0	0	no hits;
XLOC_001959	Bv_07281z1200_jswa	0032.scaffold00124:280236-282258	0	0	0	0	0	0	0	0	0	0	0	0	no hits;
XLOC_001960	Bv_07281z1201_gsnz	0032.scaffold00124:285546-287671	0	0	0	0	0	0	0.0389938	0	0	0	0	0	no hits;
XLOC_001961	Bv_07301z1203_akhw	0032.scaffold00124:319206-325583	0	0	0	0	0	0	0	0	0	0	0	0	no hits;
XLOC_001962	Bv_07301z1204_pmed	0032.scaffold00124:326126-334923	0	0	0	0	0	0	0	0	0	0	0	0	no hits;
XLOC_001963	Bv_07330_kgax	0032.scaffold00124:343698-348309	1.16212	1.04979	0.873896	1.15377	1.62042	0.742819	1.17834	0.66282	2.65237	0.844657	0.79686	1.49224	expansin-A13-like;	267;	P:GO:0009664; C:GO:0005576;	P:plant-type cell wall organization; C:extracellular region;
XLOC_001964	Bv_07331z1205_owgm	0032.scaffold00124:350068-360040	0	0	0	0	0	0	0	0	0	0	0	0	no hits;
XLOC_001965	Bv_07340_nmdz	0032.scaffold00124:373498-376633	0.133794	0.179718	0.0864362	0	0	0	0.392036	0.148505	0	0	0	0	oxidoreductase transition metal ion-binding;	235;	F:GO:0003899; P:GO:0032774;	F:DNA-directed 5'-3' RNA polymerase activity; P:RNA biosynthetic process;
XLOC_001966	Bv_07370_uqig	0032.scaffold00124:389848-395199	0	0	0	0.0299405	0	0	0.0486616	0	0	0	0	0	no hits;
XLOC_001967	Bv_07371z1207_pykr	0032.scaffold00124:410588-414931	0	0	0	0	0	0	0	0	0	0	0	0	no hits;
XLOC_001968	Bv_07381z1210_frcj	0032.scaffold00124:436388-446260	0	0	0	0	0.0173833	0	0	0	0	0	0	0	no hits;
XLOC_001969	Bv_07391z1212_hsmw	0032.scaffold00124:458298-467523	0	0	0	0.0158058	0	0	0	0	0	0	0	0	no hits;
XLOC_001970	Bv_07411z1215_xiny	0032.scaffold00124:508318-511038	0	0	0	0	0	0	0	0	0	0	0	0	no hits;
XLOC_001971	Bv_07201z1182_scer	0032.scaffold00124:0-591	0	0	0.0493345	0	0	0	0	0	0.856028	0	0.182162	0	no hits;
XLOC_001972	Bv_07201z1185_nanj	0032.scaffold00124:27102-29021	0	0	0	0	0	0	0	0	0	0	0	0	no hits;
XLOC_001973	Bv_07201z1186_ejty	0032.scaffold00124:31921-33241	0	0	0	0	0	0	0	0	0	0	0	0	no hits;
XLOC_001974	Bv_07210_wowa	0032.scaffold00124:51334-52561	0	0	0	0	0	0	0	0	0	0	0	0.115846	type I inositol polyphosphate 5-phosphatase 13-like isoform X1;	113;	P:GO:0010252; P:GO:0010087; P:GO:0010182; P:GO:0009611; P:GO:0009743; P:GO:0007584; P:GO:0009630; P:GO:0009637; P:GO:0009846; P:GO:0046855; F:GO:0004445; P:GO:0046856; P:GO:0048364; C:GO:0005634; P:GO:0009737; C:GO:0005737; F:GO:0046872; F:GO:0052658; F:GO:0052659; F:GO:0016787;	P:auxin homeostasis; P:phloem or xylem histogenesis; P:sugar mediated signaling pathway; P:response to wounding; P:response to carbohydrate; P:response to nutrient; P:gravitropism; P:response to blue light; P:pollen germination; P:inositol phosphate dephosphorylation; F:inositol-polyphosphate 5-phosphatase activity; P:phosphatidylinositol dephosphorylation; P:root development; C:nucleus; P:respon…
XLOC_001975	Bv_07220_swcq	0032.scaffold00124:80111-88936	0.172035	0.15754	0.379128	1.10592	1.49116	1.16128	0.3238	0.132698	0.891534	3.06966	1.64027	1.56727	ALA-interacting subunit 3;	350;	C:GO:0016020;	C:membrane;
XLOC_001976	Bv_07221z1190_kdqo	0032.scaffold00124:90703-91881	0	0	0	0	0	0	0	0	0	0	0	0	no hits;
XLOC_001977	Bv_07221z1191_dtzn	0032.scaffold00124:101520-105371	0	0	0	0	0	0	0	0	0	0	0	0	no hits;
XLOC_001978	Bv_07221z1192_njgh	0032.scaffold00124:105436-108271	0.0530303	0.184633	0.176692	0	0.542717	0	0	0.111514	0	0.120503	0.330955	0	no hits;
XLOC_001979	Bv_07221z1193_wdqt	0032.scaffold00124:125924-126931	0	0	0	0	0	0	0	0	0	0	0	0	no hits;
XLOC_001980	Bv_07221z1194_mjmc	0032.scaffold00124:129633-137171	0	0	0	0	0	0	0	0	0	0	0	0	no hits;
XLOC_001981	Bv_07230_nwhx	0032.scaffold00124:139346-143491	28.9802	22.4849	19.7996	33.8876	28.2698	22.5856	13.424	12.6879	18.0532	14.8232	8.64523	14.3671	phytoene synthase chloroplastic;	418;	P:GO:0006696; F:GO:0004310; P:GO:0016114; F:GO:0051996;	P:ergosterol biosynthetic process; F:farnesyl-diphosphate farnesyltransferase activity; P:terpenoid biosynthetic process; F:squalene synthase activity;	EC:2.5.1.29; EC:2.5.1.21
XLOC_001982	Bv_07231z1196_pgcu	0032.scaffold00124:172102-174112	0	0	0	0	0	0	0	0	0	0	0	0	no hits;
XLOC_001983	Bv_07260_oihr	0032.scaffold00124:221687-224852	0.353533	0.639029	0.353693	0.826077	0.268551	0.0413787	0.380958	0.292918	0.172895	0.238685	0.101095	0.199966	ROOT PRIMORDIUM DEFECTIVE 1;	422;	C:GO:0009507; F:GO:0016787;	C:chloroplast; F:hydrolase activity;
XLOC_001984	Bv_07270_hqpd	0032.scaffold00124:233497-243352	7.84565	11.3473	9.01334	10.239	14.2283	12.5498	3.05197	3.27303	6.01911	2.32198	3.59319	6.58722	no hits;
XLOC_001985	Bv_07280_jiks	0032.scaffold00124:257059-260953	1.41233	2.21713	2.41582	0.866376	0.382506	1.96105	0.634924	0.904217	1.73144	0.570882	0.142611	1.09844	hypothetical protein BVRB_4g084750;	54;	;	;
XLOC_001986	Bv_07281z1199_ccon	0032.scaffold00124:272389-273832	0	0	0	0	0	0	0	0	0	0	0	0	no hits;
XLOC_001987	Bv_07281z1202_dhwj	0032.scaffold00124:287899-288552	0	0	0	0	0	0	0	0	0	0	0	0	no hits;
XLOC_001988	Bv_07290_ckpj	0032.scaffold00124:290104-295022	0	0	0	0	0	0	0	0	0	0	0	0	no hits;
XLOC_001989	Bv_07300_atri	0032.scaffold00124:305799-317152	0	0	0	0	0	0	0	0	0	0	0	0	no hits;
XLOC_001990	Bv_07310_rznt	0032.scaffold00124:335195-337372	0	0	0	0	0	0	0	0	0	0	0	0	no hits;
XLOC_001991	Bv_07320_wfou	0032.scaffold00124:337469-340712	0.00687569	0.0827429	0.0178679	0.0293092	0.110825	0.0687761	0	0	0	0.0419262	0.0164351	0	no hits;
XLOC_001992	Bv_07331z1206_hzqq	0032.scaffold00124:360186-369474	0	0	0	0	0	0	0	0	0	0	0	0	no hits;
XLOC_001993	Bv_07350_dmgs	0032.scaffold00124:379084-381064	0.225969	0.0695193	0.285899	0	0	0	0	0.322361	0.204879	0	0	0	---NA---;	79;	;	;
XLOC_001994	Bv_07360_cqeg	0032.scaffold00124:383368-387964	0.0497508	0.0208694	0.0521581	0	0	0	0	0.0233091	0	0	0	0.0362756	no hits;
XLOC_001995	Bv_07371z1208_qgqt	0032.scaffold00124:421393-422234	0	0	0	0	0	0	0	0	0	0	0	0	no hits;
XLOC_001996	Bv_07371z1209_yxju	0032.scaffold00124:422383-423494	0	0	0.0364731	0	0	0.0534756	0	0.0630331	0	0	0	0	no hits;
XLOC_001997	Bv_07380_jghg	0032.scaffold00124:427102-428824	3.11094	2.62267	1.98819	2.60298	2.05165	1.7598	2.00907	1.49096	2.70084	1.73882	1.66385	2.86887	Pmr5 Cas1p GDSL SGNH-like acyl-esterase family;	349;	P:GO:0045492; F:GO:0016407; C:GO:0016020; C:GO:0016021; C:GO:0005794; C:GO:0005796;	P:xylan biosynthetic process; F:acetyltransferase activity; C:membrane; C:integral component of membrane; C:Golgi apparatus; C:Golgi lumen;
XLOC_001998	Bv_07381z1211_aoeg	0032.scaffold00124:446750-452714	0	0	0	0	0.00517917	0.00766598	0	0	0	0	0	0	no hits;
[truncated: 73,556 more rows]
