# Supplementary material for: Salt stress vs. salt shock - the case of sugar beet and its halophytic ancestor
Source: BMC Plant Biol. 2019 Feb 6;19:57. doi: 10.1186/s12870-019-1661-x (PMC6364445; doi:10.1186/s12870-019-1661-x)
Supplement: Supplementary file 4 — Changes in expression levels of DEGs responding to salt stress or shock and assigned to ‘COMMON’ category. ‘COMMON’ – genes that were differentially expressed both in sea- and sugar beet. MC - sea beet (B. maritima), control; M150 - sea beet (B. maritima), 150 mM NaCl; M300 - sea beet (B. maritima), 300 mM NaCl; HC - sugar beet (B. vulgaris cv. ‘Huzar’), control; H150 - sugar beet (B. vulgaris cv. ‘Huzar’), 150 mM NaCl; H300 - sugar beet (B. vulgaris cv. ‘Huzar’), 300 mM NaCl. (XLS 302 kb) [file 12870_2019_1661_MOESM4_ESM.xls]

## Sheet: STRESS_MCvsM150
SALT STRESS_COMMON
MC vs. M150
up-regulated
lipid transfer;	18.6911	XLOC_042660
non-functional NADPH-dependent codeinone reductase 2-like;	7.80209	XLOC_006064
phloem filament PP1;	7.49792	XLOC_056368
non-specific lipid-transfer 2-like;	6.46814	XLOC_020419
inorganic pyrophosphatase 1-like;	5.7224	XLOC_054428
polyubiquitin;	3.92741	XLOC_015624
TAPETUM DETERMINANT 1-like; TAPETUM DETERMINANT 1-like;	3.77993	XLOC_020642
cinnamoyl- reductase 1;	3.71713	XLOC_018851
hypothetical protein BVRB_7g173880;	3.47391	XLOC_046809
delta-1-pyrroline-5-carboxylate dehydrogenase mitochondrial;	3.26791	XLOC_024847
heat shock cognate 70 kDa 2;	3.0043	XLOC_046823
phosphatidylinositol 4-kinase gamma 3-like;	2.77377	XLOC_024285
expansin A10;	2.72597	XLOC_023534
NRT1 PTR FAMILY -like;	2.63047	XLOC_026206
down-regulated
MLP 43;	-13.9082	XLOC_050716
beta-glucosidase 12-like;	-13.5347	XLOC_041948
cytochrome P450 76AD1;	-11.4941	XLOC_056068
chlorophyll a-b binding chloroplastic-like;	-9.89685	XLOC_004905
malate glyoxysomal;	-6.77349	XLOC_033293
beta-glucosidase 12-like;	-6.60959	XLOC_033267
HTH-type transcriptional regulator ptxE;	-6.21627	XLOC_038203
glucan endo-1,3-beta-glucosidase-like;	-5.77324	XLOC_027582
ethylene-responsive transcription factor ERF061;	-5.20194	XLOC_030707
PREDICTED: uncharacterized protein LOC104904484 isoform X1;	-4.91714	XLOC_055405
golgin subfamily B member 1 isoform X1; golgin subfamily B member 1 isoform X2;	-4.61084	XLOC_041663
calcium-dependent kinase 32-like;	-4.59368	XLOC_008717
peroxidase 27;	-4.48768	XLOC_036706
pore-forming toxin Hfr-2;	-4.40707	XLOC_049136
alpha amylase inhibitor;	-4.3762	XLOC_026097
beta-amylase chloroplastic;	-4.29587	XLOC_036318
auxin-binding ABP19a-like;	-4.25376	XLOC_017682
albumin-2;	-3.93908	XLOC_027513
myosin heavy chain kinase B;	-3.81708	XLOC_040807
probable beta-D-xylosidase 2;	-3.77676	XLOC_035693
EXORDIUM-like;	-3.66969	XLOC_016733
tubulin beta-2 chain;	-3.57308	XLOC_046234
serine threonine- kinase SAPK2;	-3.47174	XLOC_038230
fasciclin-like arabinogalactan 8;	-3.40296	XLOC_019290
plasma membrane-associated cation-binding 1;	-3.35853	XLOC_043642
L-ascorbate oxidase homolog;	-3.31369	XLOC_010202
serine carboxypeptidase-like 18;	-3.26255	XLOC_055637
cysteine ase inhibitor A;	-3.23916	XLOC_019188
Heat-labile enterotoxin A chain;	-3.20508	XLOC_008618
AP2 ERF and B3 domain-containing transcription factor RAV1;	-3.12783	XLOC_039104
23 kDa jasmonate-induced -like;	-3.1131	XLOC_041249
23 kDa jasmonate-induced -like;	-3.04943	XLOC_041472
basic 7S globulin-like;	-2.99814	XLOC_054498
probable inactive purple acid phosphatase 27;	-2.90186	XLOC_013208
sugar transport 14-like;	-2.81405	XLOC_050739
polygalacturonase inhibitor;	-2.80951	XLOC_025958
glutathione S-transferase U9;	-2.77654	XLOC_034729
heavy metal-associated isoprenylated plant 3-like;	-2.76159	XLOC_043283
metallothionein;	-2.7235	XLOC_011180
G-type lectin S-receptor-like serine threonine- kinase At1g11330;	-2.70206	XLOC_007667
aquaporin TIP2-1;	-2.69903	XLOC_056008
probable xyloglucan endotransglucosylase hydrolase 23;	-2.66845	XLOC_023060
tubulin beta-1 chain;	-2.55581	XLOC_031203
MLP 31;	-2.54317	XLOC_017659
carbohydrate binding domain-containing precursor;	-2.52296	XLOC_007147
probable methyltransferase PMT15;	-2.44827	XLOC_026759
protochlorophyllide chloroplastic;	-2.40634	XLOC_029526
187-kDa microtubule-associated AIR9-like;	-2.37799	XLOC_016759
peroxidase 60;	-2.30908	XLOC_046377
ubiquitin-conjugating enzyme E2 28;	-2.18489	XLOC_016046

## Sheet: STRESS_MCvsM300
SALT STRESS_COMMON
MC vs. M300
up-regulated
lipid transfer;	41.6741	XLOC_042660
phloem filament PP1;	26.1885	XLOC_056368
ureide permease 1-like;	14.0666	XLOC_001368
no hits;	9.56669	XLOC_023555
non-functional NADPH-dependent codeinone reductase 2-like;	8.50759	XLOC_006064
non-specific lipid-transfer 2-like;	8.31179	XLOC_020419
inorganic pyrophosphatase 1-like;	7.20456	XLOC_054428
polyubiquitin;	6.07616	XLOC_015624
hypothetical protein BVRB_7g173880;	5.9348	XLOC_046809
osmotin;	5.45085	XLOC_046291
TAPETUM DETERMINANT 1-like; TAPETUM DETERMINANT 1-like;	5.21291	XLOC_020642
delta-1-pyrroline-5-carboxylate dehydrogenase mitochondrial;	4.74596	XLOC_024847
hypersensitive-induced response 1;	4.68276	XLOC_023035
cinnamoyl- reductase 1;	4.16778	XLOC_018851
methionine gamma-lyase-like;	4.09017	XLOC_031056
transcription factor bHLH137-like; transcription factor bHLH137-like;	4.04178	XLOC_034486
60S acidic ribosomal P0;	3.77985	XLOC_046210
U-box domain-containing 19-like;	3.76137	XLOC_034995
elongation factor 1-alpha;	3.43779	XLOC_043161
low-temperature-induced cysteine ase-like;	3.39893	XLOC_018772
expansin A10;	3.37155	XLOC_023534
heat shock cognate 70 kDa 2;	3.29779	XLOC_046823
defensin J1-2-like;	3.23082	XLOC_034905
polyphenol oxidase;	3.01749	XLOC_047958
phosphatidylinositol 4-kinase gamma 3-like;	2.99896	XLOC_024285
S-type anion channel SLAH2-like;	2.88126	XLOC_024607
Peptidase B;	2.85997	XLOC_050487
NRT1 PTR FAMILY -like;	2.82531	XLOC_026206
orf133b gene product (mitochondrion);	2.77581	XLOC_033746
eyes absent homolog 2;	2.75834	XLOC_031858
D-3-phosphoglycerate dehydrogenase chloroplastic-like;	2.63518	XLOC_049549
non-specific lipid-transfer 2-like;	2.6085	XLOC_020422
NRT1 PTR FAMILY;	2.50267	XLOC_038928
water-stress inducible;	2.49585	XLOC_032912
monothiol glutaredoxin-S17;	2.42492	XLOC_048054
1-aminocyclopropane-1-carboxylate oxidase homolog 4-like;	2.3968	XLOC_019274
down-regulated
polyphenol chloroplastic-like;	-20.5463	XLOC_037416
beta-glucosidase 12-like;	-17.0063	XLOC_041948
aquaporin TIP2-1;	-16.7003	XLOC_056008
peroxidase 27;	-14.5469	XLOC_036706
beta-glucosidase 12-like;	-12.9869	XLOC_033267
golgin subfamily B member 1 isoform X1; golgin subfamily B member 1 isoform X2;	-12.8208	XLOC_041663
ribosome-inactivating;	-12.3565	XLOC_031638
cytochrome P450 CYP72A219-like;	-11.4956	XLOC_021069
probable inactive purple acid phosphatase 27;	-10.9894	XLOC_013208
probable xyloglucan endotransglucosylase hydrolase 23;	-9.93424	XLOC_023060
pore-forming toxin Hfr-2;	-7.44644	XLOC_049136
fasciclin-like arabinogalactan 1;	-6.9318	XLOC_029803
no hits;	-6.82784	XLOC_031123
chlorophyll a-b binding chloroplastic-like;	-6.80781	XLOC_004905
Heat-labile enterotoxin A chain;	-6.75071	XLOC_008618
alpha amylase inhibitor;	-6.61037	XLOC_026097
auxin-binding ABP19a-like;	-6.3886	XLOC_017682
EXORDIUM-like;	-6.18588	XLOC_016733
polyphenol chloroplastic-like;	-6.01473	XLOC_037415
plasma membrane-associated cation-binding 1;	-6.00623	XLOC_043642
auxin-binding ABP19a-like;	-5.96321	XLOC_002666
beta-amylase chloroplastic;	-5.94419	XLOC_036318
AP2 ERF and B3 domain-containing transcription factor RAV1;	-5.86243	XLOC_039104
ethylene-responsive transcription factor ERF061;	-5.80365	XLOC_030707
L-ascorbate oxidase homolog;	-5.6349	XLOC_010202
hypothetical protein BVRB_9g216360;	-5.40903	XLOC_055753
bark storage A-like;	-5.39536	XLOC_020807
HTH-type transcriptional regulator ptxE;	-5.17823	XLOC_038203
PREDICTED: uncharacterized protein LOC104904484 isoform X1;	-5.06921	XLOC_055405
23 kDa jasmonate-induced -like;	-5.06496	XLOC_041249
MLP 43;	-4.97674	XLOC_050716
carbohydrate binding domain-containing precursor;	-4.90781	XLOC_007147
BAHD acyltransferase DCR;	-4.86635	XLOC_024395
polygalacturonase inhibitor;	-4.80231	XLOC_025958
serine threonine- kinase SAPK2;	-4.77606	XLOC_038230
tubulin beta-1 chain;	-4.65287	XLOC_031203
transcription factor bHLH57;	-4.64378	XLOC_015969
myosin heavy chain kinase B;	-4.55152	XLOC_040807
chlorophyll a-b binding chloroplastic-like;	-4.46132	XLOC_004937
ammonium transporter 1 member 3-like;	-4.27585	XLOC_046206
ribulose bisphosphate carboxylase small chloroplastic;	-4.18019	XLOC_021719
tubulin beta-2 chain;	-4.10013	XLOC_046234
bark storage A-like;	-4.08224	XLOC_024108
trichome birefringence-like 42;	-4.03699	XLOC_054036
probable beta-D-xylosidase 2;	-4.01266	XLOC_035693
ABC transporter G family member 22 isoform X1;	-3.97394	XLOC_032750
probable methyltransferase PMT15;	-3.89613	XLOC_026759
PREDICTED: uncharacterized protein LOC104887540;	-3.75471	XLOC_023266
aquaporin TIP1-1;	-3.71876	XLOC_047607
haloacid dehalogenase-like hydrolase domain-containing At4g39970;	-3.7043	XLOC_037289
glucan endo-1,3-beta-glucosidase 8-like;	-3.63637	XLOC_025153
G-type lectin S-receptor-like serine threonine- kinase At1g11330;	-3.55719	XLOC_007667
EGF domain-specific O-linked N-acetylglucosamine transferase-like;	-3.51574	XLOC_026258
EXORDIUM-like 3;	-3.369	XLOC_024815
cytochrome P450 86A22;	-3.27515	XLOC_030784
histone-lysine N- H3 lysine-79 specific-like isoform X3;	-3.24966	XLOC_019925
probable aquaporin PIP2-8;	-3.17818	XLOC_055026
23 kDa jasmonate-induced -like;	-3.17202	XLOC_041472
snakin-2;	-3.07105	XLOC_055120
polygalacturonase 1 beta 3;	-3.06717	XLOC_041213
ubiquitin-conjugating enzyme E2 28;	-3.0518	XLOC_016046
YLS9-like;	-2.98893	XLOC_046631
monothiol glutaredoxin-S11-like;	-2.97618	XLOC_004754
albumin-2;	-2.96255	XLOC_027513
protochlorophyllide chloroplastic;	-2.9096	XLOC_029526
zinc finger ZAT10-like;	-2.90168	XLOC_018740
PREDICTED: uncharacterized protein LOC104904451;	-2.8803	XLOC_055858
ubiquitin-conjugating enzyme E2-17 kDa-like;	-2.85963	XLOC_055051
3-ketoacyl- synthase 11-like;	-2.80323	XLOC_042432
fasciclin-like arabinogalactan 17;	-2.78257	XLOC_046661
cytokinin riboside 5 -monophosphate phosphoribohydrolase LOG5-like;	-2.765	XLOC_054940
BAG family molecular chaperone regulator 1;	-2.72678	XLOC_026686
subtilisin-like protease;	-2.70588	XLOC_036461
omega-hydroxypalmitate O-feruloyl transferase-like;	-2.66244	XLOC_007996
nodulin-related 1-like;	-2.60528	XLOC_037696
MLP 31;	-2.59215	XLOC_017659
ubiquitin-conjugating enzyme E2 28;	-2.57558	XLOC_024590
UDP-glucuronate 4-epimerase 6;	-2.4712	XLOC_026590
LIM domain-containing WLIM1-like;	-2.46724	XLOC_018716
bidirectional sugar transporter SWEET14-like;	-2.46343	XLOC_034363
tRNA-splicing ligase;	-2.4257	XLOC_027215
EXORDIUM-like 2;	-2.42098	XLOC_054770
phosphoinositide phospholipase C 2-like;	-2.3706	XLOC_020238
50S ribosomal chloroplastic;	-2.35111	XLOC_036902
PREDICTED: uncharacterized protein LOC104907951;	-2.34801	XLOC_036004
1-aminocyclopropane-1-carboxylate synthase;	-2.31181	XLOC_030755

## Sheet: STRESS_M150vsM300
SALT STRESS_COMMON
M150 vs. M300
up-regulated
phloem filament PP1;	3.49277	XLOC_056368
down-regulated
aquaporin TIP2-1;	-6.18751	XLOC_056008
probable inactive purple acid phosphatase 27;	-3.78701	XLOC_013208
hypothetical protein BVRB_9g216360;	-2.97242	XLOC_055753
bark storage A-like;	-2.91936	XLOC_020807

## Sheet: STRESS_HCvsH150
SALT STRESS_COMMON
HC vs. H150
up-regulated
bark storage A-like;	87.7915	XLOC_024568
TAPETUM DETERMINANT 1-like; TAPETUM DETERMINANT 1-like;	18.9899	XLOC_020642
lipid transfer;	13.9357	XLOC_042660
ureide permease 1-like;	12.8865	XLOC_001368
PREDICTED: uncharacterized protein LOC104904484 isoform X1;	10.6419	XLOC_055405
cinnamoyl- reductase 1;	6.93516	XLOC_018851
phloem filament PP1;	6.64588	XLOC_056368
eyes absent homolog 2;	6.04185	XLOC_031858
probable inactive purple acid phosphatase 27;	5.453	XLOC_012120
non-specific lipid-transfer 2-like;	5.19027	XLOC_020419
heat shock cognate 70 kDa 2;	5.16082	XLOC_046823
polyubiquitin;	4.66734	XLOC_015624
60S acidic ribosomal P0;	4.66731	XLOC_046210
MLP 43;	4.4611	XLOC_050716
non-functional NADPH-dependent codeinone reductase 2-like;	4.1595	XLOC_006064
expansin A10;	4.08079	XLOC_023534
pore-forming toxin Hfr-2;	3.77438	XLOC_022648
non-specific lipid-transfer 2-like;	3.57294	XLOC_020420
hypothetical protein BVRB_7g173880;	3.48909	XLOC_046809
bark storage A-like;	3.39128	XLOC_024569
osmotin;	3.19129	XLOC_046291
delta-1-pyrroline-5-carboxylate dehydrogenase mitochondrial;	3.02319	XLOC_024847
NRT1 PTR FAMILY -like;	2.75555	XLOC_026206
water-stress inducible;	2.63145	XLOC_032912
U-box domain-containing 19-like;	2.57159	XLOC_034995
NRT1 PTR FAMILY -like;	2.57047	XLOC_034861
D-3-phosphoglycerate dehydrogenase chloroplastic-like;	2.52317	XLOC_049549
beta-glucosidase 12-like;	2.3383	XLOC_041948
monothiol glutaredoxin-S17;	2.31006	XLOC_048054
low-temperature-induced cysteine ase-like;	2.29705	XLOC_018772
phosphatidylinositol 4-kinase gamma 3-like;	2.22043	XLOC_024285
methionine gamma-lyase-like;	2.13714	XLOC_031056
nodulin-related 1-like;	2.04504	XLOC_037695
NRT1 PTR FAMILY;	2.02566	XLOC_038928
down-regulated
YLS9-like;	-51.53	XLOC_052823
EXORDIUM-like;	-34.3358	XLOC_016422
EXORDIUM-like;	-32.8778	XLOC_016733
basic 7S globulin-like;	-30.4202	XLOC_030764
probable xyloglucan endotransglucosylase hydrolase 23;	-28.6327	XLOC_023060
EGF domain-specific O-linked N-acetylglucosamine transferase-like;	-18.8848	XLOC_026258
fasciclin-like arabinogalactan 17;	-13.9687	XLOC_032732
L-ascorbate oxidase homolog;	-12.538	XLOC_037055
ribosome-inactivating;	-10.8514	XLOC_048458
myosin heavy chain kinase B;	-8.62527	XLOC_040807
probable beta-D-xylosidase 2;	-7.36007	XLOC_035693
tubulin beta-2 chain;	-7.16179	XLOC_046234
YLS9-like;	-6.91807	XLOC_042725
beta-amylase chloroplastic;	-6.28172	XLOC_036318
zinc finger ZAT10-like;	-6.24789	XLOC_018740
glucan endo-1,3-beta-glucosidase-like;	-6.09497	XLOC_027335
HTH-type transcriptional regulator ptxE;	-6.03879	XLOC_038203
3-ketoacyl- synthase 11-like;	-6.00253	XLOC_042432
Heat-labile enterotoxin A chain;	-5.39929	XLOC_008618
calcium-dependent kinase 32-like;	-5.34004	XLOC_008717
chlorophyll a-b binding chloroplastic-like;	-4.94301	XLOC_004905
glucan endo-1,3-beta-glucosidase-like;	-4.83377	XLOC_020288
chlorophyll a-b binding chloroplastic-like;	-4.45554	XLOC_004937
sugar transport 14-like;	-4.43683	XLOC_050739
aquaporin TIP2-1;	-4.40164	XLOC_056008
glucan endo-1,3-beta-glucosidase-like;	-4.39618	XLOC_027583
fasciclin-like arabinogalactan 8;	-4.30693	XLOC_019290
plasma membrane-associated cation-binding 1;	-4.11999	XLOC_043642
AP2 ERF and B3 domain-containing transcription factor RAV1;	-4.1081	XLOC_039104
heavy metal-associated isoprenylated plant 3-like;	-3.92018	XLOC_043283
carbohydrate binding domain-containing precursor;	-3.72154	XLOC_007147
ethylene-responsive transcription factor ERF061;	-3.71021	XLOC_030707
PREDICTED: uncharacterized protein LOC104907951;	-3.69389	XLOC_036004
ammonium transporter 1 member 3-like;	-3.66177	XLOC_046206
EXORDIUM-like 2;	-3.57958	XLOC_054770
1-aminocyclopropane-1-carboxylate synthase;	-3.56912	XLOC_030755
peroxidase 27;	-3.54017	XLOC_036706
ribulose bisphosphate carboxylase small chloroplastic;	-3.51652	XLOC_021719
PREDICTED: uncharacterized protein LOC104887540;	-3.40799	XLOC_023266
glucan endo-1,3-beta-glucosidase 8-like;	-3.37519	XLOC_025153
MLP 31;	-3.28065	XLOC_017659
187-kDa microtubule-associated AIR9-like;	-3.1145	XLOC_016759
auxin-binding ABP19a-like;	-3.05195	XLOC_002666
serine threonine- kinase SAPK2;	-2.88346	XLOC_038230
UDP-glucuronate 4-epimerase 6;	-2.76416	XLOC_026590
protochlorophyllide chloroplastic;	-2.74975	XLOC_029526
probable aquaporin PIP2-8;	-2.74765	XLOC_055026
polygalacturonase 1 beta 3;	-2.68118	XLOC_041213
S-type anion channel SLAH2-like;	-2.62777	XLOC_024607
NRT1 PTR FAMILY -like;	-2.61219	XLOC_020901
trichome birefringence-like 42;	-2.59402	XLOC_054036
G-type lectin S-receptor-like serine threonine- kinase At1g11330;	-2.57325	XLOC_007667
tubulin beta-1 chain;	-2.51417	XLOC_031203
histone-lysine N- H3 lysine-79 specific-like isoform X3;	-2.49422	XLOC_019925
metallothionein;	-2.46509	XLOC_011180
MLP 43;	-2.4184	XLOC_041865
ubiquitin-conjugating enzyme E2 28;	-2.37832	XLOC_024590
ubiquitin-conjugating enzyme E2-17 kDa-like;	-2.35416	XLOC_055051
bidirectional sugar transporter SWEET14-like;	-2.34918	XLOC_034363
50S ribosomal chloroplastic;	-2.33438	XLOC_050395
hypothetical protein BVRB_9g216360;	-2.32848	XLOC_055753
ubiquitin-conjugating enzyme E2 28;	-2.28631	XLOC_016046
BAG family molecular chaperone regulator 1;	-2.26432	XLOC_026686
50S ribosomal chloroplastic;	-2.22293	XLOC_036902
glutathione S-transferase U9;	-2.20751	XLOC_034729
3-ketoacyl- synthase 11-like;	-2.1914	XLOC_051007
peroxidase 60;	-2.18747	XLOC_046377
fasciclin-like arabinogalactan 17;	-2.15077	XLOC_046661
monothiol glutaredoxin-S11-like;	-2.07296	XLOC_004754
probable methyltransferase PMT15;	-2.06404	XLOC_026759
cytochrome P450 86A22;	-2.00277	XLOC_030784

## Sheet: STRESS-HCvsH300
SALT STRESS_COMMON
HC vs. H300
up-regulated
bark storage A-like;	350.493	XLOC_024568
ureide permease 1-like;	17.5852	XLOC_001368
phloem filament PP1;	16.8393	XLOC_056368
lipid transfer;	15.6699	XLOC_042660
non-specific lipid-transfer 2-like;	9.44382	XLOC_020419
cinnamoyl- reductase 1;	9.35605	XLOC_018851
expansin A10;	9.12396	XLOC_023534
eyes absent homolog 2;	7.33273	XLOC_031858
bark storage A-like;	6.09371	XLOC_024569
polyubiquitin;	6.03319	XLOC_015624
polyphenol chloroplastic-like;	5.61361	XLOC_037416
non-functional NADPH-dependent codeinone reductase 2-like;	5.29302	XLOC_006064
heat shock cognate 70 kDa 2;	4.49967	XLOC_046823
osmotin;	4.47194	XLOC_046291
60S acidic ribosomal P0;	4.32947	XLOC_046210
hypersensitive-induced response 1;	4.30571	XLOC_023035
transcription factor bHLH137-like; transcription factor bHLH137-like;	4.22825	XLOC_034486
beta-glucosidase 12-like;	4.08952	XLOC_041948
delta-1-pyrroline-5-carboxylate dehydrogenase mitochondrial;	4.00172	XLOC_024847
NRT1 PTR FAMILY -like;	3.85139	XLOC_020904
pore-forming toxin Hfr-2;	3.77114	XLOC_022659
inorganic pyrophosphatase 1-like;	3.54395	XLOC_054428
non-specific lipid-transfer 2-like;	3.45288	XLOC_020420
pore-forming toxin Hfr-2;	3.40421	XLOC_022648
polyphenol oxidase;	3.2681	XLOC_047958
Peptidase B;	3.12648	XLOC_050487
NRT1 PTR FAMILY;	3.12027	XLOC_038928
NRT1 PTR FAMILY -like;	2.88328	XLOC_034861
monothiol glutaredoxin-S17;	2.86094	XLOC_048054
D-3-phosphoglycerate dehydrogenase chloroplastic-like;	2.76911	XLOC_049549
hypothetical protein BVRB_7g173880;	2.75406	XLOC_046809
1-aminocyclopropane-1-carboxylate oxidase homolog 4-like;	2.74922	XLOC_019274
water-stress inducible;	2.67741	XLOC_032912
orf133b gene product (mitochondrion);	2.66832	XLOC_033746
phosphatidylinositol 4-kinase gamma 3-like;	2.39637	XLOC_024285
U-box domain-containing 19-like;	2.32369	XLOC_034995
NRT1 PTR FAMILY -like;	2.26687	XLOC_026206
defensin J1-2-like;	2.25397	XLOC_034905
methionine gamma-lyase-like;	2.1751	XLOC_031056
low-temperature-induced cysteine ase-like;	2.16511	XLOC_018772
elongation factor 1-alpha;	2.154	XLOC_043161
down-regulated
EGF domain-specific O-linked N-acetylglucosamine transferase-like;	-26.5868	XLOC_026258
ribosome-inactivating;	-24.0366	XLOC_048458
EXORDIUM-like;	-18.969	XLOC_016733
probable xyloglucan endotransglucosylase hydrolase 23;	-18.8094	XLOC_023060
YLS9-like;	-14.9707	XLOC_052823
EXORDIUM-like;	-14.3761	XLOC_016422
chlorophyll a-b binding chloroplastic-like;	-11.12	XLOC_004905
golgin subfamily B member 1 isoform X1; golgin subfamily B member 1 isoform X2;	-10.1581	XLOC_041663
probable beta-D-xylosidase 2;	-10.1259	XLOC_035693
basic 7S globulin-like;	-9.64506	XLOC_030764
myosin heavy chain kinase B;	-9.57784	XLOC_040807
Heat-labile enterotoxin A chain;	-9.01052	XLOC_008618
aquaporin TIP2-1;	-8.43817	XLOC_056008
HTH-type transcriptional regulator ptxE;	-7.93	XLOC_038203
tubulin beta-2 chain;	-7.5529	XLOC_046234
malate glyoxysomal;	-7.04818	XLOC_033293
AP2 ERF and B3 domain-containing transcription factor RAV1;	-7.0471	XLOC_039104
EXORDIUM-like 2;	-6.3767	XLOC_054770
fasciclin-like arabinogalactan 17;	-6.37489	XLOC_032732
glucan endo-1,3-beta-glucosidase-like;	-6.33665	XLOC_027335
chlorophyll a-b binding chloroplastic-like;	-5.84061	XLOC_004937
plasma membrane-associated cation-binding 1;	-5.648	XLOC_043642
zinc finger ZAT10-like;	-5.35483	XLOC_018740
cytochrome P450 76AD1;	-5.04722	XLOC_056068
YLS9-like;	-4.98986	XLOC_042725
carbohydrate binding domain-containing precursor;	-4.82216	XLOC_007147
ethylene-responsive transcription factor ERF061;	-4.78477	XLOC_030707
3-ketoacyl- synthase 11-like;	-4.77477	XLOC_042432
ribulose bisphosphate carboxylase small chloroplastic;	-4.76379	XLOC_021719
BAHD acyltransferase DCR;	-4.50257	XLOC_024395
PREDICTED: uncharacterized protein LOC104907951;	-4.47783	XLOC_036004
ribosome-inactivating;	-4.25969	XLOC_008632
auxin-binding ABP19a-like;	-4.20848	XLOC_002666
polygalacturonase inhibitor;	-4.18884	XLOC_025958
ribosome-inactivating;	-4.17267	XLOC_015324
calcium-dependent kinase 32-like;	-4.17223	XLOC_008717
MLP 31;	-4.10642	XLOC_017659
tubulin beta-1 chain;	-4.04441	XLOC_031203
alpha amylase inhibitor;	-4.03495	XLOC_026097
metallothionein;	-3.92298	XLOC_011180
bark storage A-like;	-3.82039	XLOC_020807
MLP 43;	-3.82002	XLOC_041865
cysteine ase inhibitor A;	-3.68027	XLOC_019188
ammonium transporter 1 member 3-like;	-3.59191	XLOC_046206
cytochrome P450 CYP72A219-like;	-3.56712	XLOC_018149
ABC transporter G family member 22 isoform X1;	-3.55453	XLOC_032750
fasciclin-like arabinogalactan 8;	-3.46761	XLOC_019290
glucan endo-1,3-beta-glucosidase 8-like;	-3.46758	XLOC_025153
trichome birefringence-like 42;	-3.40759	XLOC_054036
PREDICTED: uncharacterized protein LOC104887540;	-3.36244	XLOC_023266
ubiquitin-conjugating enzyme E2-17 kDa-like;	-3.31151	XLOC_055051
probable methyltransferase PMT15;	-3.2649	XLOC_026759
probable aquaporin PIP2-8;	-3.25656	XLOC_055026
ubiquitin-conjugating enzyme E2 28;	-3.231	XLOC_024590
sugar transport 14-like;	-3.18429	XLOC_050739
serine threonine- kinase SAPK2;	-3.09507	XLOC_038230
snakin-2;	-3.0611	XLOC_055120
polygalacturonase 1 beta 3;	-3.04318	XLOC_041213
subtilisin-like protease;	-3.00789	XLOC_036461
1-aminocyclopropane-1-carboxylate synthase;	-2.98959	XLOC_030755
albumin-2;	-2.97212	XLOC_027513
G-type lectin S-receptor-like serine threonine- kinase At1g11330;	-2.9143	XLOC_007667
heavy metal-associated isoprenylated plant 3-like;	-2.87362	XLOC_043283
aquaporin TIP1-1;	-2.85492	XLOC_047607
nodulin-related 1-like;	-2.83182	XLOC_037696
bidirectional sugar transporter SWEET14-like;	-2.82324	XLOC_034363
protochlorophyllide chloroplastic;	-2.81437	XLOC_029526
23 kDa jasmonate-induced -like;	-2.7712	XLOC_041249
cytochrome P450 86A22;	-2.76893	XLOC_030784
monothiol glutaredoxin-S11-like;	-2.76297	XLOC_004754
fasciclin-like arabinogalactan 1;	-2.7628	XLOC_029803
beta-glucosidase 12-like;	-2.65378	XLOC_033267
transcription factor bHLH57;	-2.63984	XLOC_015969
ubiquitin-conjugating enzyme E2 28;	-2.58334	XLOC_016046
serine carboxypeptidase-like 18;	-2.5145	XLOC_055637
EXORDIUM-like 3;	-2.47766	XLOC_024815
haloacid dehalogenase-like hydrolase domain-containing At4g39970;	-2.44862	XLOC_037289
glucan endo-1,3-beta-glucosidase-like;	-2.37764	XLOC_027583
UDP-glucuronate 4-epimerase 6;	-2.35018	XLOC_026590
omega-hydroxypalmitate O-feruloyl transferase-like;	-2.25669	XLOC_007996
PREDICTED: uncharacterized protein LOC104904451;	-2.23021	XLOC_055858
fasciclin-like arabinogalactan 17;	-2.1301	XLOC_046661
phosphoinositide phospholipase C 2-like;	-2.1274	XLOC_020238
187-kDa microtubule-associated AIR9-like;	-2.06483	XLOC_016759
BAG family molecular chaperone regulator 1;	-2.04421	XLOC_026686
tRNA-splicing ligase;	-2.0362	XLOC_027215
no hits;	-2.01687	XLOC_016093
LIM domain-containing WLIM1-like;	-2.01363	XLOC_018716
cytokinin riboside 5 -monophosphate phosphoribohydrolase LOG5-like;	-2.01256	XLOC_054940

## Sheet: STRESS-H150vsH300
SALT STRESS_COMMON
H150 vs. H300
up-regulated
beta-amylase chloroplastic;	3.30901	XLOC_036318
glucan endo-1,3-beta-glucosidase-like;	2.92539	XLOC_020288
polyphenol chloroplastic-like;	2.82602	XLOC_037416
phloem filament PP1;	2.5338	XLOC_056368
expansin A10;	2.23581	XLOC_023534
orf133b gene product (mitochondrion);	2.20811	XLOC_033746
NRT1 PTR FAMILY -like;	2.11998	XLOC_020904
down-regulated
cytochrome P450 76AD1;	-10.2735	XLOC_056068
cysteine ase inhibitor A;	-6.77326	XLOC_019188
malate glyoxysomal;	-4.3967	XLOC_033293
ribosome-inactivating;	-3.70178	XLOC_015324
MLP 43;	-3.67155	XLOC_050716
pentatricopeptide repeat-containing At3g50420;	-2.79078	XLOC_019498
probable inactive purple acid phosphatase 27;	-2.62774	XLOC_012120
bark storage A-like;	-2.35124	XLOC_020807
beta-glucosidase 12-like;	-2.28124	XLOC_033267

## Sheet: SHOCK_MCvsM150
SALT SHOCK_COMMON
MC vs. M150
up-regulated
transcription factor bHLH137-like; transcription factor bHLH137-like;	37.2679	XLOC_034486
lysine-rich arabinogalactan 18-like;	35.1704	XLOC_036455
Classical arabinogalactan 5;	26.6326	XLOC_016696
peamaclein-like;	26.2019	XLOC_046490
GAST1-like; GAST1-like; GAST1 isoform X1;	21.5072	XLOC_027346
expansin A10;	20.2218	XLOC_023534
stem-specific TSJT1-like;	19.7425	XLOC_047939
vacuolar-processing enzyme-like;	19.1368	XLOC_021040
aquaporin TIP2-1;	18.1601	XLOC_056008
lamin;	17.3228	XLOC_022589
beta-amylase chloroplastic;	16.625	XLOC_036318
PIN-LIKES 7 isoform X1;	16.1895	XLOC_037589
GEM 5;	15.1095	XLOC_041274
xyloglucan endotransglucosylase hydrolase 9;	13.9087	XLOC_013374
hypothetical protein BVRB_3g061120;	13.8661	XLOC_025850
COBRA 7;	13.5187	XLOC_023895
L-ascorbate oxidase homolog;	13.2116	XLOC_037055
gibberellin-regulated 14;	13.1165	XLOC_003821
auxin-responsive SAUR72-like;	12.8174	XLOC_046011
hypothetical protein BVRB_3g061040;	12.2556	XLOC_025839
S-type anion channel SLAH2-like;	12.2043	XLOC_024607
lipid-binding At4g00165;	11.7883	XLOC_019471
probable alpha,alpha-trehalose-phosphate synthase [UDP-forming] 9;	11.7254	XLOC_035184
chitotriosidase-1-like;	11.6961	XLOC_037700
beta-galactosidase;	11.3544	XLOC_009054
3-ketoacyl- synthase 19-like;	11.2566	XLOC_021690
peroxidase P7-like;	10.876	XLOC_020575
L-ascorbate oxidase homolog;	10.8094	XLOC_031211
pollen-specific SF21-like;	10.742	XLOC_004962
beta-galactosidase 10;	10.4754	XLOC_028160
expansin-A8;	10.3942	XLOC_023390
alpha-L-fucosidase 2;	10.2547	XLOC_056130
xyloglucan endotransglucosylase hydrolase 2;	9.90076	XLOC_026612
cytochrome P450 710A1-like;	9.02058	XLOC_003448
tonoplast dicarboxylate transporter;	8.75453	XLOC_048250
L-ascorbate oxidase homolog;	8.66152	XLOC_010202
probable cyclic nucleotide-gated ion channel 14;	8.53985	XLOC_023789
TPR repeat-containing thioredoxin TTL1-like;	8.42782	XLOC_016483
glucuronokinase 1;	8.1426	XLOC_039592
NHL repeat;	7.45609	XLOC_041235
EGF domain-specific O-linked N-acetylglucosamine transferase-like;	7.3104	XLOC_026258
beta-D-xylosidase 1;	7.28869	XLOC_024654
monocopper oxidase SKU5;	7.25467	XLOC_030592
L-ascorbate oxidase homolog; L-ascorbate oxidase homolog;	7.18785	XLOC_048489
auxin transporter 2;	7.13335	XLOC_033923
probable membrane-associated kinase regulator 6;	7.08383	XLOC_024349
PREDICTED: uncharacterized protein LOC104902677;	7.08143	XLOC_018789
arabinogalactan peptide 13;	6.93425	XLOC_025123
tetratricopeptide repeat 28-like;	6.88545	XLOC_035015
hexokinase-3-like;	6.86172	XLOC_027340
extracellular ligand-gated ion channel;	6.84808	XLOC_029707
expansin-like A2;	6.68441	XLOC_054945
probable beta-D-xylosidase 2;	6.67825	XLOC_035693
probable serine threonine- kinase At1g01540;	6.4759	XLOC_018787
bifunctional UDP-glucose 4-epimerase and UDP-xylose 4-epimerase 1;	6.47222	XLOC_030811
receptor kinase TMK1-like;	6.41127	XLOC_055129
cinnamoyl- reductase 1-like;	6.13222	XLOC_027566
carboxyvinyl-carboxyphosphonate chloroplastic-like;	5.99716	XLOC_013272
YLS9-like;	5.9869	XLOC_052823
auxin-binding ABP19a-like;	5.9453	XLOC_002666
cytochrome P450 85A;	5.83078	XLOC_020016
probable LRR receptor-like serine threonine- kinase At4g26540;	5.8267	XLOC_030030
glycerophosphodiester phosphodiesterase GDPDL3-like;	5.80562	XLOC_029751
UDP-galactose transporter 2;	5.78601	XLOC_036987
UDP-glucuronate 4-epimerase 6;	5.71249	XLOC_026590
DUF1005 family;	5.70525	XLOC_056089
GDSL esterase lipase At5g45670-like;	5.65807	XLOC_049130
aquaporin TIP1-1;	5.64827	XLOC_047607
receptor kinase THESEUS 1;	5.63232	XLOC_029550
PREDICTED: uncharacterized protein LOC104908930 isoform X1;	5.63217	XLOC_007805
probable inactive purple acid phosphatase 27;	5.58346	XLOC_012120
trehalose-phosphate phosphatase A;	5.53909	XLOC_027053
UDP-glucuronate 4-epimerase 3;	5.49104	XLOC_019249
3-ketoacyl- synthase 11-like;	5.42333	XLOC_042432
inositol transporter 1;	5.40214	XLOC_024722
subfamily C member 7;	5.37845	XLOC_035690
14 kDa proline-rich -like;	5.35646	XLOC_020623
ribonuclease 1;	5.34548	XLOC_042045
xyloglucan endotransglucosylase hydrolase 2;	5.33774	XLOC_026567
transcription factor DIVARICATA;	5.33294	XLOC_004003
patellin-3-like;	5.27057	XLOC_015511
beta-galactosidase 1;	5.26076	XLOC_046425
peroxidase 60;	5.22264	XLOC_046378
probable polygalacturonase;	5.19491	XLOC_024015
suppressor SRP40-like;	5.15431	XLOC_051150
NUCLEAR FUSION DEFECTIVE 4-like;	5.04908	XLOC_034890
PREDICTED: uncharacterized protein LOC104896432;	5.03154	XLOC_038831
leucine-rich repeat extensin 4;	5.01236	XLOC_051047
probable aquaporin PIP2-8;	5.00628	XLOC_055026
sterol 3-beta-glucosyltransferase UGT80B1 isoform X1;	4.98202	XLOC_017582
cytochrome P450 83B1-like;	4.93196	XLOC_016877
RNA-binding BRN1;	4.87499	XLOC_008826
transcription initiation factor TFIID subunit 7-like;	4.81311	XLOC_007817
cellulose synthase A catalytic subunit 2 [UDP-forming]-like;	4.79925	XLOC_034939
fasciclin-like arabinogalactan 17;	4.74553	XLOC_032732
chloride channel CLC-b;	4.71285	XLOC_023327
PREDICTED: uncharacterized protein LOC104907951;	4.69674	XLOC_036004
probable aquaporin PIP1-4;	4.67572	XLOC_019782
defensin;	4.57852	XLOC_034910
beta-galactosidase 8;	4.50645	XLOC_053343
probable methyltransferase PMT3;	4.46574	XLOC_024055
Nucleotide-diphospho-sugar transferases superfamily;	4.46559	XLOC_051142
hydrophobic RCI2B;	4.45449	XLOC_028002
Inhibitor of trypsin and hageman factor;	4.44179	XLOC_050571
probable LRR receptor-like serine threonine- kinase At4g36180;	4.38021	XLOC_055723
GPI-anchored LORELEI-like;	4.37414	XLOC_052687
uroporphyrinogen-III C-methyltransferase;	4.35958	XLOC_010812
cysteine-rich repeat secretory 3-like;	4.35068	XLOC_024020
Hop-interacting THI031;	4.3343	XLOC_029721
scopoletin glucosyltransferase;	4.33274	XLOC_055736
metalloendo ase 1-like;	4.29754	XLOC_006070
PREDICTED: uncharacterized protein LOC104906799;	4.28549	XLOC_000134
plasma membrane-associated cation-binding 1;	4.27774	XLOC_043642
expansin-A10-like;	4.2659	XLOC_041792
deSI At4g17486;	4.25418	XLOC_055340
Calmodulin-binding heat-shock;	4.24649	XLOC_022696
receptor kinase FERONIA;	4.22848	XLOC_042625
cfxQ homolog; cfxQ homolog;	4.16827	XLOC_051083
glycerophosphodiester phosphodiesterase GDPDL3-like;	4.15659	XLOC_029750
probable galacturonosyltransferase-like 9;	4.15555	XLOC_042117
PREDICTED: uncharacterized protein LOC104894433;	4.15284	XLOC_035442
inositol 3-kinase;	4.14534	XLOC_046713
aspartic ase CDR1-like;	4.13455	XLOC_041237
probable xyloglucan endotransglucosylase hydrolase 28;	4.12776	XLOC_002095
glucan endo-1,3-beta-glucosidase-like;	4.10787	XLOC_020288
L-type lectin-domain containing receptor kinase -like;	4.09476	XLOC_020282
myosin heavy chain kinase B;	4.07438	XLOC_040807
cysteine-rich and transmembrane domain-containing A;	4.05809	XLOC_026120
cellulose synthase A catalytic subunit 1 [UDP-forming];	3.98879	XLOC_023561
calponin homology domain-containing DDB_G0272472;	3.98591	XLOC_008945
polygalacturonate 4-alpha-galacturonosyltransferase;	3.96984	XLOC_012407
sodium hydrogen exchanger 8 isoform X1;	3.96588	XLOC_037069
organic cation carnitine transporter 7-like;	3.95668	XLOC_029194
DNA-damage-repair toleration DRT100-like;	3.93308	XLOC_027281
bidirectional sugar transporter SWEET2;	3.91711	XLOC_001583
ZINC INDUCED FACILITATOR-LIKE 1-like;	3.90475	XLOC_026519
hypersensitive-induced response 1;	3.89802	XLOC_023035
beta-glucosidase 3B-like;	3.89154	XLOC_032940
dihydrodipicolinate reductase chloroplastic;	3.87743	XLOC_026764
fasciclin-like arabinogalactan 8;	3.87611	XLOC_019290
cellulose synthase D3;	3.85214	XLOC_023975
carbohydrate binding domain-containing precursor;	3.83177	XLOC_007147
alpha-l-fucosidase 2;	3.82596	XLOC_056129
BAG family molecular chaperone regulator 1-like;	3.80591	XLOC_030825
xyloglucan 6-xylosyltransferase 2-like;	3.77545	XLOC_005926
acylpyruvase mitochondrial;	3.74654	XLOC_047250
UDP-glucuronate 4-epimerase 1;	3.74294	XLOC_050423
ubiquinol oxidase mitochondrial-like;	3.71806	XLOC_032205
ubiquitin-conjugating enzyme E2-17 kDa;	3.71293	XLOC_036777
probable receptor kinase At5g24010;	3.69822	XLOC_015669
probable magnesium transporter NIPA6;	3.69084	XLOC_055105
LIMR family At5g01460;	3.67672	XLOC_031358
glucan endo-1,3-beta-glucosidase 4;	3.67619	XLOC_027228
cytochrome P450 81F3-like;	3.65882	XLOC_011234
chloride channel CLC-b;	3.63184	XLOC_034418
UDP-glucosyl transferase isoform 1;	3.62658	XLOC_021563
receptor kinase HERK 1;	3.62638	XLOC_046323
remorin;	3.62311	XLOC_011303
F-box PP2-B10-like;	3.61233	XLOC_028088
trichome birefringence-like 41;	3.6082	XLOC_001486
alpha beta hydrolase family;	3.59564	XLOC_013118
GATA transcription factor 8-like;	3.58604	XLOC_042881
chaperone dnaJ chloroplastic;	3.58286	XLOC_036324
palmitoyl-acyl carrier chloroplastic;	3.57879	XLOC_051021
probable serine threonine- kinase DDB_G0282963 isoform X1;	3.53735	XLOC_028535
pollen-specific leucine-rich repeat extensin 1;	3.53008	XLOC_011915
acidic endochitinase;	3.52079	XLOC_024341
probable arabinose 5-phosphate isomerase;	3.51679	XLOC_030433
probable methyltransferase PMT26;	3.50715	XLOC_028210
probable phosphatase 2C 12;	3.49301	XLOC_010990
xyloglucan endotransglycosylase hydrolase;	3.46722	XLOC_016782
subtilisin-like protease;	3.46573	XLOC_007482
probable serine threonine- kinase At1g01540;	3.4349	XLOC_015664
trifunctional UDP-glucose 4,6-dehydratase UDP-4-keto-6-deoxy-D-glucose 3,5-epimerase UDP-4-keto-L-rhamnose-reductase RHM1;	3.42148	XLOC_024663
glutathione-specific gamma-glutamylcyclotransferase 2;	3.395	XLOC_021241
1-aminocyclopropane-1-carboxylate oxidase homolog 1-like;	3.38398	XLOC_036946
CTP synthase-like isoform X1;	3.37033	XLOC_035476
endoglucanase 10-like;	3.35381	XLOC_010408
MOB kinase activator-like 1A;	3.34712	XLOC_002687
IQ-DOMAIN 1;	3.33219	XLOC_043174
tubulin beta-2 chain;	3.31983	XLOC_046234
DUF594 family;	3.31758	XLOC_008086
G-type lectin S-receptor-like serine threonine- kinase SD2-5;	3.29505	XLOC_020147
extracellular ligand-gated ion channel;	3.27181	XLOC_029705
MLO 1;	3.26742	XLOC_035475
cytochrome P450 71A1-like;	3.25984	XLOC_047048
O-linked-mannose beta-1,4-N-acetylglucosaminyltransferase 2-like;	3.25733	XLOC_029881
PREDICTED: uncharacterized protein At3g49720;	3.25176	XLOC_036425
transmembrane 128;	3.23804	XLOC_050964
Binding isoform 1;	3.23472	XLOC_037571
dynamin-related 1C;	3.22666	XLOC_018704
ribosome-binding factor chloroplastic;	3.22216	XLOC_000779
PREDICTED: uncharacterized protein LOC104907598;	3.21632	XLOC_004858
Integral membrane HPP family;	3.20186	XLOC_035089
serine carboxypeptidase-like 40;	3.17617	XLOC_020067
dihydroceramide fatty acyl 2-hydroxylase FAH1-like;	3.15703	XLOC_009827
serine threonine- phosphatase 7 long form homolog;	3.15568	XLOC_033626
ABC transporter C family member 5;	3.1438	XLOC_045263
amino acid transporter ANTL1-like;	3.14201	XLOC_037579
NRT1 PTR FAMILY -like;	3.13775	XLOC_034861
EPIDERMAL PATTERNING FACTOR 9;	3.11202	XLOC_010337
oleoyl-acyl carrier thioesterase chloroplastic;	3.11109	XLOC_004132
Macrolide export ATP-binding permease; gibberellin-regulated 4-like;	3.10747	XLOC_034823
probable galacturonosyltransferase-like 7;	3.09996	XLOC_044676
sugar transporter ERD6-like 6;	3.07968	XLOC_036699
transcription factor MYB44-like;	3.0774	XLOC_056141
UDP-D-apiose UDP-D-xylose synthase 2;	3.07217	XLOC_054153
GDSL esterase lipase At3g26430-like;	3.06101	XLOC_005029
PREDICTED: uncharacterized protein LOC104893259;	3.05633	XLOC_015905
acyl carrier chloroplastic-like;	3.04774	XLOC_034449
thaumatin;	3.03871	XLOC_030806
beta-amylase chloroplastic;	3.03532	XLOC_008173
O-fucosyltransferase family; O-fucosyltransferase family;	3.03469	XLOC_047263
NUCLEAR FUSION DEFECTIVE 4-like;	3.02996	XLOC_036667
187-kDa microtubule-associated AIR9-like;	3.02604	XLOC_016759
serine carboxypeptidase-like 27;	3.02235	XLOC_008378
cellulose synthase A catalytic subunit 3 [UDP-forming];	3.01933	XLOC_008725
delta(24)-sterol reductase;	3.01392	XLOC_051643
E3 ubiquitin- ligase MARCH2;	2.99262	XLOC_026093
molybdate-anion transporter-like;	2.99185	XLOC_031417
sugar transporter ERD6-like 7;	2.99082	XLOC_011343
gamma-tocopherol methyltransferase;	2.99073	XLOC_024093
carboxylesterase 1-like;	2.97991	XLOC_026986
fasciclin-like arabinogalactan 17;	2.97104	XLOC_046661
probable galactinol--sucrose galactosyltransferase 2;	2.968	XLOC_008722
probable alpha,alpha-trehalose-phosphate synthase [UDP-forming] 7;	2.96009	XLOC_023960
probable xyloglucan endotransglucosylase hydrolase 30;	2.94754	XLOC_032493
PLANT CADMIUM RESISTANCE 2-like;	2.94492	XLOC_007561
GATA transcription factor 22;	2.94141	XLOC_009880
peamaclein-like;	2.92663	XLOC_046495
coatomer subunit alpha-1-like;	2.92189	XLOC_015786
2-aminoethanethiol dioxygenase;	2.91743	XLOC_034810
no hits;	2.91434	XLOC_000831
fatty acid desaturase chloroplastic-like;	2.91331	XLOC_029831
polygalacturonase 1 beta 3;	2.91228	XLOC_041213
fasciclin-like arabinogalactan 1;	2.89554	XLOC_029803
probably inactive leucine-rich repeat receptor kinase At3g28040;	2.88156	XLOC_026529
probable alpha,alpha-trehalose-phosphate synthase [UDP-forming] 11;	2.87424	XLOC_050256
pollen-specific C13;	2.87081	XLOC_016816
WVD2-like 7 isoform X1;	2.8692	XLOC_042113
molybdate-anion transporter-like;	2.85652	XLOC_024531
eyes absent homolog 2;	2.82751	XLOC_031858
uridine diphosphate glucose dehydrogenase;	2.82498	XLOC_045976
plant intracellular Ras-group-related LRR 4-like;	2.81093	XLOC_037597
GTP-binding SAR1A;	2.79865	XLOC_024657
kinesin-13A isoform X1;	2.79624	XLOC_055514
subtilisin-like protease;	2.78723	XLOC_005332
transmembrane 9 superfamily member 11;	2.78649	XLOC_050469
Zinc finger (C3HC4-type RING finger) family;	2.77131	XLOC_001134
YIPF1 homolog;	2.76878	XLOC_028421
uncharacterized LOC8278573 precursor;	2.76002	XLOC_023585
UDP-galactose transporter 2;	2.74872	XLOC_018232
PREDICTED: uncharacterized protein LOC104890522;	2.74103	XLOC_028156
trichome birefringence-like 14; trichome birefringence-like 14;	2.73297	XLOC_027980
TPLATE;	2.72777	XLOC_039430
probable galacturonosyltransferase 4;	2.7215	XLOC_048137
cytochrome P450 CYP72A219-like;	2.71567	XLOC_000430
allene oxide synthase 3;	2.71351	XLOC_055843
interaptin-like isoform X1;	2.70752	XLOC_024269
probable xyloglucan glycosyltransferase 5;	2.69807	XLOC_046471
trifunctional UDP-glucose 4,6-dehydratase UDP-4-keto-6-deoxy-D-glucose 3,5-epimerase UDP-4-keto-L-rhamnose-reductase RHM1;	2.69497	XLOC_001576
1-aminocyclopropane-1-carboxylate oxidase;	2.67977	XLOC_048410
SEC12 1;	2.67365	XLOC_003932
RALF-like 33;	2.66743	XLOC_056150
stomatal closure-related actin-binding 1;	2.66492	XLOC_027382
kDa class V heat shock;	2.65467	XLOC_051576
F-box PP2-A12-like;	2.64473	XLOC_030823
purple acid phosphatase 22-like;	2.63825	XLOC_042575
chitinase 1;	2.63496	XLOC_034094
phosphomannomutase;	2.62309	XLOC_010850
villin-3-like isoform X1;	2.61503	XLOC_026046
E3 ubiquitin- ligase RMA1H1-like;	2.58949	XLOC_047918
tubulin beta chain-like;	2.5884	XLOC_019059
50S ribosomal chloroplastic;	2.58223	XLOC_046216
tubulin beta-5 chain;	2.58002	XLOC_027635
probable arabinosyltransferase ARAD1;	2.57533	XLOC_041586
peroxidase 51-like;	2.57271	XLOC_036375
DOWNY MILDEW RESISTANCE 6;	2.57159	XLOC_021555
allantoate deiminase;	2.55124	XLOC_043855
heterogeneous nuclear ribonucleo 1-like;	2.52717	XLOC_029962
V-type proton ATPase subunit a3-like;	2.52582	XLOC_015789
U-box domain-containing 4-like;	2.51865	XLOC_048238
alpha tubulin 1;	2.50552	XLOC_037452
type I inositol polyphosphate 5-phosphatase 2-like isoform X1;	2.49531	XLOC_056221
transmembrane 9 superfamily member 7;	2.49481	XLOC_009073
24-methylenesterol C-methyltransferase 2;	2.48818	XLOC_010839
vesicle-associated 4-2;	2.47924	XLOC_047655
cellulose synthase A catalytic subunit 2 [UDP-forming]-like;	2.47638	XLOC_017285
Remorin family isoform 1; Remorin family isoform 1;	2.47406	XLOC_006157
pectin acetylesterase 10-like;	2.46769	XLOC_000714
hypothetical protein BVRB_1g019770;	2.46393	XLOC_019546
delta(12)-fatty-acid desaturase FAD2-like;	2.45768	XLOC_025924
alpha-xylosidase 1-like;	2.45414	XLOC_011941
WVD2-like 4 isoform X1;	2.44779	XLOC_032320
zinc finger CCCH domain-containing 53-like isoform X1;	2.44445	XLOC_023093
V-type proton ATPase 16 kDa proteolipid subunit;	2.43088	XLOC_016131
callose synthase 12;	2.4198	XLOC_012497
probable methyltransferase PMT26;	2.4153	XLOC_017041
glucan endo-1,3-beta-glucosidase 4;	2.40741	XLOC_027229
sterol 14-demethylase;	2.39969	XLOC_019382
subtilisin-like protease;	2.39639	XLOC_050794
NC domain-containing;	2.38641	XLOC_030629
uncharacterized GPI-anchored At1g61900-like;	2.37794	XLOC_051600
REDUCED WALL ACETYLATION 2-like isoform X1;	2.37642	XLOC_024453
methylsterol monooxygenase 1-1-like;	2.36343	XLOC_031303
bifunctional dTDP-4-dehydrorhamnose 3,5-epimerase dTDP-4-dehydrorhamnose reductase;	2.36131	XLOC_031242
Coatomer subunit delta;	2.36123	XLOC_055937
probable alpha,alpha-trehalose-phosphate synthase [UDP-forming] 9;	2.35292	XLOC_041234
LOV domain-containing;	2.33275	XLOC_041877
ADP-ribosylation factor 8A;	2.3222	XLOC_036399
probable aquaporin PIP2-1;	2.32089	XLOC_053207
PREDICTED: uncharacterized protein LOC104893168;	2.32023	XLOC_032690
3-hydroxy-3-methylglutaryl-coenzyme A reductase 1;	2.31145	XLOC_054808
Actin cross-linking;	2.30208	XLOC_042098
elicitor-responsive 3;	2.30125	XLOC_015757
and peptidoglycan-binding domain-containing 1;	2.29582	XLOC_051667
2-C-methyl-D-erythritol 4-phosphate cytidylyltransferase;	2.28669	XLOC_020445
cytosolic sulfotransferase 15-like;	2.28033	XLOC_022169
ribonucleoside-diphosphate reductase large subunit;	2.26838	XLOC_037154
villin-4-like;	2.2639	XLOC_050811
domon-like ligand-binding domain-containing precursor;	2.26021	XLOC_035719
PREDICTED: uncharacterized protein LOC104891179;	2.25769	XLOC_028976
trihelix transcription factor GT-2-like;	2.25546	XLOC_036969
PREDICTED: uncharacterized protein LOC104898243;	2.25027	XLOC_042462
sulfite exporter family;	2.24843	XLOC_042927
type-2 histone deacetylase 1;	2.24361	XLOC_036638
trichome birefringence-like 41;	2.24278	XLOC_001491
COP1-interacting 7;	2.23848	XLOC_029516
coatomer subunit zeta-1-like;	2.2353	XLOC_046596
mediator-associated 1-like;	2.23437	XLOC_048606
VAN3-binding -like isoform X1;	2.23315	XLOC_012876
coatomer subunit gamma;	2.22618	XLOC_055817
high-light-induced chloroplastic;	2.20535	XLOC_022886
aspartyl protease family At5g10770-like;	2.20473	XLOC_023724
annexin RJ4;	2.20422	XLOC_023221
GDP-mannose 4,6 dehydratase 1;	2.20367	XLOC_019113
systemin receptor SR160;	2.19369	XLOC_036988
Actin cross-linking;	2.19193	XLOC_023063
cyclase-associated 1-like;	2.18489	XLOC_055324
hypothetical protein BVRB_5g125770;	2.16765	XLOC_010101
probable uridine nucleosidase 2;	2.16697	XLOC_042016
probable serine threonine- kinase WNK9;	2.16625	XLOC_028605
cellulose synthase A catalytic subunit 1 [UDP-forming];	2.16064	XLOC_053223
Sulfite exporter family;	2.15415	XLOC_055519
homeobox-leucine zipper ATHB-12-like;	2.13221	XLOC_000793
cysteine-rich and transmembrane domain-containing A-like;	2.10342	XLOC_055646
filament-like plant 4;	2.09599	XLOC_001640
importin subunit beta-1-like;	2.09324	XLOC_024259
remorin-like;	2.085	XLOC_030798
26S proteasome non-ATPase regulatory subunit 8 homolog A;	2.06732	XLOC_004427
DNA repair ATPase-related family;	2.0511	XLOC_021335
BAG family molecular chaperone regulator 1;	2.0496	XLOC_026686
down-regulated
cytochrome P450 71D10-like;	-30.8263	XLOC_050350
beta-glucosidase 12-like;	-23.2797	XLOC_041948
beta-amylase;	-21.2061	XLOC_051836
kunitz trypsin inhibitor;	-17.3507	XLOC_011040
beta-amyrin synthase;	-13.6099	XLOC_047375
kunitz trypsin inhibitor 2;	-12.5254	XLOC_028454
ribosome-inactivating;	-11.8529	XLOC_031638
bark storage A-like;	-11.2523	XLOC_024568
cinnamoyl- reductase 1;	-11.042	XLOC_018851
leaf L-A-like;	-10.6763	XLOC_051102
pore-forming toxin Hfr-2;	-9.73965	XLOC_022659
hypothetical protein BVRB_2g029780;	-9.24524	XLOC_020573
Protease inhibitor;	-8.49044	XLOC_035406
bark storage A-like;	-8.48274	XLOC_024108
WAT1-related At4g08300-like;	-8.04231	XLOC_040949
probable inactive purple acid phosphatase 29;	-8.00754	XLOC_050287
probable mannitol dehydrogenase;	-7.96144	XLOC_037010
ribosome-inactivating lychnin;	-7.82516	XLOC_051725
pore-forming toxin Hfr-2;	-7.57308	XLOC_049136
beta-glucosidase 12-like;	-7.2101	XLOC_033267
acyl- thioesterase 2-like;	-7.10079	XLOC_055477
type 2 ribosome-inactivating precursor;	-6.90538	XLOC_003677
hypothetical protein BVRB_9g223650;	-6.82699	XLOC_056132
non-specific lipid-transfer 2-like;	-5.70739	XLOC_020420
alpha-glucosidase;	-5.63885	XLOC_024623
mannose glucose-specific lectin;	-5.59435	XLOC_029916
caffeic acid 3-O-methyltransferase;	-5.5389	XLOC_024508
senescence-associated family;	-5.43071	XLOC_015304
probable S-adenosylmethionine-dependent methyltransferase At5g38100;	-5.40101	XLOC_021147
chlorophyll a-b binding chloroplastic;	-5.39252	XLOC_030371
cysteine protease RD19A;	-5.31968	XLOC_055786
UDP-glycosyltransferase 79B6-like;	-5.22257	XLOC_041903
suppressor of disruption of TFIIS;	-5.19383	XLOC_030930
hypothetical protein BVRB_9g216360;	-5.14343	XLOC_055753
alpha amylase inhibitor;	-5.06949	XLOC_026097
U-box domain-containing 19-like;	-5.01319	XLOC_034995
PREDICTED: uncharacterized protein LOC104884995;	-5.0092	XLOC_013471
probable serine threonine- kinase WNK5;	-5.00091	XLOC_042404
homeobox-leucine zipper HAT4-like;	-4.97391	XLOC_031630
NRT1 PTR FAMILY -like;	-4.96086	XLOC_020904
bZIP transcription factor 53-like;	-4.87239	XLOC_036565
EXORDIUM-like 2;	-4.838	XLOC_054770
senescence-associated family;	-4.79656	XLOC_072251
glucose-1-phosphate adenylyltransferase large subunit 1;	-4.7929	XLOC_055301
Heat-labile enterotoxin A chain;	-4.7279	XLOC_008618
chlorophyll a-b binding chloroplastic-like;	-4.6442	XLOC_004905
ABC transporter C family member 14-like;	-4.61119	XLOC_005899
alpha-galactosidase 1-like;	-4.58156	XLOC_021139
peroxidase 60;	-4.57959	XLOC_046377
prolyl endopeptidase-like;	-4.57255	XLOC_010185
cellulose synthase G1;	-4.53461	XLOC_024980
plant senescence-associated;	-4.49727	XLOC_015031
hypothetical protein BVRB_7g168120;	-4.48072	XLOC_009233
7-deoxyloganetin glucosyltransferase-like;	-4.43403	XLOC_016435
Zinc finger CONSTANS-LIKE 5;	-4.29867	XLOC_024293
mannose glucose-specific lectin;	-4.26327	XLOC_022620
ER lumen -retaining receptor;	-4.22289	XLOC_047480
WAT1-related At4g08300-like;	-4.0953	XLOC_015857
protochlorophyllide-dependent translocon component chloroplastic;	-4.05401	XLOC_027472
senescence-associated family;	-4.05317	XLOC_050319
mannose glucose-specific lectin;	-4.05185	XLOC_022623
glycine-rich A3-like;	-4.05014	XLOC_015852
senescence-associated family;	-3.98434	XLOC_031729
WALLS ARE THIN 1-like;	-3.96272	XLOC_015791
E6;	-3.92788	XLOC_053817
serine threonine- kinase SAPK2;	-3.89694	XLOC_038230
---NA---;	-3.88822	XLOC_075548
bark storage A-like;	-3.87396	XLOC_020807
G-type lectin S-receptor-like serine threonine- kinase At1g11330;	-3.84624	XLOC_043607
SRG1-like;	-3.83453	XLOC_055641
chlorophyll a-b binding chloroplastic-like;	-3.8146	XLOC_004937
REVEILLE 8 isoform X1; REVEILLE 8 isoform X1;	-3.81319	XLOC_003746
beta-glucosidase 12-like;	-3.79729	XLOC_027271
dehydrogenase reductase SDR family member 7;	-3.71062	XLOC_020813
aspartic ase PCS1;	-3.69335	XLOC_020305
remorin-like;	-3.655	XLOC_026017
glucose-6-phosphate 1-epimerase;	-3.64735	XLOC_031151
hypothetical protein BVRB_6g132490;	-3.60445	XLOC_036928
mannan endo-1,4-beta-mannosidase 7;	-3.54636	XLOC_036551
ascorbate peroxidase;	-3.53691	XLOC_052979
SODIUM POTASSIUM ROOT DEFECTIVE 2;	-3.53412	XLOC_046842
peroxidase P7-like;	-3.51994	XLOC_053662
flavin-dependent oxidoreductase FOX2-like;	-3.51743	XLOC_007870
hypothetical protein BVRB_9g216480;	-3.51421	XLOC_055266
fructose-bisphosphate cytoplasmic isozyme 1;	-3.47444	XLOC_030033
CURVATURE THYLAKOID chloroplastic;	-3.45918	XLOC_015968
calcineurin B -interacting kinase;	-3.45724	XLOC_055655
major allergen Pru ar 1-like;	-3.44	XLOC_049517
wall-associated receptor kinase-like 16;	-3.43614	XLOC_025317
chlorophyll a-b binding CP24 chloroplastic;	-3.42722	XLOC_007571
BAG family molecular chaperone regulator 6;	-3.42544	XLOC_016059
galactosyltransferase family;	-3.4031	XLOC_049911
protochlorophyllide chloroplastic;	-3.40037	XLOC_029526
aldehyde oxidase GLOX;	-3.3791	XLOC_028707
oxidoreductase transition metal ion-binding;	-3.31981	XLOC_027243
nicotinamidase 1-like;	-3.28763	XLOC_055550
serine carboxypeptidase-like 50;	-3.26314	XLOC_039487
SRG1-like isoform X1;	-3.2607	XLOC_050867
inactive receptor-like serine threonine- kinase At2g40270;	-3.23467	XLOC_046357
peroxidase 17-like;	-3.22388	XLOC_000569
metallothionein;	-3.22071	XLOC_011180
alpha-glucan H isozyme; alpha-glucan H isozyme;	-3.21151	XLOC_046227
pentatricopeptide repeat-containing chloroplastic;	-3.19667	XLOC_005665
disease resistance RPP13 1;	-3.17813	XLOC_014663
UDP-glycosyltransferase 79B6-like;	-3.1484	XLOC_042116
jasmonate-induced homolog;	-3.12115	XLOC_027642
cysteine ase inhibitor 5-like;	-3.07947	XLOC_019191
monosaccharide-sensing 2;	-3.0356	XLOC_035120
beta-glucosidase 12-like;	-3.03242	XLOC_027270
HMG1 2;	-3.01837	XLOC_008076
alanine--glyoxylate aminotransferase 2 homolog mitochondrial-like;	-3.00955	XLOC_042429
inter-alpha-trypsin inhibitor heavy chain H3;	-3.00287	XLOC_007472
oxygen-evolving enhancer 3- chloroplastic-like;	-2.98039	XLOC_048702
probable phosphatase 2C 24;	-2.97172	XLOC_046765
expansin-like B1;	-2.96179	XLOC_031677
probable phosphatase 2C 25;	-2.96099	XLOC_046690
Nitronate monooxygenase;	-2.95521	XLOC_055158
inter alpha-trypsin heavy chain 4-like;	-2.93718	XLOC_046543
GTP-binding YPTM2;	-2.91715	XLOC_054458
PREDICTED: uncharacterized protein LOC104908246;	-2.91687	XLOC_006389
homeobox-leucine zipper HAT5-like;	-2.91656	XLOC_034857
pore-forming toxin Hfr-2;	-2.89251	XLOC_022648
calcium-binding EF hand family;	-2.88282	XLOC_019107
photosynthetic NDH subunit of subcomplex B chloroplastic;	-2.87444	XLOC_039225
hypothetical protein BVRB_9g216320;	-2.8702	XLOC_055749
elongation factor;	-2.86632	XLOC_035343
NADP-dependent malic enzyme;	-2.84544	XLOC_050753
phytase (plasmid);	-2.83905	XLOC_041247
Pentatricopeptide repeat superfamily isoform 1;	-2.83599	XLOC_024628
ACT domain-containing ACR11;	-2.83522	XLOC_049558
ribosome-inactivating;	-2.77547	XLOC_015324
hypothetical protein BVRB_7g178760;	-2.77283	XLOC_047478
1-aminocyclopropane-1-carboxylate synthase;	-2.77095	XLOC_030755
U-box domain-containing 4;	-2.77047	XLOC_020459
cysteine-rich receptor kinase 10;	-2.76966	XLOC_048782
TAPETUM DETERMINANT 1-like; TAPETUM DETERMINANT 1-like;	-2.76356	XLOC_020642
wall-associated receptor kinase 2-like;	-2.75765	XLOC_027450
tetrapyrrole-binding chloroplastic;	-2.744	XLOC_025011
plastid-lipid-associated chloroplastic;	-2.73403	XLOC_048297
cytochrome P450 family;	-2.73269	XLOC_055916
cysteine ase inhibitor A;	-2.72949	XLOC_019188
photosystem II core complex s chloroplastic;	-2.71488	XLOC_040834
peptidyl-prolyl cis-trans isomerase FKBP12;	-2.71485	XLOC_055562
thiamine thiazole synthase chloroplastic-like;	-2.6717	XLOC_023489
NAD(P)H-quinone oxidoreductase subunit chloroplastic;	-2.66963	XLOC_030697
hypothetical protein BVRB_9g217080;	-2.66224	XLOC_055295
cysteine ase inhibitor A;	-2.66108	XLOC_019187
serine-rich family;	-2.65049	XLOC_051066
dormancy-associated homolog 3-like isoform X2;	-2.63938	XLOC_027784
heme-binding chloroplastic;	-2.62866	XLOC_042796
fructose-1,6- cytosolic;	-2.6269	XLOC_017202
zinc finger CCCH domain-containing 66;	-2.62666	XLOC_046696
jasmonate-induced homolog;	-2.61569	XLOC_024666
50S ribosomal L18;	-2.61136	XLOC_027785
caffeic acid 3-O-methyltransferase;	-2.60931	XLOC_024179
Histone acetyltransferase KAT6A; Disulfide bond formation B;	-2.60387	XLOC_041805
protochlorophyllide reductase;	-2.60366	XLOC_053529
sugar transporter ERD6-like 5;	-2.58521	XLOC_002079
desiccation protectant Lea14 homolog;	-2.5775	XLOC_016070
jasmonate-induced homolog;	-2.57694	XLOC_027641
aspartic ase nepenthesin-1;	-2.57239	XLOC_035780
mitochondrial uncoupling 5-like;	-2.57056	XLOC_038301
purple acid phosphatase 2-like;	-2.56067	XLOC_015792
bidirectional sugar transporter SWEET14-like;	-2.51886	XLOC_034363
rhodanese-like domain-containing chloroplastic;	-2.50955	XLOC_025793
probable low-specificity L-threonine aldolase 1;	-2.50621	XLOC_005693
probable inactive purple acid phosphatase 27;	-2.49827	XLOC_033459
thylakoid lumenal 29 kDa chloroplastic;	-2.48009	XLOC_016407
PLATZ transcription factor family;	-2.47574	XLOC_010104
ATP binding;	-2.46297	XLOC_051986
non-functional NADPH-dependent codeinone reductase 2-like;	-2.45355	XLOC_006064
ethylene-responsive transcription factor 4-like;	-2.44869	XLOC_047722
cysteine ase inhibitor A;	-2.44054	XLOC_019190
receptor kinase FERONIA;	-2.42513	XLOC_020468
hydrogen peroxide-induced;	-2.42143	XLOC_023995
jasmonate-induced homolog;	-2.41881	XLOC_051409
aspartic ase-like;	-2.41121	XLOC_028241
Peroxisomal membrane 22 kDa (Mpv17 PMP22) family;	-2.40039	XLOC_018815
hypothetical protein BVRB_9g214670;	-2.398	XLOC_055117
zinc transporter chloroplastic;	-2.38289	XLOC_009887
D-3-phosphoglycerate dehydrogenase chloroplastic-like;	-2.38203	XLOC_049549
hypothetical protein BVRB_9g216340;	-2.37402	XLOC_055751
plant T7N9-9;	-2.33921	XLOC_041868
sodium transporter HKT1-like;	-2.33545	XLOC_054923
pore-forming toxin Hfr-2;	-2.32221	XLOC_040779
DUF1645 family;	-2.29126	XLOC_027826
ferritin- chloroplastic;	-2.282	XLOC_023689
probable LRR receptor-like serine threonine- kinase At4g36180;	-2.27168	XLOC_024163
NAD(P)-binding Rossmann-fold superfamily isoform 1;	-2.27086	XLOC_032480
2-C-methyl-D-erythritol 2,4-cyclodiphosphate chloroplastic;	-2.24067	XLOC_030754
glutamate receptor -like;	-2.20224	XLOC_037348
CHAPERONE-LIKE PROTEIN OF chloroplastic;	-2.19558	XLOC_054664
NADP-dependent glyceraldehyde-3-phosphate dehydrogenase;	-2.18563	XLOC_020205
Leucine-rich repeat family;	-2.17338	XLOC_055731
23 kDa jasmonate-induced -like;	-2.16971	XLOC_041472
phosphoethanolamine N-methyltransferase 1-like;	-2.16702	XLOC_032437
probable beta-D-xylosidase 5;	-2.16082	XLOC_049711
cinnamyl alcohol dehydrogenase;	-2.14307	XLOC_055702
stress up-regulated Nod 19;	-2.13505	XLOC_013944
glycine cleavage system H mitochondrial;	-2.10928	XLOC_031955
60S ribosomal L34;	-2.10852	XLOC_001933
ENHANCED DISEASE RESISTANCE 2-like;	-2.10086	XLOC_050465
NADP-dependent malic enzyme;	-2.09994	XLOC_020956
CBL-interacting kinase 18-like;	-2.08829	XLOC_020129
hypothetical protein BVRB_9g216330;	-2.0473	XLOC_055750

## Sheet: SHOCK-MCvsM300
SALT SHOCK_COMMON
MC vs. M300
up-regulated
fasciclin-like arabinogalactan 9;	88.8537	XLOC_053760
transcription factor bHLH137-like; transcription factor bHLH137-like;	54.303	XLOC_034486
lysine-rich arabinogalactan 18-like;	51.6433	XLOC_036455
stem-specific TSJT1-like;	44.9846	XLOC_047939
peamaclein-like;	37.7818	XLOC_046490
Classical arabinogalactan 5;	37.6553	XLOC_016696
GEM 5;	36.0356	XLOC_041274
expansin A10;	35.292	XLOC_023534
GAST1-like; GAST1-like; GAST1 isoform X1;	31.1023	XLOC_027346
beta-amylase chloroplastic;	30.2755	XLOC_036318
vacuolar-processing enzyme-like;	25.0705	XLOC_021040
PIN-LIKES 7 isoform X1;	24.6441	XLOC_037589
beta-galactosidase;	24.3649	XLOC_009054
lamin;	21.2366	XLOC_022589
expansin-A8;	20.4358	XLOC_023390
hypothetical protein BVRB_3g061040;	19.0028	XLOC_025839
hypothetical protein BVRB_3g061120;	18.3898	XLOC_025850
S-type anion channel SLAH2-like;	18.2807	XLOC_024607
3-ketoacyl- synthase 19-like;	18.1039	XLOC_021690
phosphoenolpyruvate carboxylase kinase 1-like;	18.095	XLOC_028760
COBRA 7;	17.5694	XLOC_023895
gibberellin-regulated 14;	16.8082	XLOC_003821
aquaporin TIP2-1;	16.7672	XLOC_056008
TPR repeat-containing thioredoxin TTL1-like;	16.7176	XLOC_016483
L-ascorbate oxidase homolog;	15.839	XLOC_037055
beta-galactosidase 10;	15.8313	XLOC_028160
probable alpha,alpha-trehalose-phosphate synthase [UDP-forming] 9;	15.5793	XLOC_035184
Inhibitor of trypsin and hageman factor;	15.2034	XLOC_050571
xyloglucan endotransglucosylase hydrolase 9;	15.1249	XLOC_013374
L-ascorbate oxidase homolog;	15.0767	XLOC_031211
peroxidase P7-like;	14.6715	XLOC_020575
xyloglucan endotransglucosylase hydrolase 2;	14.0102	XLOC_026612
lipid-binding At4g00165;	13.797	XLOC_019471
tonoplast dicarboxylate transporter;	13.7054	XLOC_048250
probable beta-D-xylosidase 2;	13.3153	XLOC_035693
carboxyvinyl-carboxyphosphonate chloroplastic-like;	12.7477	XLOC_013272
pollen-specific SF21-like;	12.3695	XLOC_004962
cytochrome P450 710A1-like;	12.346	XLOC_003448
alpha-L-fucosidase 2;	12.3172	XLOC_056130
auxin-responsive SAUR72-like;	11.9106	XLOC_046011
suppressor SRP40-like;	11.8358	XLOC_051150
L-ascorbate oxidase homolog;	11.1217	XLOC_010202
glucuronokinase 1;	10.6841	XLOC_039592
probable cyclic nucleotide-gated ion channel 14;	10.6762	XLOC_023789
extracellular ligand-gated ion channel;	10.3621	XLOC_029707
PREDICTED: uncharacterized protein LOC104902677;	10.3585	XLOC_018789
UDP-galactose transporter 2;	10.2337	XLOC_036987
hexokinase-3-like;	9.80271	XLOC_027340
probable membrane-associated kinase regulator 6;	9.40071	XLOC_024349
Hop-interacting THI031;	9.12497	XLOC_029721
cytochrome P450 85A;	8.90503	XLOC_020016
L-ascorbate oxidase homolog; L-ascorbate oxidase homolog;	8.86008	XLOC_048489
monocopper oxidase SKU5;	8.80034	XLOC_030592
glycerophosphodiester phosphodiesterase GDPDL3-like;	8.79394	XLOC_029751
auxin transporter 2;	8.43875	XLOC_033923
transcription factor DIVARICATA;	8.4242	XLOC_004003
hexokinase-1-like;	8.42082	XLOC_056311
NUCLEAR FUSION DEFECTIVE 4-like;	8.34429	XLOC_034890
PREDICTED: uncharacterized protein LOC104896432;	8.33874	XLOC_038831
receptor kinase THESEUS 1;	8.10493	XLOC_029550
bifunctional UDP-glucose 4-epimerase and UDP-xylose 4-epimerase 1;	8.09348	XLOC_030811
inositol 3-kinase;	8.0872	XLOC_046713
YLS9-like;	7.97028	XLOC_052823
tetratricopeptide repeat 28-like;	7.96801	XLOC_035015
receptor kinase TMK1-like;	7.95102	XLOC_055129
NHL repeat;	7.69617	XLOC_041235
chloride channel CLC-b;	7.61598	XLOC_023327
UDP-glucuronate 4-epimerase 3;	7.60844	XLOC_019249
expansin-like A2;	7.55483	XLOC_054945
transcription initiation factor TFIID subunit 7-like;	7.42381	XLOC_007817
sterol 3-beta-glucosyltransferase UGT80B1 isoform X1;	7.41867	XLOC_017582
glucan endo-1,3-beta-glucosidase-like;	7.37003	XLOC_020288
acidic endochitinase;	7.25693	XLOC_024341
probable aquaporin PIP2-8;	7.2147	XLOC_055026
arabinogalactan peptide 13;	7.13345	XLOC_025123
probable polygalacturonase;	7.01781	XLOC_024015
aquaporin TIP1-1;	6.95722	XLOC_047607
malate glyoxysomal;	6.85093	XLOC_033293
3-ketoacyl- synthase 11-like;	6.84514	XLOC_042432
UDP-glucuronate 4-epimerase 6;	6.66424	XLOC_026590
probable serine threonine- kinase At1g01540;	6.66184	XLOC_018787
uroporphyrinogen-III C-methyltransferase;	6.61179	XLOC_010812
cinnamoyl- reductase 1-like;	6.59705	XLOC_027566
trehalose-phosphate phosphatase A;	6.57887	XLOC_027053
xyloglucan endotransglucosylase hydrolase 2;	6.57828	XLOC_026567
expansin-A10-like;	6.54467	XLOC_041792
EGF domain-specific O-linked N-acetylglucosamine transferase-like;	6.53533	XLOC_026258
1-aminocyclopropane-1-carboxylate oxidase homolog 1-like;	6.398	XLOC_036946
beta-galactosidase 8;	6.36981	XLOC_053343
cellulose synthase A catalytic subunit 2 [UDP-forming]-like;	6.36513	XLOC_034939
inositol transporter 1;	6.36143	XLOC_024722
RNA-binding BRN1;	6.36098	XLOC_008826
patellin-3-like;	6.34927	XLOC_015511
delta-1-pyrroline-5-carboxylate synthase isoform X1;	6.25934	XLOC_020326
GDSL esterase lipase At5g45670-like;	6.23401	XLOC_049130
cysteine-rich and transmembrane domain-containing A;	6.17304	XLOC_026120
Nucleotide-diphospho-sugar transferases superfamily;	6.0606	XLOC_051142
cfxQ homolog; cfxQ homolog;	6.0086	XLOC_051083
14 kDa proline-rich -like;	6.00411	XLOC_020623
PREDICTED: uncharacterized protein LOC104894433;	5.85415	XLOC_035442
scopoletin glucosyltransferase;	5.739	XLOC_055736
alpha beta hydrolase family;	5.72585	XLOC_013118
jasmonate-induced homolog;	5.65807	XLOC_000788
UDP-glucuronate 4-epimerase 1;	5.61848	XLOC_050423
probable inactive purple acid phosphatase 27;	5.60673	XLOC_012120
C2-DOMAIN ABA-RELATED 4-like;	5.59796	XLOC_022753
beta-galactosidase 1;	5.54159	XLOC_046425
probable methyltransferase PMT3;	5.51943	XLOC_024055
hydrophobic RCI2B;	5.51622	XLOC_028002
cysteine-rich and transmembrane domain-containing A-like;	5.48735	XLOC_055645
receptor kinase HERK 1;	5.48579	XLOC_025998
polygalacturonase inhibitor;	5.41394	XLOC_025960
deSI At4g17486;	5.36452	XLOC_055340
acylpyruvase mitochondrial;	5.34893	XLOC_047250
F-box PP2-B10-like;	5.34693	XLOC_028088
alpha-l-fucosidase 2;	5.33782	XLOC_056129
probable LRR receptor-like serine threonine- kinase At4g26540;	5.33279	XLOC_030030
leucine-rich repeat extensin 4;	5.26349	XLOC_051047
cellulose synthase D3;	5.26283	XLOC_023975
wall-associated receptor kinase-like 1;	5.22764	XLOC_017483
organic cation carnitine transporter 7-like;	5.21884	XLOC_029194
ubiquitin-conjugating enzyme E2-17 kDa;	5.18894	XLOC_036777
receptor kinase HERK 1;	5.13794	XLOC_046323
cellulose synthase A catalytic subunit 1 [UDP-forming];	5.12634	XLOC_023561
Calmodulin-binding heat-shock;	5.12403	XLOC_022696
probable serine threonine- kinase DDB_G0282963 isoform X1;	5.04093	XLOC_028535
aspartyl protease AED3-like;	5.02478	XLOC_016334
PREDICTED: uncharacterized protein LOC104907951;	5.00823	XLOC_036004
probable methyltransferase PMT26;	5.00382	XLOC_028210
plasma membrane-associated cation-binding 1;	4.99578	XLOC_043642
DUF1005 family;	4.98457	XLOC_056089
polygalacturonate 4-alpha-galacturonosyltransferase;	4.91721	XLOC_012407
glutathione-specific gamma-glutamylcyclotransferase 2;	4.91149	XLOC_021241
MLO 1;	4.8379	XLOC_035475
cytochrome P450 71A1-like;	4.77881	XLOC_047048
bidirectional sugar transporter SWEET2;	4.72528	XLOC_001583
GPI-anchored LORELEI-like;	4.69677	XLOC_052687
chitotriosidase-1-like;	4.69297	XLOC_037700
hypersensitive-induced response 1;	4.65945	XLOC_023035
xyloglucan 6-xylosyltransferase 2-like;	4.62329	XLOC_005926
no hits;	4.59476	XLOC_049132
cysteine-rich repeat secretory 3-like;	4.59256	XLOC_024020
sodium hydrogen exchanger 8 isoform X1;	4.55724	XLOC_037069
extracellular ligand-gated ion channel;	4.5478	XLOC_029705
glycerophosphodiester phosphodiesterase GDPDL3-like;	4.54311	XLOC_029750
sucrose synthase;	4.51639	XLOC_050339
NRT1 PTR FAMILY -like;	4.50901	XLOC_034861
CTP synthase-like isoform X1;	4.47988	XLOC_035476
pollen-specific leucine-rich repeat extensin 1;	4.47343	XLOC_011915
ABC transporter C family member 5;	4.44468	XLOC_045263
defensin;	4.43594	XLOC_034910
purple acid phosphatase 22-like;	4.40151	XLOC_042575
probable phosphatase 2C 12;	4.35692	XLOC_010990
fatty acid desaturase chloroplastic-like;	4.33908	XLOC_029831
probable receptor kinase At5g24010;	4.29042	XLOC_015669
receptor kinase FERONIA;	4.27158	XLOC_042625
sulfate transporter -like;	4.27111	XLOC_035518
calponin homology domain-containing DDB_G0272472;	4.2584	XLOC_008945
probable aquaporin PIP2-1;	4.23124	XLOC_053207
transmembrane 128;	4.23112	XLOC_050964
glucan endo-1,3-beta-glucosidase 4;	4.22705	XLOC_027228
GATA transcription factor 8-like;	4.20793	XLOC_042881
remorin;	4.19058	XLOC_011303
PREDICTED: uncharacterized protein LOC104906799;	4.16533	XLOC_000134
187-kDa microtubule-associated AIR9-like;	4.15895	XLOC_016759
chaperone dnaJ chloroplastic;	4.15642	XLOC_036324
subtilisin-like protease;	4.1456	XLOC_005332
probable galactinol--sucrose galactosyltransferase 2;	4.1435	XLOC_008722
serine threonine- phosphatase 7 long form homolog;	4.11251	XLOC_033626
probable magnesium transporter NIPA6;	4.09766	XLOC_055105
ZINC INDUCED FACILITATOR-LIKE 1-like;	4.09295	XLOC_026519
dihydrodipicolinate reductase chloroplastic;	4.08054	XLOC_026764
peroxidase 51-like;	4.07531	XLOC_036375
2-aminoethanethiol dioxygenase;	4.06727	XLOC_034810
IQ-DOMAIN 1;	4.06673	XLOC_043174
UDP-D-apiose UDP-D-xylose synthase 2;	4.02116	XLOC_054153
oleoyl-acyl carrier thioesterase chloroplastic;	4.01528	XLOC_004132
PREDICTED: uncharacterized protein LOC104908930 isoform X1;	4.01302	XLOC_007805
EPIDERMAL PATTERNING FACTOR 9;	3.99936	XLOC_010337
allantoate deiminase;	3.99468	XLOC_043855
WVD2-like 7 isoform X1;	3.9333	XLOC_042113
O-linked-mannose beta-1,4-N-acetylglucosaminyltransferase 2-like;	3.90264	XLOC_029881
palmitoyl-acyl carrier chloroplastic;	3.89453	XLOC_051021
trifunctional UDP-glucose 4,6-dehydratase UDP-4-keto-6-deoxy-D-glucose 3,5-epimerase UDP-4-keto-L-rhamnose-reductase RHM1;	3.86921	XLOC_024663
uncharacterized LOC8278573 precursor;	3.86565	XLOC_023585
trichome birefringence-like 41;	3.86471	XLOC_001486
Binding isoform 1;	3.85286	XLOC_037571
E3 ubiquitin- ligase MARCH2;	3.82749	XLOC_026093
auxin-binding ABP19a-like;	3.82129	XLOC_002666
subfamily C member 7;	3.82055	XLOC_035690
LIMR family At5g01460;	3.80113	XLOC_031358
cytochrome P450 81F3-like;	3.79248	XLOC_011234
fasciclin-like arabinogalactan 17;	3.78706	XLOC_032732
UDP-galactose transporter 2;	3.77666	XLOC_018232
transcription factor MYB44-like;	3.75851	XLOC_056141
polygalacturonase 1 beta 3;	3.75799	XLOC_041213
hypothetical protein BVRB_1g019770;	3.746	XLOC_019546
amino acid transporter ANTL1-like;	3.74563	XLOC_037579
PREDICTED: uncharacterized protein At3g49720;	3.7439	XLOC_036425
G-type lectin S-receptor-like serine threonine- kinase SD2-5;	3.73576	XLOC_020147
probable xyloglucan endotransglucosylase hydrolase 28;	3.73156	XLOC_002095
probable galacturonosyltransferase-like 9;	3.72743	XLOC_042117
ribosome-binding factor chloroplastic;	3.71651	XLOC_000779
trichome birefringence-like 14; trichome birefringence-like 14;	3.69315	XLOC_027980
REF SRPP At3g05500; REF SRPP At3g05500;	3.6914	XLOC_056149
Integral membrane HPP family;	3.68578	XLOC_035089
L-type lectin-domain containing receptor kinase -like;	3.68243	XLOC_020282
ubiquinol oxidase mitochondrial-like;	3.67318	XLOC_032205
coatomer subunit alpha-1-like;	3.67275	XLOC_015786
villin-3-like isoform X1;	3.66758	XLOC_026046
NUCLEAR FUSION DEFECTIVE 4-like;	3.6495	XLOC_036667
cytidine deoxycytidylate deaminase family;	3.64788	XLOC_028624
PREDICTED: uncharacterized protein LOC104893259;	3.58713	XLOC_015905
heterogeneous nuclear ribonucleo 1-like;	3.56734	XLOC_029962
probable arabinose 5-phosphate isomerase;	3.55483	XLOC_030433
F-box PP2-A12-like;	3.53659	XLOC_030823
dynamin-related 1C;	3.52228	XLOC_018704
probable beta-D-xylosidase 5 isoform X2;	3.51092	XLOC_049848
probable alpha,alpha-trehalose-phosphate synthase [UDP-forming] 7;	3.49676	XLOC_023960
plant intracellular Ras-group-related LRR 4-like;	3.46845	XLOC_037597
sugar transporter ERD6-like 7;	3.45906	XLOC_011343
probable serine threonine- kinase At1g01540;	3.43186	XLOC_015664
subtilisin-like protease;	3.41473	XLOC_007482
beta-glucosidase 3B-like;	3.40574	XLOC_032940
DNA-damage-repair toleration DRT100-like;	3.39919	XLOC_027281
GATA transcription factor 22;	3.3905	XLOC_009880
MOB kinase activator-like 1A;	3.38696	XLOC_002687
probable xyloglucan endotransglucosylase hydrolase 30;	3.37971	XLOC_032493
carboxylesterase 1-like;	3.37437	XLOC_026986
transmembrane 9 superfamily member 7;	3.35767	XLOC_009073
molybdate-anion transporter-like;	3.34341	XLOC_024531
PREDICTED: uncharacterized protein LOC104898243;	3.34112	XLOC_042462
cellulose synthase A catalytic subunit 3 [UDP-forming];	3.3217	XLOC_008725
3-ketodihydrosphingosine reductase;	3.3208	XLOC_037045
probable sugar phosphate phosphate translocator At1g06470;	3.31723	XLOC_054141
F-box GID2-like;	3.31597	XLOC_014322
zinc-regulated 8-like;	3.31367	XLOC_042861
phosphomannomutase;	3.30871	XLOC_010850
peamaclein-like;	3.30598	XLOC_046495
PREDICTED: uncharacterized protein LOC104907598;	3.2974	XLOC_004858
metallothiol transferase;	3.29236	XLOC_055463
fasciclin-like arabinogalactan 17;	3.28492	XLOC_046661
TPLATE;	3.28251	XLOC_039430
probable galacturonosyltransferase 4;	3.27853	XLOC_048137
acyl carrier chloroplastic-like;	3.27	XLOC_034449
type I inositol polyphosphate 5-phosphatase 2-like isoform X1;	3.24516	XLOC_056221
fasciclin-like arabinogalactan 8;	3.24284	XLOC_019290
SEC12 1;	3.24273	XLOC_003932
uridine diphosphate glucose dehydrogenase;	3.24246	XLOC_045976
aspartic ase CDR1-like;	3.2329	XLOC_041237
O-fucosyltransferase family; O-fucosyltransferase family;	3.20701	XLOC_047263
NC domain-containing;	3.19913	XLOC_030629
xyloglucan endotransglycosylase hydrolase;	3.19685	XLOC_016782
F-box domain containing; F-box family;	3.19076	XLOC_011264
serine carboxypeptidase-like 27;	3.18784	XLOC_008378
LOV domain-containing;	3.18718	XLOC_041877
BAG family molecular chaperone regulator 1-like;	3.18303	XLOC_030825
zinc finger CCCH domain-containing 53-like isoform X1;	3.17954	XLOC_023093
probable pectate lyase 8;	3.17789	XLOC_024953
trifunctional UDP-glucose 4,6-dehydratase UDP-4-keto-6-deoxy-D-glucose 3,5-epimerase UDP-4-keto-L-rhamnose-reductase RHM1;	3.17494	XLOC_001576
V-type proton ATPase subunit a3-like;	3.17261	XLOC_015789
beta-amylase chloroplastic;	3.16747	XLOC_008173
transmembrane 9 superfamily member 11;	3.15833	XLOC_050469
sterol 14-demethylase;	3.15561	XLOC_019382
24-methylenesterol C-methyltransferase 2;	3.1396	XLOC_010839
cytochrome P450 CYP72A219-like;	3.13836	XLOC_000430
YIPF1 homolog;	3.13547	XLOC_028421
tubulin beta-5 chain;	3.12802	XLOC_027635
dihydroceramide fatty acyl 2-hydroxylase FAH1-like;	3.12772	XLOC_009827
pollen-specific C13;	3.12629	XLOC_016816
eukaryotic peptide chain release factor subunit 1-3;	3.12077	XLOC_004809
probable alpha,alpha-trehalose-phosphate synthase [UDP-forming] 9;	3.11912	XLOC_041234
molybdate-anion transporter-like;	3.09174	XLOC_031417
interaptin-like isoform X1;	3.09112	XLOC_024269
beta-glucosidase 3B-like;	3.08906	XLOC_030199
sulfite exporter family;	3.08667	XLOC_042927
wall-associated receptor kinase-like 22 isoform X2;	3.08408	XLOC_017129
tubulin beta-2 chain;	3.08258	XLOC_046234
Sulfite exporter family;	3.05428	XLOC_055519
RALF-like 33;	3.0454	XLOC_010079
epidermal growth factor receptor substrate 15-like 1;	3.04267	XLOC_054781
and peptidoglycan-binding domain-containing 1;	3.04006	XLOC_051667
aldehyde dehydrogenase family 7 member B4;	3.03713	XLOC_046039
peroxidase P7-like;	3.03585	XLOC_046371
Zinc finger (C3HC4-type RING finger) family;	3.02961	XLOC_001134
thioredoxin H-type;	3.00505	XLOC_036738
endoglucanase 10-like;	3.00453	XLOC_010408
calcium-binding EF hand family;	2.99399	XLOC_055124
PREDICTED: uncharacterized protein LOC104890522;	2.97238	XLOC_028156
PLANT CADMIUM RESISTANCE 2-like;	2.96701	XLOC_007561
vesicle-associated 4-2;	2.95923	XLOC_047655
kinesin-13A isoform X1;	2.95355	XLOC_055514
chloride channel CLC-b;	2.94313	XLOC_034418
probable NAD(P)H dehydrogenase (quinone) FQR1-like 2;	2.94078	XLOC_012281
probable transcription factor 21;	2.9361	XLOC_015719
stomatal closure-related actin-binding 1;	2.93097	XLOC_027382
probable plastidic glucose transporter 3;	2.92639	XLOC_055532
RALF-like 33;	2.91363	XLOC_056150
probable alpha,alpha-trehalose-phosphate synthase [UDP-forming] 11;	2.90917	XLOC_050256
cellulose synthase A catalytic subunit 2 [UDP-forming]-like;	2.90615	XLOC_017285
GTP-binding SAR1A;	2.88622	XLOC_024657
probable uridine nucleosidase 2;	2.87888	XLOC_042016
methylsterol monooxygenase 1-1-like;	2.87665	XLOC_031303
hypothetical protein BVRB_7g162230;	2.84018	XLOC_043380
probably inactive leucine-rich repeat receptor kinase At3g28040;	2.83913	XLOC_026529
syntaxin-22-like;	2.83483	XLOC_032438
glutathione S-transferase DHAR2-like;	2.8242	XLOC_036125
V-type proton ATPase 16 kDa proteolipid subunit;	2.81987	XLOC_016131
serine carboxypeptidase-like 40;	2.81815	XLOC_020067
rab3 GTPase-activating catalytic subunit;	2.81686	XLOC_001076
villin-4-like;	2.8065	XLOC_050811
myosin heavy chain kinase B;	2.80057	XLOC_040807
ADP-ribosylation factor 8A;	2.79791	XLOC_036399
probable galacturonosyltransferase-like 7;	2.77751	XLOC_044676
Macrolide export ATP-binding permease; gibberellin-regulated 4-like;	2.76976	XLOC_034823
PREDICTED: uncharacterized protein LOC104893168;	2.76966	XLOC_032690
homeobox-leucine zipper ATHB-12-like;	2.76843	XLOC_000793
REDUCED WALL ACETYLATION 2-like isoform X1;	2.76782	XLOC_024453
probable methyltransferase PMT2;	2.75501	XLOC_041825
GMP synthase [glutamine-hydrolyzing];	2.74409	XLOC_022289
fasciclin-like arabinogalactan 1;	2.74113	XLOC_029803
Low affinity potassium transport system kup isoform 1;	2.74041	XLOC_017684
mediator-associated 1-like;	2.739	XLOC_048606
probable arabinosyltransferase ARAD1;	2.73724	XLOC_041586
GDP-mannose 4,6 dehydratase 1;	2.72716	XLOC_019113
cellulose synthase A catalytic subunit 1 [UDP-forming];	2.72089	XLOC_053223
3-hexulose-6-phosphate isomerase;	2.70776	XLOC_026707
gamma-tocopherol methyltransferase;	2.7	XLOC_024093
dihydrolipoyllysine-residue acetyltransferase component 5 of pyruvate dehydrogenase chloroplastic;	2.69886	XLOC_015473
coatomer subunit gamma;	2.69393	XLOC_055817
alpha-xylosidase 1-like;	2.68816	XLOC_011941
cytochrome P450 83B1-like;	2.6813	XLOC_016877
probable methyltransferase PMT26;	2.67524	XLOC_017041
2-hydroxyacyl- lyase;	2.67196	XLOC_020429
carbohydrate binding domain-containing precursor;	2.66798	XLOC_007147
Actin cross-linking;	2.66776	XLOC_023063
probable cyclic nucleotide-gated ion channel 14;	2.66157	XLOC_023787
callose synthase 12;	2.65601	XLOC_012497
PREDICTED: uncharacterized protein LOC104898828;	2.64127	XLOC_043677
probable serine threonine- kinase WNK9;	2.63428	XLOC_028605
E3 ubiquitin- ligase RMA1H1-like;	2.6269	XLOC_047918
E3 ubiquitin- ligase MIEL1;	2.61997	XLOC_052448
heme-binding chloroplastic;	2.60852	XLOC_016335
delta(24)-sterol reductase;	2.60225	XLOC_051643
ultraviolet-B receptor UVR8;	2.60142	XLOC_020933
microtubule-associated TORTIFOLIA1-like;	2.6005	XLOC_035138
sodium-coupled neutral amino acid transporter 7;	2.60023	XLOC_020109
cyclase-associated 1-like;	2.58722	XLOC_055324
serine threonine- kinase D6PK-like;	2.58411	XLOC_019417
probable pectin methyltransferase QUA2;	2.58148	XLOC_037296
copper methylamine oxidase-like;	2.57439	XLOC_041153
chaperone dnaJ;	2.57022	XLOC_041339
sugar transporter ERD6-like 6;	2.56852	XLOC_036699
DEAD-box ATP-dependent RNA helicase 14-like;	2.55429	XLOC_030324
14-3-3 GF14 kappa isoform X1; 14-3-3 GF14 kappa isoform X2;	2.54864	XLOC_038299
hypothetical protein BVRB_5g125770;	2.54836	XLOC_010101
trichome birefringence-like 41;	2.54548	XLOC_001491
ABC transporter F family member 1;	2.54106	XLOC_052383
binding partner of ACD11 1;	2.53812	XLOC_032928
ABC transporter C family member 10-like;	2.53791	XLOC_024334
leucine-rich repeat-containing DDB_G0290503;	2.52895	XLOC_020620
chitinase 1;	2.50675	XLOC_034094
systemin receptor SR160;	2.49606	XLOC_036988
probable xyloglucan glycosyltransferase 5;	2.49592	XLOC_046471
probable flavin-containing monooxygenase 1;	2.49564	XLOC_054602
type-2 histone deacetylase 1;	2.49426	XLOC_036638
universal stress A;	2.48342	XLOC_044601
importin subunit beta-1-like;	2.48308	XLOC_024259
alpha tubulin 1;	2.4826	XLOC_037452
uncharacterized GPI-anchored At1g61900-like;	2.47079	XLOC_051600
remorin-like;	2.46712	XLOC_030798
plant T7A14-6;	2.46552	XLOC_053101
PTI1-like tyrosine- kinase 3; PTI1-like tyrosine- kinase 1 isoform X1;	2.4622	XLOC_036057
cytochrome P450 71A1-like;	2.4607	XLOC_054245
UDP-glucose 6-dehydrogenase 1;	2.44884	XLOC_051860
filament-like plant 4;	2.44849	XLOC_001640
high-light-induced chloroplastic;	2.44404	XLOC_022886
cysteine-rich and transmembrane domain-containing A-like;	2.44057	XLOC_055646
COP1-interacting 7;	2.43851	XLOC_029516
cytosolic sulfotransferase 15-like;	2.43658	XLOC_022169
E3 ubiquitin- ligase CIP8;	2.43545	XLOC_018998
domon-like ligand-binding domain-containing precursor;	2.42802	XLOC_035719
sufE chloroplastic mitochondrial;	2.42679	XLOC_027854
QUIRKY-like;	2.41923	XLOC_025798
endo-1,4-beta-glucanase;	2.41364	XLOC_006367
aspartyl protease family At5g10770-like;	2.40797	XLOC_023724
DNA repair ATPase-related family;	2.40357	XLOC_021335
elicitor-responsive 3;	2.39793	XLOC_015757
V-type proton ATPase subunit E-like;	2.39406	XLOC_030731
50S ribosomal chloroplastic;	2.3927	XLOC_046216
DUF594 family;	2.38816	XLOC_008086
3-hydroxy-3-methylglutaryl-coenzyme A reductase 1;	2.38718	XLOC_054808
reticulocalbin-2;	2.38265	XLOC_051707
Coatomer subunit delta;	2.37109	XLOC_055937
probable serine threonine- kinase At5g41260;	2.3694	XLOC_016122
Actin cross-linking;	2.35904	XLOC_042098
subtilisin-like protease;	2.35687	XLOC_050794
WVD2-like 4 isoform X1;	2.35646	XLOC_032320
strigolactone esterase D14;	2.35481	XLOC_051034
probable sugar phosphate phosphate translocator At3g11320;	2.35145	XLOC_020275
no hits;	2.34648	XLOC_016437
trihelix transcription factor GT-2-like;	2.34018	XLOC_036969
tubulin beta chain-like;	2.33419	XLOC_019059
2-C-methyl-D-erythritol 4-phosphate cytidylyltransferase;	2.32589	XLOC_020445
coatomer subunit zeta-1-like;	2.32453	XLOC_046596
U-box domain-containing 11-like;	2.31084	XLOC_040022
receptor kinase HAIKU2;	2.30553	XLOC_015951
microtubule-associated 70-2-like;	2.30103	XLOC_026164
U-box domain-containing 4-like;	2.29549	XLOC_048238
L-type lectin-domain containing receptor kinase -like;	2.29254	XLOC_024204
V-type proton ATPase subunit a3;	2.28294	XLOC_055285
NAC domain-containing 2-like;	2.2789	XLOC_027915
E3 ubiquitin- ligase XBAT35 isoform X1;	2.27707	XLOC_024057
clathrin heavy chain 1;	2.27557	XLOC_020225
26S proteasome non-ATPase regulatory subunit 8 homolog A;	2.26897	XLOC_004427
kDa class V heat shock;	2.25964	XLOC_051576
clathrin light chain 1-like;	2.25057	XLOC_048080
ribonucleoside-diphosphate reductase large subunit;	2.25013	XLOC_037154
bifunctional dTDP-4-dehydrorhamnose 3,5-epimerase dTDP-4-dehydrorhamnose reductase;	2.246	XLOC_031242
ras-related Rab11D;	2.24041	XLOC_037886
polyadenylate-binding RBP47-like;	2.23708	XLOC_014486
pectin acetylesterase 10-like;	2.22547	XLOC_000714
chaperonin-like chloroplastic;	2.22039	XLOC_027304
NRT1 PTR FAMILY -like;	2.21975	XLOC_021230
COBW domain-containing 1;	2.21665	XLOC_037675
Peroxisomal membrane 22 kDa (Mpv17 PMP22) family;	2.21481	XLOC_029497
PLASMODESMATA CALLOSE-BINDING PROTEIN 3-like;	2.212	XLOC_037653
shaggy-related kinase eta;	2.20589	XLOC_047638
BAG family molecular chaperone regulator 1;	2.20491	XLOC_026686
NUCLEAR FUSION DEFECTIVE 4;	2.20268	XLOC_055420
glucan endo-1,3-beta-glucosidase 4;	2.19786	XLOC_027229
armadillo repeat-containing 8;	2.19608	XLOC_027303
delta(12)-fatty-acid desaturase FAD2-like;	2.19071	XLOC_025924
aldehyde dehydrogenase family 3 member H1;	2.17397	XLOC_016306
trypsin family;	2.17324	XLOC_051314
pyruvate kinase cytosolic;	2.16222	XLOC_026329
ATP-citrate synthase beta chain 2;	2.16031	XLOC_024426
AP-2 complex subunit mu;	2.15408	XLOC_031854
Ferredoxin-dependent glutamate synthase;	2.14624	XLOC_002400
transcription factor TCP2-like;	2.13505	XLOC_008852
Alpha beta-Hydrolases superfamily;	2.13209	XLOC_035597
receptor kinase TMK1-like;	2.13192	XLOC_030633
V-type proton ATPase 16 kDa proteolipid subunit;	2.11646	XLOC_012448
26S protease regulatory subunit 7;	2.11221	XLOC_046485
transducin family;	2.11188	XLOC_011417
universal stress A;	2.10519	XLOC_046240
adenosine kinase 2;	2.0961	XLOC_033694
coatomer subunit beta-1-like;	2.07763	XLOC_047248
probable alkaline neutral invertase D;	2.07736	XLOC_015489
transport inhibitor response 1;	2.07062	XLOC_016648
cysteine-rich and transmembrane domain-containing A;	2.0375	XLOC_026118
epidermal growth factor receptor substrate 15-like 1;	2.03269	XLOC_018658
down-regulated
bark storage A-like;	-112.267	XLOC_024569
bark storage A-like;	-99.1506	XLOC_024568
cinnamoyl- reductase 1;	-88.2742	XLOC_018851
alpha-glucosidase;	-40.9466	XLOC_024623
bark storage A-like;	-26.0876	XLOC_020807
hypothetical protein BVRB_2g029780;	-24.5624	XLOC_020573
glucan endo-1,3-beta-glucosidase-like;	-24.118	XLOC_042240
7-deoxyloganetin glucosyltransferase-like;	-23.8466	XLOC_016435
wall-associated receptor kinase-like 16;	-23.7303	XLOC_025317
cold and drought-regulated CORA;	-19.7733	XLOC_041701
PLANT CADMIUM RESISTANCE 2-like;	-19.704	XLOC_019934
probable inactive purple acid phosphatase 29;	-19.4193	XLOC_050287
peroxidase P7-like;	-19.3236	XLOC_053662
beta-glucosidase 12-like;	-18.1177	XLOC_033267
acyl- thioesterase 2-like;	-18.0324	XLOC_055477
pore-forming toxin Hfr-2;	-17.9701	XLOC_022659
probable mannitol dehydrogenase;	-17.8967	XLOC_037010
probable S-adenosylmethionine-dependent methyltransferase At5g38100;	-16.6238	XLOC_021147
hypothetical protein BVRB_9g223650;	-16.2533	XLOC_056132
leaf L-A-like;	-15.8063	XLOC_051102
chlorophyll a-b binding chloroplastic;	-15.6729	XLOC_030371
hypothetical protein BVRB_6g132490;	-15.4954	XLOC_036928
WD40-like Beta Propeller Repeat family expressed;	-15.1968	XLOC_029728
PREDICTED: uncharacterized protein LOC104884995;	-13.9716	XLOC_013471
ribosome-inactivating;	-13.829	XLOC_031638
hypothetical protein BVRB_5g127080;	-13.643	XLOC_037989
peroxidase 60;	-12.1534	XLOC_046377
non-specific lipid-transfer 2-like;	-12.1158	XLOC_020420
senescence-associated family;	-11.6918	XLOC_015304
non-specific lipid-transfer 2-like;	-11.6699	XLOC_020422
leucine-rich repeat receptor-like serine threonine tyrosine- kinase SOBIR1;	-11.222	XLOC_047101
monosaccharide-sensing 2;	-11.1593	XLOC_035120
NRT1 PTR FAMILY -like;	-10.6361	XLOC_020904
mannose glucose-specific lectin;	-10.4798	XLOC_029916
Inter-alpha-trypsin inhibitor heavy chain H3;	-10.4784	XLOC_029926
alpha-galactosidase 1-like;	-10.3688	XLOC_021139
glucan endo-1,3-beta-glucosidase-like;	-10.2912	XLOC_027590
NRT1 PTR FAMILY -like;	-10.271	XLOC_041874
disease resistance RPP13 1;	-10.2291	XLOC_014663
E6;	-9.93893	XLOC_053817
glutathione S-transferase;	-9.8915	XLOC_052498
hypothetical protein BVRB_9g216360;	-9.81209	XLOC_055753
cellulose synthase G1;	-9.54219	XLOC_024980
alpha amylase inhibitor;	-9.11896	XLOC_026097
serine threonine- kinase SAPK2;	-8.93749	XLOC_038230
serine-rich family;	-8.90552	XLOC_051066
purple acid phosphatase 2-like;	-8.88062	XLOC_015792
pore-forming toxin Hfr-2;	-8.86395	XLOC_049136
fructose-bisphosphate cytoplasmic isozyme 1;	-8.86334	XLOC_030033
leucine-rich repeat receptor-like serine threonine- kinase BAM1;	-8.83849	XLOC_029791
senescence-associated family;	-8.74313	XLOC_072251
bark storage A-like;	-8.47574	XLOC_020806
senescence-associated family;	-8.40222	XLOC_050319
1-aminocyclopropane-1-carboxylate oxidase homolog 1-like;	-8.34054	XLOC_024088
bZIP transcription factor 53-like;	-8.22759	XLOC_036565
WALLS ARE THIN 1-like;	-8.21283	XLOC_015791
probable serine threonine- kinase WNK5;	-8.17756	XLOC_042404
albumin-2;	-7.98111	XLOC_027513
mitochondrial uncoupling 5-like;	-7.74599	XLOC_038301
calcineurin B -interacting kinase;	-7.73698	XLOC_055655
chlorophyll a-b binding CP24 chloroplastic;	-7.6664	XLOC_007571
late blight resistance homolog R1B-19;	-7.65403	XLOC_031173
wall-associated receptor kinase-like 16;	-7.65149	XLOC_025109
cysteine protease RD19A;	-7.63739	XLOC_055786
ABC transporter C family member 14-like;	-7.56437	XLOC_005899
probable carboxylesterase 15;	-7.53068	XLOC_023360
PREDICTED: uncharacterized protein LOC104893017;	-7.52098	XLOC_032020
mannan endo-1,4-beta-mannosidase 7;	-7.50109	XLOC_036551
inorganic phosphate transporter 1-4-like;	-7.46732	XLOC_024064
NAC transcription factor 29-like;	-7.43195	XLOC_054938
type 2 ribosome-inactivating precursor;	-7.42345	XLOC_003677
cysteine-rich receptor kinase 10;	-7.40428	XLOC_048782
beta-glucosidase 12-like;	-7.40285	XLOC_027270
Zinc finger CONSTANS-LIKE 5;	-7.38562	XLOC_024293
CURVATURE THYLAKOID chloroplastic;	-7.35798	XLOC_015968
glucan endo-1,3-beta-glucosidase-like;	-7.22842	XLOC_027583
G-type lectin S-receptor-like serine threonine- kinase At1g11330;	-7.08933	XLOC_043607
receptor kinase FERONIA;	-6.84324	XLOC_020005
nuclease HARBI1;	-6.84253	XLOC_032343
flavin-dependent oxidoreductase FOX2-like;	-6.83381	XLOC_007870
cold and drought-regulated CORA;	-6.81418	XLOC_041941
glycine-rich A3-like;	-6.65519	XLOC_015852
senescence-associated family;	-6.63065	XLOC_031729
EXORDIUM-like 2;	-6.48636	XLOC_054770
dehydrogenase reductase SDR family member 7;	-6.47154	XLOC_020813
glutathione S-transferase;	-6.39024	XLOC_043460
SRG1-like isoform X1;	-6.38541	XLOC_050867
zinc transporter 11;	-6.37418	XLOC_029974
galactosyltransferase family;	-6.29118	XLOC_049911
Leucine-rich repeat family;	-6.28477	XLOC_055731
tetrapyrrole-binding chloroplastic;	-6.27206	XLOC_025011
mannose glucose-specific lectin;	-6.21632	XLOC_022620
inactive receptor-like serine threonine- kinase At2g40270;	-6.18473	XLOC_046357
aspartic ase PCS1;	-6.17762	XLOC_020305
protochlorophyllide chloroplastic;	-6.05883	XLOC_029526
inhibitor of trypsin and hageman factor-like;	-6.04734	XLOC_035412
oxygen-evolving enhancer 3- chloroplastic-like;	-6.01277	XLOC_048702
chlorophyll a-b binding chloroplastic-like;	-6.00677	XLOC_004937
dormancy-associated homolog 3-like isoform X2;	-5.9702	XLOC_027784
cold and drought-regulated CORA-like;	-5.94914	XLOC_005038
vacuolar-sorting receptor 6-like;	-5.86967	XLOC_043758
cysteine ase inhibitor A;	-5.81335	XLOC_019188
ascorbate peroxidase;	-5.77436	XLOC_052979
non-functional NADPH-dependent codeinone reductase 2-like;	-5.69683	XLOC_006064
SODIUM POTASSIUM ROOT DEFECTIVE 2;	-5.63517	XLOC_046842
aldehyde oxidase GLOX;	-5.56916	XLOC_028707
chlorophyll a-b binding chloroplastic;	-5.52613	XLOC_001112
hypothetical protein BVRB_9g216480;	-5.51725	XLOC_055266
glucose-1-phosphate adenylyltransferase large subunit 1;	-5.49386	XLOC_055301
probable disease resistance At4g27220;	-5.47759	XLOC_045920
aspartic ase nepenthesin-1;	-5.47368	XLOC_035780
BAG family molecular chaperone regulator 6;	-5.40071	XLOC_016059
putative lipoprotein;	-5.38636	XLOC_072609
jasmonate-induced homolog;	-5.3662	XLOC_051409
suppressor of disruption of TFIIS;	-5.3552	XLOC_030930
Heat-labile enterotoxin A chain;	-5.33686	XLOC_008618
glycine-rich domain-containing 1;	-5.26174	XLOC_041738
basic endochitinase-like;	-5.23649	XLOC_034674
calmodulin-binding 60 B-like;	-5.21895	XLOC_027772
mannose glucose-specific lectin;	-5.16322	XLOC_022623
alpha-glucan H isozyme; alpha-glucan H isozyme;	-5.14846	XLOC_046227
1-aminocyclopropane-1-carboxylate oxidase;	-5.14307	XLOC_051880
thiamine thiazole synthase chloroplastic-like;	-5.11782	XLOC_023489
ER lumen -retaining receptor;	-5.10128	XLOC_047480
hypothetical protein BVRB_2g027960;	-5.02457	XLOC_020009
HMG1 2;	-4.99734	XLOC_008076
probable WRKY transcription factor 70;	-4.98623	XLOC_042371
WAT1-related At4g08300-like;	-4.98526	XLOC_015857
chlorophyll a-b binding chloroplastic;	-4.98005	XLOC_023442
receptor kinase FERONIA;	-4.9707	XLOC_020468
serine carboxypeptidase-like 50;	-4.94839	XLOC_039487
probable inactive purple acid phosphatase 27;	-4.91728	XLOC_013208
glutamate receptor -like;	-4.86915	XLOC_037348
probable WRKY transcription factor 33;	-4.85415	XLOC_042459
jasmonate-induced homolog;	-4.79839	XLOC_027642
metallothionein;	-4.78716	XLOC_011180
hypothetical protein BVRB_9g216320;	-4.77722	XLOC_055749
glucan endo-1,3-beta-glucosidase-like;	-4.67595	XLOC_027579
hypothetical protein BVRB_7g168120;	-4.6351	XLOC_009233
pentatricopeptide repeat-containing chloroplastic;	-4.62227	XLOC_005665
glucose-6-phosphate 1-epimerase;	-4.61977	XLOC_031151
NADP-dependent malic enzyme;	-4.60838	XLOC_050753
chlorophyll a-b binding chloroplastic;	-4.58439	XLOC_034698
protochlorophyllide-dependent translocon component chloroplastic;	-4.53543	XLOC_027472
defensin J1-2-like;	-4.4969	XLOC_034904
photosystem II core complex s chloroplastic;	-4.48227	XLOC_040834
inter-alpha-trypsin inhibitor heavy chain H3;	-4.46859	XLOC_007472
ATP binding;	-4.44289	XLOC_051986
23 kDa jasmonate-induced -like;	-4.43391	XLOC_041249
cytochrome P450 family;	-4.38589	XLOC_055916
---NA---;	-4.37648	XLOC_067265
ACT domain-containing ACR11;	-4.35641	XLOC_049558
hypothetical protein BVRB_6g154370;	-4.33466	XLOC_041848
albumin-2;	-4.3346	XLOC_024414
zinc finger MYM-type 1-like;	-4.31273	XLOC_023147
UDP-glycosyltransferase 79B6-like;	-4.27721	XLOC_041903
sucrose transport -like;	-4.22649	XLOC_015461
subtilisin-like protease;	-4.21254	XLOC_018881
elongation factor;	-4.18968	XLOC_035343
oRF16-lacZ fusion;	-4.16582	XLOC_063521
hypothetical protein BVRB_9g214670;	-4.15829	XLOC_055117
Defensin;	-4.15089	XLOC_034909
glutamate receptor -like;	-4.1435	XLOC_049151
LEAF RUST 10 DISEASE-RESISTANCE LOCUS RECEPTOR-LIKE PROTEIN KINASE-like isoform X1;	-4.13885	XLOC_025759
NAD(P)-binding Rossmann-fold superfamily isoform 1;	-4.12502	XLOC_032480
U-box domain-containing 19-like;	-4.1219	XLOC_034995
cysteine ase inhibitor 5-like;	-4.10758	XLOC_019191
photosynthetic NDH subunit of subcomplex B chloroplastic;	-4.07737	XLOC_039225
inter alpha-trypsin heavy chain 4-like;	-4.07243	XLOC_046543
TAPETUM DETERMINANT 1-like; TAPETUM DETERMINANT 1-like;	-4.07085	XLOC_020642
glutathione S-transferase U17-like;	-4.0602	XLOC_042100
NADP-dependent glyceraldehyde-3-phosphate dehydrogenase;	-4.05933	XLOC_020205
mannose glucose-specific lectin;	-4.05053	XLOC_036769
SRG1-like;	-4.03316	XLOC_055641
thylakoid lumenal 29 kDa chloroplastic;	-4.03268	XLOC_016407
UDP-glycosyltransferase 79B6-like;	-4.02208	XLOC_042116
probable carotenoid cleavage dioxygenase chloroplastic;	-4.01366	XLOC_032078
---NA---;	-3.99092	XLOC_075548
transcription factor DIVARICATA;	-3.98884	XLOC_026517
anti-muellerian hormone type-2 receptor;	-3.96327	XLOC_037485
cytochrome P450 71A1-like;	-3.94879	XLOC_046047
hypothetical protein BVRB_4g079870;	-3.93829	XLOC_028040
glycerate dehydrogenase;	-3.9363	XLOC_055038
rhodanese-like domain-containing chloroplastic;	-3.92013	XLOC_025793
peroxidase 60;	-3.9151	XLOC_046912
homeobox-leucine zipper HAT5-like;	-3.91432	XLOC_034857
peroxidase 17-like;	-3.8938	XLOC_000569
NAD(P)H-quinone oxidoreductase subunit chloroplastic;	-3.88914	XLOC_030697
Pentatricopeptide repeat superfamily isoform 1;	-3.86594	XLOC_024628
MLO 1;	-3.85211	XLOC_002638
Cytosolic beta-glucosidase;	-3.8467	XLOC_024495
expansin-like B1;	-3.84598	XLOC_031677
protochlorophyllide reductase;	-3.81285	XLOC_053529
lipoxygenase chloroplastic;	-3.80789	XLOC_041383
betaine aldehyde dehydrogenase;	-3.76385	XLOC_035155
phosphoethanolamine N-methyltransferase 1-like;	-3.74906	XLOC_032437
hypothetical protein BVRB_9g216330;	-3.73617	XLOC_055750
isoamylase chloroplastic;	-3.73596	XLOC_016697
chlorophyll a-b binding chloroplastic;	-3.72487	XLOC_015655
Fgenesh 20;	-3.72079	XLOC_011176
cadmium tolerant 1;	-3.70658	XLOC_051018
Nitronate monooxygenase;	-3.69622	XLOC_055158
receptor kinase FERONIA;	-3.68481	XLOC_020008
DOWNY MILDEW RESISTANCE 6;	-3.63355	XLOC_024218
peptidoglycan glycosyltransferase;	-3.58489	XLOC_031125
PREDICTED: uncharacterized protein LOC104898322;	-3.58457	XLOC_042525
calcium-binding EF hand family;	-3.57071	XLOC_019107
Chlorophyll a-b binding chloroplastic;	-3.55389	XLOC_042208
zinc finger CCCH domain-containing 66;	-3.55278	XLOC_046696
phytase (plasmid);	-3.55264	XLOC_041247
cytochrome P450 CYP72A219-like;	-3.52841	XLOC_021069
ribosome-inactivating lychnin;	-3.52641	XLOC_053015
PREDICTED: uncharacterized protein LOC104908246;	-3.51406	XLOC_006389
thiamine thiazole synthase chloroplastic-like;	-3.50365	XLOC_023642
NADP-dependent malic enzyme;	-3.49676	XLOC_020956
wound-induced 1;	-3.48474	XLOC_020561
hypothetical protein HMPREF9574_00607;	-3.47345	XLOC_063462
glucose-6-phosphate 1-epimerase;	-3.46429	XLOC_036540
probable inactive purple acid phosphatase 27;	-3.45317	XLOC_033459
jasmonate-induced homolog;	-3.41033	XLOC_027387
ferritin- chloroplastic;	-3.40197	XLOC_023689
O-acyltransferase WSD1-like;	-3.38077	XLOC_056169
jasmonate-induced homolog;	-3.37714	XLOC_024666
probable E3 ubiquitin- ligase ARI8;	-3.35967	XLOC_026682
staphylococcal-like nuclease CAN2;	-3.33327	XLOC_020106
NRT1 PTR FAMILY -like;	-3.32124	XLOC_020906
caffeic acid 3-O-methyltransferase;	-3.31818	XLOC_024179
probable leucine-rich repeat receptor kinase At5g49770;	-3.31294	XLOC_040363
---NA---;	-3.30461	XLOC_060041
plant senescence-associated;	-3.29768	XLOC_015031
---NA---;	-3.29674	XLOC_068069
metal-nicotianamine transporter YSL1;	-3.29226	XLOC_031051
ribosome-inactivating;	-3.2623	XLOC_015324
probable beta-D-xylosidase 5;	-3.25805	XLOC_049711
polyol transporter 5-like;	-3.2329	XLOC_055825
receptor kinase FERONIA;	-3.22999	XLOC_020010
NLI interacting factor-like phosphatase;	-3.19025	XLOC_042895
pore-forming toxin Hfr-2;	-3.17235	XLOC_040779
chlorophyll a-b binding chloroplastic-like;	-3.15384	XLOC_004936
lactation elevated 1;	-3.1534	XLOC_050231
alpha beta-Hydrolases superfamily;	-3.14356	XLOC_056021
ATP synthase CF1 epsilon subunit (chloroplast);	-3.12533	XLOC_061812
subtilisin-like protease;	-3.10889	XLOC_023526
DETOXIFICATION 42;	-3.09732	XLOC_027301
mannose glucose-specific lectin;	-3.09318	XLOC_073446
ENHANCED DISEASE RESISTANCE 2-like;	-3.07563	XLOC_050465
glycine cleavage system H mitochondrial;	-3.07437	XLOC_031955
ubiquitin-conjugating enzyme E2-17 kDa-like;	-3.06975	XLOC_055051
hypothetical protein BVRB_011890;	-3.05692	XLOC_012586
glycine-rich cell wall structural;	-3.04535	XLOC_041943
transglutaminase-like and tetratricopeptide repeat-containing isoform 2;	-3.03539	XLOC_031338
---NA---;	-3.02585	XLOC_028492
ATP synthase beta (chloroplast);	-3.02124	XLOC_002139
peptidyl-prolyl cis-trans isomerase FKBP12;	-3.00755	XLOC_055562
dual specificity phosphatase 12-like;	-3.00314	XLOC_026351
senescence-associated;	-2.99866	XLOC_072648
U-box domain-containing 4;	-2.98711	XLOC_020459
low-temperature-induced cysteine ase-like;	-2.96656	XLOC_018772
beta-glucosidase 12-like;	-2.96042	XLOC_027271
1-aminocyclopropane-1-carboxylate synthase;	-2.95351	XLOC_030755
23 kDa jasmonate-induced -like;	-2.94162	XLOC_041472
hypothetical protein BVRB_9g216340;	-2.92075	XLOC_055751
---NA---;	-2.91944	XLOC_026058
jasmonate-induced homolog;	-2.91899	XLOC_024669
probable phosphatase 2C 25;	-2.9143	XLOC_046690
---NA---;	-2.91151	XLOC_037503
F-box kelch-repeat At1g51550;	-2.91147	XLOC_047255
alpha-glucan water chloroplastic isoform X1;	-2.90698	XLOC_006024
uncharacterized aarF domain-containing kinase chloroplastic;	-2.9014	XLOC_022317
peroxidase P7-like;	-2.89708	XLOC_053659
jasmonate-induced homolog;	-2.89245	XLOC_027641
---NA---;	-2.87948	XLOC_042949
oxidoreductase transition metal ion-binding;	-2.86924	XLOC_027243
nicotinamidase 1-like;	-2.86602	XLOC_055550
LINE-1 reverse transcriptase isogeny;	-2.86481	XLOC_029475
ribosomal S3 (mitochondrion);	-2.86037	XLOC_012142
Plasma membrane ATPase 4;	-2.85617	XLOC_009609
2-C-methyl-D-erythritol 2,4-cyclodiphosphate chloroplastic;	-2.84475	XLOC_030754
zinc transporter chloroplastic;	-2.84372	XLOC_009887
probable phosphatase 2C 24;	-2.81776	XLOC_046765
plastid-lipid-associated chloroplastic;	-2.81544	XLOC_048297
cinnamyl alcohol dehydrogenase;	-2.81183	XLOC_055702
Histone acetyltransferase KAT6A; Disulfide bond formation B;	-2.76924	XLOC_041805
copper transport ATX1-like;	-2.75246	XLOC_002978
probable nucleoredoxin 1;	-2.72236	XLOC_041436
germin subfamily 2 member 4;	-2.7195	XLOC_036529
heme-binding chloroplastic;	-2.706	XLOC_042796
leaf L-A-like;	-2.69796	XLOC_020266
sugar transporter ERD6-like 5;	-2.69385	XLOC_002079
Chaperone dnaJ;	-2.6917	XLOC_053706
50S ribosomal L18;	-2.6871	XLOC_027785
phosphatidylinositol 4-kinase gamma 3-like;	-2.67637	XLOC_024285
mavicyanin-like;	-2.65855	XLOC_007753
glutathione S-transferase;	-2.6561	XLOC_010118
cinnamoyl- reductase 1-like;	-2.63973	XLOC_056108
probable plastid-lipid-associated chloroplastic;	-2.61556	XLOC_027493
4-hydroxy-3-methylbut-2-enyl diphosphate chloroplastic;	-2.58872	XLOC_055833
GTP-binding YPTM2;	-2.58809	XLOC_054458
---NA---;	-2.57211	XLOC_058133
Guanosine-3 ,5 -bis(diphosphate) 3 -pyrophosphohydrolase;	-2.57141	XLOC_023986
argonaute 4-like;	-2.56708	XLOC_052797
no hits;	-2.56538	XLOC_004719
desiccation protectant Lea14 homolog;	-2.56328	XLOC_016070
Thermosome subunit gamma;	-2.5434	XLOC_051082
remorin-like;	-2.53011	XLOC_026017
---NA---;	-2.52895	XLOC_061736
---NA---;	-2.51975	XLOC_024543
fatty acid hydroperoxide lyase;	-2.51971	XLOC_049930
phosphomethylpyrimidine chloroplastic isoform X2;	-2.50679	XLOC_046731
ATP synthase CF1 beta subunit (chloroplast);	-2.50495	XLOC_072984
histone-lysine N-methyltransferase EZA1 isoform X1;	-2.48401	XLOC_035706
urease accessory G;	-2.4788	XLOC_036139
aspartic ase-like;	-2.47224	XLOC_028241
NAD(P)H-quinone oxidoreductase subunit chloroplastic;	-2.46966	XLOC_016929
hypothetical protein BVRB_5g110500;	-2.46955	XLOC_033333
Vacuolar sorting-associated 62;	-2.46803	XLOC_028114
60S ribosomal L34;	-2.46666	XLOC_001933
glutamate receptor -like isoform X1;	-2.45789	XLOC_053416
Gut esterase (DUF1350);	-2.45198	XLOC_030583
zinc transporter 5-like;	-2.45025	XLOC_030623
Tetratricopeptide repeat-like superfamily;	-2.43098	XLOC_046211
GDP-L-galactose phosphorylase 1-like;	-2.4274	XLOC_020465
peroxisomal nicotinamide adenine dinucleotide carrier-like;	-2.42403	XLOC_037125
ATP synthase beta (chloroplast);	-2.42212	XLOC_073409
---NA---;	-2.40964	XLOC_075034
NAD(P)H-quinone oxidoreductase subunit chloroplastic;	-2.40627	XLOC_021153
polyketide cyclase dehydrase and lipid transporter;	-2.39775	XLOC_028172
hydrogen peroxide-induced;	-2.39771	XLOC_023995
CBL-interacting kinase 18-like;	-2.3961	XLOC_020129
G-type lectin S-receptor-like serine threonine- kinase At1g11330;	-2.39541	XLOC_007678
ethylene-responsive transcription factor 4-like;	-2.3852	XLOC_047722
D-3-phosphoglycerate dehydrogenase chloroplastic-like;	-2.3834	XLOC_049549
cinnamoyl- reductase 1-like;	-2.37713	XLOC_027567
cysteine ase inhibitor A;	-2.37124	XLOC_019190
IN2-1 homolog B-like isoform X1;	-2.36413	XLOC_018993
---NA---;	-2.353	XLOC_034790
probable calcium-binding CML49;	-2.34796	XLOC_026274
Peroxisomal membrane 22 kDa (Mpv17 PMP22) family;	-2.33755	XLOC_018815
probable alpha-galactosidase B;	-2.32564	XLOC_040722
hypothetical protein BVRB_7g178760;	-2.32379	XLOC_047478
MARD1;	-2.32234	XLOC_035494
probable inactive purple acid phosphatase 1;	-2.31736	XLOC_037635
calcium-transporting endoplasmic reticulum-type;	-2.30453	XLOC_015998
stress up-regulated Nod 19;	-2.29423	XLOC_013944
Tetratricopeptide repeat-like superfamily;	-2.29107	XLOC_050938
glutamate decarboxylase;	-2.28753	XLOC_049355
---NA---;	-2.28647	XLOC_048352
serine threonine- kinase HT1;	-2.27958	XLOC_042664
transcription factor MYC2-like;	-2.25318	XLOC_031813
uncharacterized plant-specific domain TIGR01589 family;	-2.24358	XLOC_024574
auxin transporter 2;	-2.22797	XLOC_020251
alanine--glyoxylate aminotransferase 2 homolog mitochondrial-like;	-2.22177	XLOC_042429
probable RNA-dependent RNA polymerase 1;	-2.21458	XLOC_023010
Small heat shock C2;	-2.21421	XLOC_054197
probable trehalase;	-2.20971	XLOC_031014
hypothetical protein BVRB_9g221310;	-2.20649	XLOC_056013
early nodulin 2;	-2.2017	XLOC_047164
glutamate receptor -like;	-2.18525	XLOC_054785
ribonuclease 1;	-2.18513	XLOC_042040
10 kda secreted;	-2.17716	XLOC_012579
synaptotagmin-3 isoform X1;	-2.17299	XLOC_054195
copper-transporting ATPase RAN1;	-2.17083	XLOC_043749
50S ribosomal chloroplastic;	-2.16751	XLOC_052532
sodium transporter HKT1-like;	-2.16033	XLOC_054923
fructose-1,6- cytosolic;	-2.16012	XLOC_017202
glutathione S-transferase;	-2.15608	XLOC_056350
---NA---;	-2.15124	XLOC_012052
NRT1 PTR FAMILY -like;	-2.15039	XLOC_011841
no hits;	-2.13912	XLOC_002333
aldehyde dehydrogenase family 2 member mitochondrial;	-2.13316	XLOC_034990
hypothetical protein BVRB_5g123110;	-2.13124	XLOC_035803
bidirectional sugar transporter SWEET14-like;	-2.08994	XLOC_034363
FT-interacting 1;	-2.07116	XLOC_015777
ATP synthase CF0 subunit I (chloroplast);	-2.06772	XLOC_000390
phosphatase 2C 57;	-2.06109	XLOC_024538
serine arginine repetitive matrix;	-2.06008	XLOC_020661
CHAPERONE-LIKE PROTEIN OF chloroplastic;	-2.05854	XLOC_054664
sorbitol dehydrogenase;	-2.05583	XLOC_026664
Thioredoxin family;	-2.04727	XLOC_042794
eyes absent homolog 2;	-2.03307	XLOC_031858

## Sheet: SHOCK_M150vsM300
SALT SHOCK_COMMON
M150 vs. M300
up-regulated
Protease inhibitor;	5.03053	XLOC_035406
jasmonate-induced homolog;	4.7632	XLOC_000788
Inhibitor of trypsin and hageman factor;	3.42281	XLOC_050571
polygalacturonase inhibitor;	2.54194	XLOC_025960
down-regulated
bark storage A-like;	-16.2632	XLOC_024569
Inter-alpha-trypsin inhibitor heavy chain H3;	-15.5153	XLOC_029926
glucan endo-1,3-beta-glucosidase-like;	-15.2163	XLOC_042240
probable carboxylesterase 15;	-11.0802	XLOC_023360
thaumatin;	-9.99295	XLOC_030806
glucan endo-1,3-beta-glucosidase-like;	-9.9717	XLOC_027590
glucan endo-1,3-beta-glucosidase-like;	-8.99479	XLOC_027583
PLANT CADMIUM RESISTANCE 2-like;	-8.97997	XLOC_019934
bark storage A-like;	-8.81158	XLOC_024568
cytochrome P450 71A1-like;	-8.39564	XLOC_046047
cold and drought-regulated CORA;	-8.05927	XLOC_041701
albumin-2;	-7.72706	XLOC_027513
glutathione S-transferase;	-7.49111	XLOC_052498
wall-associated receptor kinase-like 16;	-7.33252	XLOC_025109
leucine-rich repeat receptor-like serine threonine tyrosine- kinase SOBIR1;	-7.06716	XLOC_047101
hypothetical protein BVRB_5g127080;	-6.99328	XLOC_037989
wall-associated receptor kinase-like 16;	-6.90609	XLOC_025317
bark storage A-like;	-6.73412	XLOC_020807
basic endochitinase-like;	-6.289	XLOC_034674
DOWNY MILDEW RESISTANCE 6;	-5.82897	XLOC_024218
eyes absent homolog 2;	-5.74848	XLOC_031858
peroxidase P7-like;	-5.48975	XLOC_053662
7-deoxyloganetin glucosyltransferase-like;	-5.37808	XLOC_016435
probable WRKY transcription factor 70;	-4.88196	XLOC_042371
Cytosolic beta-glucosidase;	-4.68513	XLOC_024495
probable WRKY transcription factor 40;	-4.68426	XLOC_020732
late blight resistance homolog R1B-19;	-4.58471	XLOC_031173
vacuolar-sorting receptor 6-like;	-4.42516	XLOC_043758
leucine-rich repeat receptor-like serine threonine- kinase BAM1;	-4.37354	XLOC_029791
non-specific lipid-transfer 2-like;	-4.37105	XLOC_020422
aspartic ase CDR1-like;	-4.28995	XLOC_041240
metalloendo ase 1-like;	-3.98227	XLOC_006070
inorganic phosphate transporter 1-4-like;	-3.96016	XLOC_024064
nuclease HARBI1;	-3.87434	XLOC_032343
NAC transcription factor 29-like;	-3.84971	XLOC_054938
zinc transporter 11;	-3.76829	XLOC_029974
receptor kinase FERONIA;	-3.44108	XLOC_020005
hypothetical protein BVRB_4g079870;	-3.43826	XLOC_028040
cold and drought-regulated CORA-like;	-3.43205	XLOC_005038
bark storage A-like;	-3.42936	XLOC_020806
---NA---;	-3.39624	XLOC_067265
serine-rich family;	-3.35995	XLOC_051066
glutathione S-transferase U17-like;	-3.30919	XLOC_042100
disease resistance RPP13 1;	-3.21859	XLOC_014663
glutamate receptor -like;	-3.09635	XLOC_049151
peroxidase 60;	-3.08355	XLOC_046378
probable S-adenosylmethionine-dependent methyltransferase At5g38100;	-3.07791	XLOC_021147
receptor kinase FERONIA;	-2.99227	XLOC_020008
chlorophyll a-b binding chloroplastic;	-2.90641	XLOC_030371
Leucine-rich repeat family;	-2.8917	XLOC_055731
sucrose transport -like;	-2.83365	XLOC_015461
PREDICTED: uncharacterized protein LOC104884995;	-2.78918	XLOC_013471
probable inactive purple acid phosphatase 27;	-2.72006	XLOC_013208
polyol transporter 5-like;	-2.71803	XLOC_055825
cysteine-rich receptor kinase 10;	-2.67335	XLOC_048782
probable leucine-rich repeat receptor kinase At5g49770;	-2.67017	XLOC_040363
peroxidase 60;	-2.65382	XLOC_046377
probable nucleoredoxin 1;	-2.65147	XLOC_041436
fructose-bisphosphate cytoplasmic isozyme 1;	-2.55101	XLOC_030033
hypothetical protein BVRB_2g027960;	-2.53488	XLOC_020009
beta-glucosidase 12-like;	-2.51282	XLOC_033267
organic cation carnitine transporter 7-like;	-2.49727	XLOC_009548
glycine-rich domain-containing 1;	-2.48789	XLOC_041738
probable inactive purple acid phosphatase 29;	-2.42514	XLOC_050287
MLO 1;	-2.37296	XLOC_002638
---NA---;	-2.32144	XLOC_024543
LEAF RUST 10 DISEASE-RESISTANCE LOCUS RECEPTOR-LIKE PROTEIN KINASE-like isoform X1;	-2.29398	XLOC_025759
probable E3 ubiquitin- ligase ARI8;	-2.29142	XLOC_026682
no hits;	-2.27233	XLOC_031123
chlorophyll a-b binding CP24 chloroplastic;	-2.23691	XLOC_007571
receptor kinase FERONIA;	-2.20668	XLOC_020010
metal-nicotianamine transporter YSL1;	-2.19625	XLOC_031051
alpha-glucosidase;	-2.16882	XLOC_024621
CURVATURE THYLAKOID chloroplastic;	-2.12709	XLOC_015968
no hits;	-2.10827	XLOC_030419

## Sheet: SHOCK_HCvsH150
SALT SHOCK_COMMON
HC vs. H150
up-regulated
transcription factor bHLH137-like; transcription factor bHLH137-like;	44.2986	XLOC_034486
auxin-binding ABP19a-like;	35.9037	XLOC_002666
expansin A10;	27.8736	XLOC_023534
expansin-like A2;	23.4758	XLOC_054944
gibberellin-regulated 14;	23.4418	XLOC_003821
GAST1-like; GAST1-like; GAST1 isoform X1;	20.8558	XLOC_027346
Classical arabinogalactan 5;	19.6838	XLOC_016696
aquaporin TIP2-1;	17.7006	XLOC_056008
lamin;	16.3678	XLOC_022589
L-ascorbate oxidase homolog;	14.6527	XLOC_010202
late embryogenesis abundant 76-like;	14.1593	XLOC_055941
expansin-A8;	14.0551	XLOC_023390
hypothetical protein BVRB_3g061120;	13.0427	XLOC_025850
L-ascorbate oxidase homolog;	12.3287	XLOC_031211
YLS9-like;	11.3437	XLOC_052823
hexokinase-3-like;	11.1738	XLOC_027340
beta-galactosidase 10;	11.1177	XLOC_028160
expansin-like A2;	11.1012	XLOC_054945
lysine-rich arabinogalactan 18-like;	10.1571	XLOC_036455
GDSL esterase lipase At5g45670-like;	10.1343	XLOC_049130
hypothetical protein BVRB_3g061040;	9.83067	XLOC_025839
PREDICTED: uncharacterized protein LOC104908930 isoform X1;	9.33021	XLOC_007805
probable serine threonine- kinase At1g01540;	9.13972	XLOC_018787
UDP-glucosyl transferase isoform 1;	9.08962	XLOC_021563
peamaclein-like;	8.82649	XLOC_046495
L-ascorbate oxidase homolog;	8.59585	XLOC_037055
xyloglucan endotransglucosylase hydrolase 9;	8.54423	XLOC_013374
S-type anion channel SLAH2-like;	8.42228	XLOC_024607
GEM 5;	8.22639	XLOC_041274
peroxidase 60;	8.17427	XLOC_046378
DNA-damage-repair toleration DRT100-like;	8.0798	XLOC_027281
leucine-rich repeat extensin 4;	8.04359	XLOC_051047
aspartyl protease AED3-like;	7.982	XLOC_023188
lipid-binding At4g00165;	7.869	XLOC_019471
cytochrome P450 710A1-like;	7.85026	XLOC_003448
alpha-L-fucosidase 2;	7.57229	XLOC_056130
NHL repeat;	7.54735	XLOC_041235
hypothetical protein BVRB_1g019770;	7.54055	XLOC_019546
3-ketoacyl- synthase 11-like;	7.46639	XLOC_042432
7-deoxyloganetin glucosyltransferase-like;	7.45687	XLOC_037294
EGF domain-specific O-linked N-acetylglucosamine transferase-like;	7.40295	XLOC_026258
aquaporin TIP1-1;	7.33695	XLOC_047607
oRF16-lacZ fusion;	7.32973	XLOC_063521
COBRA 7;	7.10562	XLOC_023895
trichome birefringence-like 41;	7.07961	XLOC_001486
3-ketoacyl- synthase 19-like;	7.05042	XLOC_021690
subfamily C member 7;	6.90882	XLOC_035690
beta-galactosidase;	6.8079	XLOC_009054
glucan endo-1,3-beta-glucosidase-like;	6.75671	XLOC_020288
xyloglucan endotransglucosylase hydrolase 2;	6.682	XLOC_026567
acylpyruvase mitochondrial;	6.67853	XLOC_047250
aspartyl protease family At5g10770-like;	6.669	XLOC_049815
PREDICTED: uncharacterized protein LOC104902677;	6.64045	XLOC_018789
UDP-glucuronate 4-epimerase 6;	6.61986	XLOC_026590
fasciclin-like arabinogalactan 1;	6.20327	XLOC_029803
PREDICTED: uncharacterized protein LOC104907598;	6.19782	XLOC_004858
cytochrome P450 85A;	6.18331	XLOC_020016
no hits;	6.07582	XLOC_011363
plant senescence-associated;	5.93262	XLOC_015031
xyloglucan endotransglucosylase hydrolase 2;	5.88936	XLOC_026612
polygalacturonase inhibitor;	5.81387	XLOC_025960
scopoletin glucosyltransferase;	5.77876	XLOC_055737
10 kda secreted;	5.70387	XLOC_012579
DUF594 family;	5.69158	XLOC_008086
cysteine-rich repeat secretory 3-like;	5.68	XLOC_024020
nuclease HARBI1;	5.5782	XLOC_032343
peroxidase P7-like;	5.52142	XLOC_020120
NUCLEAR FUSION DEFECTIVE 4-like;	5.39002	XLOC_034890
DOWNY MILDEW RESISTANCE 6;	5.38501	XLOC_021555
aspartic ase CDR1-like;	5.34885	XLOC_041237
tetratricopeptide repeat 28-like;	5.26805	XLOC_035015
probable methyltransferase PMT3;	5.25474	XLOC_024055
peroxidase P7-like;	5.23616	XLOC_020575
stem-specific TSJT1-like;	5.17228	XLOC_047939
scopoletin glucosyltransferase;	5.05184	XLOC_055736
PREDICTED: uncharacterized protein At3g49720;	5.02415	XLOC_036425
xyloglucan endotransglycosylase hydrolase;	5.005	XLOC_016782
expansin-A10-like;	4.9834	XLOC_041792
carbohydrate binding domain-containing precursor;	4.98195	XLOC_007147
probable galactinol--sucrose galactosyltransferase 2;	4.97026	XLOC_008722
Inhibitor of trypsin and hageman factor;	4.90659	XLOC_050571
gamma-tocopherol methyltransferase;	4.83585	XLOC_024093
14 kDa proline-rich -like;	4.81405	XLOC_020623
probably inactive leucine-rich repeat receptor kinase At3g28040;	4.77738	XLOC_026529
fasciclin-like arabinogalactan 8;	4.76145	XLOC_019290
NRT1 PTR FAMILY -like;	4.71968	XLOC_034861
L-type lectin-domain containing receptor kinase -like;	4.69088	XLOC_020282
defensin;	4.65987	XLOC_034910
probable beta-D-xylosidase 2;	4.64668	XLOC_035693
vacuolar-processing enzyme-like;	4.59989	XLOC_021040
probable alpha,alpha-trehalose-phosphate synthase [UDP-forming] 9;	4.57538	XLOC_035184
EPIDERMAL PATTERNING FACTOR 9;	4.57341	XLOC_010337
senescence-associated;	4.57144	XLOC_072648
GPI-anchored LORELEI-like;	4.54963	XLOC_052687
hypothetical protein HMPREF9574_00607;	4.51655	XLOC_063462
tonoplast dicarboxylate transporter;	4.33244	XLOC_048250
hypothetical protein BVRB_011890;	4.30568	XLOC_012586
cytochrome P450 83B1-like;	4.3035	XLOC_016877
cellulose synthase A catalytic subunit 2 [UDP-forming]-like;	4.28932	XLOC_034939
patellin-3-like;	4.24399	XLOC_015511
polygalacturonase 1 beta 3;	4.22479	XLOC_041213
PREDICTED: uncharacterized protein LOC104907951;	4.15495	XLOC_036004
receptor kinase TMK1-like;	4.09647	XLOC_055129
carboxylesterase 1-like;	4.02366	XLOC_026986
ubiquitin-conjugating enzyme E2-17 kDa;	3.98138	XLOC_036777
beta-galactosidase 1;	3.96978	XLOC_046425
REVEILLE 8 isoform X1; REVEILLE 8 isoform X1;	3.92799	XLOC_003746
cellulose synthase D3;	3.91141	XLOC_023975
probable aquaporin PIP2-8;	3.89904	XLOC_055026
cinnamoyl- reductase 1-like;	3.88561	XLOC_027566
pollen-specific leucine-rich repeat extensin 1;	3.8748	XLOC_011915
GATA transcription factor 8-like;	3.83214	XLOC_042881
MLO 1;	3.82005	XLOC_035475
probable polygalacturonase;	3.80264	XLOC_024015
50S ribosomal chloroplastic;	3.75304	XLOC_046216
RALF-like 33;	3.74885	XLOC_010079
trehalose-phosphate phosphatase A;	3.72942	XLOC_027053
cellulose synthase A catalytic subunit 1 [UDP-forming];	3.7168	XLOC_023561
cysteine-rich and transmembrane domain-containing A;	3.70204	XLOC_026120
F-box GID2-like;	3.69778	XLOC_014322
PIN-LIKES 7 isoform X1;	3.67981	XLOC_037589
molybdate-anion transporter-like;	3.66936	XLOC_024531
endoglucanase 10-like;	3.62852	XLOC_010408
probable serine threonine- kinase At1g01540;	3.61784	XLOC_015664
cfxQ homolog; cfxQ homolog;	3.61073	XLOC_051083
plasma membrane-associated cation-binding 1;	3.60928	XLOC_043642
probable galacturonosyltransferase-like 7;	3.59442	XLOC_044676
probable aquaporin PIP1-4;	3.57279	XLOC_019782
fasciclin-like arabinogalactan 17;	3.54521	XLOC_046661
probable cyclic nucleotide-gated ion channel 14;	3.5414	XLOC_023789
xyloglucan 6-xylosyltransferase 2-like;	3.53927	XLOC_005926
calponin homology domain-containing DDB_G0272472;	3.52426	XLOC_008945
MOB kinase activator-like 1A;	3.50808	XLOC_002687
dihydroceramide fatty acyl 2-hydroxylase FAH1-like;	3.49681	XLOC_009827
probable xyloglucan glycosyltransferase 5;	3.49378	XLOC_046471
trifunctional UDP-glucose 4,6-dehydratase UDP-4-keto-6-deoxy-D-glucose 3,5-epimerase UDP-4-keto-L-rhamnose-reductase RHM1;	3.46472	XLOC_024663
zinc-regulated 8-like;	3.4593	XLOC_042861
sucrose synthase;	3.45281	XLOC_050339
tubulin beta chain-like;	3.44146	XLOC_019059
BAG family molecular chaperone regulator 1-like;	3.42221	XLOC_030825
cytochrome P450 81F3-like;	3.41807	XLOC_011234
remorin;	3.40098	XLOC_011303
delta-1-pyrroline-5-carboxylate synthase isoform X1;	3.36028	XLOC_020326
probable xyloglucan endotransglucosylase hydrolase 28;	3.34856	XLOC_002095
aspartic ase CDR1-like;	3.3442	XLOC_041240
carboxyvinyl-carboxyphosphonate chloroplastic-like;	3.30557	XLOC_013272
palmitoyl-acyl carrier chloroplastic;	3.298	XLOC_051021
pollen-specific C13;	3.2945	XLOC_016816
trichome birefringence-like 14; trichome birefringence-like 14;	3.2688	XLOC_027980
GDP-mannose 4,6 dehydratase 1;	3.23082	XLOC_019113
delta(12)-fatty-acid desaturase FAD2-like;	3.22038	XLOC_025924
probable methyltransferase PMT26;	3.20519	XLOC_028210
subtilisin-like protease;	3.20508	XLOC_050794
probable membrane-associated kinase regulator 6;	3.18981	XLOC_024349
O-linked-mannose beta-1,4-N-acetylglucosaminyltransferase 2-like;	3.17728	XLOC_029881
peroxidase P7-like;	3.16815	XLOC_046371
arabinogalactan peptide 13;	3.16527	XLOC_025123
zinc finger MYM-type 1-like;	3.14515	XLOC_023147
cellulose synthase A catalytic subunit 3 [UDP-forming];	3.1389	XLOC_008725
IQ-DOMAIN 1;	3.12848	XLOC_043174
methylsterol monooxygenase 1-1-like;	3.09374	XLOC_031303
oleoyl-acyl carrier thioesterase chloroplastic;	3.07669	XLOC_004132
stomatal closure-related actin-binding 1;	3.05529	XLOC_027382
polygalacturonate 4-alpha-galacturonosyltransferase;	3.05009	XLOC_012407
glutathione S-transferase DHAR2-like;	3.03438	XLOC_036125
chitinase 1;	3.03013	XLOC_034094
PREDICTED: uncharacterized protein LOC104894433;	3.02625	XLOC_035442
cellulose synthase A catalytic subunit 2 [UDP-forming]-like;	3.00578	XLOC_017285
UDP-D-apiose UDP-D-xylose synthase 2;	3.00397	XLOC_054153
LIMR family At5g01460;	2.99412	XLOC_031358
serine carboxypeptidase-like 40;	2.98539	XLOC_020067
putative lipoprotein;	2.97706	XLOC_072609
REDUCED WALL ACETYLATION 2-like isoform X1;	2.96635	XLOC_024453
annexin RJ4;	2.95646	XLOC_023221
probable receptor kinase At5g24010;	2.92825	XLOC_015669
hydrophobic RCI2B;	2.91499	XLOC_028002
receptor kinase FERONIA;	2.89945	XLOC_042625
inositol transporter 1;	2.89642	XLOC_024722
uncharacterized LOC8278573 precursor;	2.88278	XLOC_023585
Actin cross-linking;	2.86747	XLOC_042098
tubulin beta-5 chain;	2.86096	XLOC_027635
glycerophosphodiester phosphodiesterase GDPDL3-like;	2.85002	XLOC_029750
alpha tubulin 1;	2.83363	XLOC_037452
Sulfite exporter family;	2.82854	XLOC_055519
DUF1005 family;	2.82304	XLOC_056089
probable transcription factor 21;	2.80942	XLOC_015719
probable arabinose 5-phosphate isomerase;	2.79894	XLOC_030433
uridine diphosphate glucose dehydrogenase;	2.77633	XLOC_045976
GTP-binding SAR1A;	2.76815	XLOC_024657
beta-galactosidase 8;	2.76598	XLOC_053343
phosphomannomutase;	2.75933	XLOC_010850
UDP-glucuronate 4-epimerase 1;	2.75227	XLOC_050423
amino acid transporter ANTL1-like;	2.75051	XLOC_037579
acyl carrier chloroplastic-like;	2.74954	XLOC_034449
PREDICTED: uncharacterized protein LOC104890522;	2.74807	XLOC_028156
ribosome-binding factor chloroplastic;	2.74333	XLOC_000779
PREDICTED: uncharacterized protein LOC104893168;	2.73919	XLOC_032690
molybdate-anion transporter-like;	2.73502	XLOC_031417
V-type proton ATPase subunit a3-like;	2.70934	XLOC_015789
hypothetical protein BVRB_9g221310;	2.65358	XLOC_056013
Calmodulin-binding heat-shock;	2.65257	XLOC_022696
alpha-xylosidase 1-like;	2.65158	XLOC_011941
sodium hydrogen exchanger 8 isoform X1;	2.63693	XLOC_037069
ubiquinol oxidase mitochondrial-like;	2.62774	XLOC_032205
hypersensitive-induced response 1;	2.61703	XLOC_023035
V-type proton ATPase 16 kDa proteolipid subunit;	2.61078	XLOC_016131
probable methyltransferase PMT26;	2.59897	XLOC_017041
probable uridine nucleosidase 2;	2.59104	XLOC_042016
Low affinity potassium transport system kup isoform 1;	2.57555	XLOC_017684
O-fucosyltransferase family; O-fucosyltransferase family;	2.57323	XLOC_047263
thioredoxin H-type;	2.562	XLOC_036738
PLANT CADMIUM RESISTANCE 2-like;	2.55551	XLOC_007561
tubulin beta-2 chain;	2.55538	XLOC_046234
chaperone dnaJ chloroplastic;	2.55149	XLOC_036324
ABC transporter C family member 5;	2.52513	XLOC_045263
VAN3-binding -like isoform X1;	2.52244	XLOC_012876
transcription initiation factor TFIID subunit 7-like;	2.52157	XLOC_007817
ribonucleoside-diphosphate reductase large subunit;	2.51706	XLOC_037154
ribonuclease 1;	2.5092	XLOC_042045
Nucleotide-diphospho-sugar transferases superfamily;	2.49306	XLOC_051142
binding partner of ACD11 1;	2.48675	XLOC_032928
1-aminocyclopropane-1-carboxylate oxidase;	2.47154	XLOC_048410
E3 ubiquitin- ligase RMA1H1-like;	2.46029	XLOC_047918
organic cation carnitine transporter 7-like;	2.45074	XLOC_029194
probable NAD(P)H dehydrogenase (quinone) FQR1-like 2;	2.4369	XLOC_012281
ZINC INDUCED FACILITATOR-LIKE 1-like;	2.43663	XLOC_026519
type-2 histone deacetylase 1;	2.4335	XLOC_036638
coatomer subunit alpha-1-like;	2.4323	XLOC_015786
transcription factor MYB44-like;	2.41016	XLOC_056141
cysteine-rich and transmembrane domain-containing A-like;	2.40916	XLOC_055646
extracellular ligand-gated ion channel;	2.40752	XLOC_029707
receptor kinase HERK 1;	2.40497	XLOC_046323
UDP-galactose transporter 2;	2.39096	XLOC_036987
2-C-methyl-D-erythritol 4-phosphate cytidylyltransferase;	2.38343	XLOC_020445
bifunctional UDP-glucose 4-epimerase and UDP-xylose 4-epimerase 1;	2.38127	XLOC_030811
adenosine kinase 2;	2.3801	XLOC_033694
BAG family molecular chaperone regulator 1;	2.37504	XLOC_026686
transmembrane 9 superfamily member 11;	2.36735	XLOC_050469
plant intracellular Ras-group-related LRR 4-like;	2.35368	XLOC_037597
allantoate deiminase;	2.35083	XLOC_043855
glutathione-specific gamma-glutamylcyclotransferase 2;	2.34283	XLOC_021241
Binding isoform 1;	2.3321	XLOC_037571
kinesin-13A isoform X1;	2.32769	XLOC_055514
DNA repair ATPase-related family;	2.3184	XLOC_021335
serine threonine- kinase D6PK-like;	2.3124	XLOC_019417
COP1-interacting 7;	2.30721	XLOC_029516
delta(24)-sterol reductase;	2.29491	XLOC_051643
sufE chloroplastic mitochondrial;	2.29205	XLOC_027854
type I inositol polyphosphate 5-phosphatase 2-like isoform X1;	2.26144	XLOC_056221
REF SRPP At3g05500; REF SRPP At3g05500;	2.25038	XLOC_056149
trihelix transcription factor GT-2-like;	2.24956	XLOC_036969
2-hydroxyacyl- lyase;	2.24636	XLOC_020429
beta-amylase chloroplastic;	2.23512	XLOC_008173
24-methylenesterol C-methyltransferase 2;	2.22623	XLOC_010839
cytochrome P450 71A1-like;	2.20445	XLOC_047048
cyclase-associated 1-like;	2.20376	XLOC_055324
Coatomer subunit delta;	2.2006	XLOC_055937
coatomer subunit gamma;	2.19436	XLOC_055817
sulfite exporter family;	2.18147	XLOC_042927
metallothiol transferase;	2.16687	XLOC_055463
vesicle-associated 4-2;	2.15732	XLOC_047655
ABC transporter C family member 10-like;	2.14927	XLOC_024334
trifunctional UDP-glucose 4,6-dehydratase UDP-4-keto-6-deoxy-D-glucose 3,5-epimerase UDP-4-keto-L-rhamnose-reductase RHM1;	2.12308	XLOC_001576
PREDICTED: uncharacterized protein LOC104893259;	2.12088	XLOC_015905
beta-glucosidase 3B-like;	2.11446	XLOC_030199
WVD2-like 4 isoform X1;	2.10168	XLOC_032320
allene oxide synthase 3;	2.08654	XLOC_055843
probable xyloglucan endotransglucosylase hydrolase 30;	2.07567	XLOC_032493
E3 ubiquitin- ligase CIP8;	2.07549	XLOC_018998
187-kDa microtubule-associated AIR9-like;	2.07284	XLOC_016759
aldehyde dehydrogenase family 3 member H1;	2.07083	XLOC_016306
V-type proton ATPase subunit E-like;	2.06779	XLOC_030731
TPLATE;	2.05721	XLOC_039430
NUCLEAR FUSION DEFECTIVE 4-like;	2.05506	XLOC_036667
cellulose synthase A catalytic subunit 1 [UDP-forming];	2.03833	XLOC_053223
probable galacturonosyltransferase 4;	2.03049	XLOC_048137
V-type proton ATPase subunit a3;	2.02496	XLOC_055285
NUCLEAR FUSION DEFECTIVE 4-like;	2.01742	XLOC_054707
hypothetical protein BVRB_5g125770;	2.00308	XLOC_010101
down-regulated
beta-amyrin synthase;	-22.0559	XLOC_047375
---NA---;	-18.0907	XLOC_073777
kunitz trypsin inhibitor;	-14.5517	XLOC_011040
thaumatin;	-13.646	XLOC_030806
WD40-like Beta Propeller Repeat family expressed;	-13.4226	XLOC_029728
purple acid phosphatase 2-like;	-12.1119	XLOC_015792
7-deoxyloganetin glucosyltransferase-like;	-11.8607	XLOC_016435
non-specific lipid-transfer 2-like;	-11.791	XLOC_020420
alpha-glucosidase;	-10.8452	XLOC_024623
probable mannitol dehydrogenase;	-9.41904	XLOC_037010
cytochrome P450 71D10-like;	-9.3767	XLOC_050350
mannose glucose-specific lectin;	-9.2061	XLOC_073446
basic endochitinase-like;	-7.68726	XLOC_034674
Heat-labile enterotoxin A chain;	-6.49842	XLOC_008618
glucan endo-1,3-beta-glucosidase-like;	-6.47199	XLOC_042240
jasmonate-induced homolog;	-6.37436	XLOC_024666
BAG family molecular chaperone regulator 6;	-6.32695	XLOC_016059
SODIUM POTASSIUM ROOT DEFECTIVE 2;	-6.23543	XLOC_046842
calmodulin-binding 60 B-like;	-6.15761	XLOC_027772
---NA---;	-6.09531	XLOC_075090
peroxidase 60;	-6.00894	XLOC_046377
wall-associated receptor kinase-like 16;	-5.96044	XLOC_025317
hypothetical protein BVRB_9g216340;	-5.91058	XLOC_055751
---NA---;	-5.82485	XLOC_046517
dehydrogenase reductase SDR family member 7;	-5.73697	XLOC_020813
PLANT CADMIUM RESISTANCE 2-like;	-5.71487	XLOC_019934
cysteine ase inhibitor 5-like;	-5.68661	XLOC_019191
probable inactive purple acid phosphatase 29;	-5.62608	XLOC_050287
pore-forming toxin Hfr-2;	-5.52736	XLOC_049136
cinnamoyl- reductase 1;	-5.44405	XLOC_018851
caffeic acid 3-O-methyltransferase;	-5.34837	XLOC_024508
glucan endo-1,3-beta-glucosidase-like;	-5.23475	XLOC_027579
NADP-dependent malic enzyme;	-5.1073	XLOC_050753
acyl- thioesterase 2-like;	-5.07779	XLOC_055477
hypothetical protein BVRB_9g223650;	-5.02509	XLOC_056132
beta-glucosidase 12-like;	-4.99232	XLOC_041948
serine threonine- kinase SAPK2;	-4.99197	XLOC_038230
hypothetical protein BVRB_5g127080;	-4.91537	XLOC_037989
PREDICTED: uncharacterized protein LOC104893017;	-4.76944	XLOC_032020
probable carboxylesterase 15;	-4.73397	XLOC_023360
thaumatin;	-4.56692	XLOC_030805
ribosome-inactivating;	-4.55093	XLOC_015324
EXORDIUM-like 2;	-4.43459	XLOC_054770
---NA---;	-4.42599	XLOC_050680
U-box domain-containing 4;	-4.42562	XLOC_020459
glucan endo-1,3-beta-glucosidase-like;	-4.42384	XLOC_027590
type 2 ribosome-inactivating precursor;	-4.36067	XLOC_003677
probable WRKY transcription factor 70;	-4.30514	XLOC_042371
protochlorophyllide-dependent translocon component chloroplastic;	-4.22863	XLOC_027472
beta-amylase;	-4.21742	XLOC_051836
albumin-2;	-4.19811	XLOC_027516
leucine-rich repeat receptor-like serine threonine tyrosine- kinase SOBIR1;	-4.19648	XLOC_047101
senescence-associated family;	-4.18373	XLOC_015304
cytosolic sulfotransferase 15-like;	-4.15771	XLOC_025041
flavin-dependent oxidoreductase FOX2-like;	-4.12685	XLOC_007870
WALLS ARE THIN 1-like;	-4.06487	XLOC_015791
hypothetical protein BVRB_9g216360;	-4.00663	XLOC_055753
aldehyde oxidase GLOX;	-3.99009	XLOC_028707
zinc transporter 5-like;	-3.98978	XLOC_030623
SRG1-like isoform X1;	-3.98749	XLOC_050867
ribosome-inactivating;	-3.94942	XLOC_008632
mannose glucose-specific lectin;	-3.93177	XLOC_029916
probable WRKY transcription factor 33;	-3.89656	XLOC_042459
nicotinamidase 1-like;	-3.87659	XLOC_055550
kunitz trypsin inhibitor 2;	-3.83498	XLOC_028454
cellulose synthase G1;	-3.83155	XLOC_024980
metallothionein;	-3.76612	XLOC_011180
albumin-2;	-3.74213	XLOC_024414
glucose-6-phosphate 1-epimerase;	-3.63594	XLOC_031151
probable serine threonine- kinase WNK5;	-3.62915	XLOC_042404
senescence-associated family;	-3.62691	XLOC_031729
cysteine protease RD19A;	-3.54944	XLOC_055786
hypothetical protein BVRB_9g216480;	-3.52954	XLOC_055266
chlorophyll a-b binding chloroplastic;	-3.49538	XLOC_030371
hydrogen peroxide-induced;	-3.47427	XLOC_023995
hypothetical protein BVRB_2g029780;	-3.46472	XLOC_020573
ATP binding;	-3.42188	XLOC_051986
cytochrome P450 family;	-3.41825	XLOC_055916
vacuolar-sorting receptor 6-like;	-3.40801	XLOC_043758
cytochrome P450 71A1-like;	-3.39215	XLOC_046047
hypothetical protein BVRB_9g216330;	-3.39121	XLOC_055750
ABC transporter C family member 14-like;	-3.36571	XLOC_005899
bark storage A-like;	-3.36512	XLOC_024569
disease resistance RPP13 1;	-3.3308	XLOC_014663
CBL-interacting kinase 18-like;	-3.30858	XLOC_020129
LEAF RUST 10 DISEASE-RESISTANCE LOCUS RECEPTOR-LIKE PROTEIN KINASE-like isoform X1;	-3.2751	XLOC_025759
NLI interacting factor-like phosphatase;	-3.26979	XLOC_042895
bidirectional sugar transporter SWEET14-like;	-3.23956	XLOC_034363
NAC transcription factor 29-like;	-3.23467	XLOC_054938
senescence-associated family;	-3.09597	XLOC_050319
Leucine-rich repeat family;	-3.08722	XLOC_055731
Zinc finger CONSTANS-LIKE 5;	-3.07269	XLOC_024293
homeobox-leucine zipper HAT4-like;	-3.06985	XLOC_031630
probable calcium-binding CML49;	-3.06953	XLOC_026274
suppressor of disruption of TFIIS;	-3.02212	XLOC_030930
bZIP transcription factor 53-like;	-3.01321	XLOC_036565
glycine-rich cell wall structural;	-2.9825	XLOC_041943
aspartic ase nepenthesin-1;	-2.96567	XLOC_035780
Cytosolic beta-glucosidase;	-2.91095	XLOC_024495
glutamate receptor -like;	-2.90518	XLOC_037348
cysteine-rich receptor kinase 10;	-2.89409	XLOC_048782
pentatricopeptide repeat-containing chloroplastic;	-2.88664	XLOC_009789
peroxidase 17-like;	-2.88134	XLOC_000569
glycine-rich A3-like;	-2.86948	XLOC_015852
alpha-glucan H isozyme; alpha-glucan H isozyme;	-2.8531	XLOC_046227
hypothetical protein BVRB_7g178760;	-2.84384	XLOC_047478
O-acyltransferase WSD1-like;	-2.80255	XLOC_015607
serine-rich family;	-2.78939	XLOC_051066
alpha amylase inhibitor;	-2.78146	XLOC_026097
ubiquitin-conjugating enzyme E2-17 kDa-like;	-2.77941	XLOC_055051
aldehyde dehydrogenase family 2 member mitochondrial;	-2.77572	XLOC_034990
inactive receptor-like serine threonine- kinase At2g40270;	-2.77468	XLOC_046357
pore-forming toxin Hfr-2;	-2.77041	XLOC_022659
---NA---;	-2.76715	XLOC_045624
Histone acetyltransferase KAT6A; Disulfide bond formation B;	-2.75559	XLOC_041805
probable E3 ubiquitin- ligase ARI8;	-2.74041	XLOC_026682
ENHANCED DISEASE RESISTANCE 2-like;	-2.73762	XLOC_050465
hypothetical protein BVRB_9g216320;	-2.71118	XLOC_055749
mitochondrial uncoupling 5-like;	-2.70643	XLOC_038301
sugar transporter ERD6-like 5;	-2.67853	XLOC_002079
late blight resistance homolog R1B-19;	-2.67725	XLOC_031173
HMG1 2;	-2.6768	XLOC_008076
Pentatricopeptide repeat superfamily isoform 1;	-2.6733	XLOC_024628
chlorophyll a-b binding chloroplastic;	-2.65732	XLOC_029711
transcription factor MYC2-like;	-2.64332	XLOC_031813
aspartic ase-like;	-2.62872	XLOC_048346
sodium transporter HKT1-like;	-2.61464	XLOC_054923
inorganic phosphate transporter 1-4-like;	-2.56342	XLOC_024064
serine carboxypeptidase-like 50;	-2.56262	XLOC_039487
E6;	-2.54351	XLOC_053817
DUF1645 family;	-2.54037	XLOC_027826
polyol transporter 5-like;	-2.52729	XLOC_055825
---NA---;	-2.52052	XLOC_075548
---NA---;	-2.51711	XLOC_008048
mannose glucose-specific lectin;	-2.51258	XLOC_073211
chlorophyll a-b binding CP24 chloroplastic;	-2.51046	XLOC_007571
beta-glucosidase 12-like;	-2.49735	XLOC_027271
cysteine ase inhibitor A;	-2.49459	XLOC_019188
hypothetical protein BVRB_4g079870;	-2.48927	XLOC_028040
ethylene-responsive transcription factor 4-like;	-2.48663	XLOC_047722
homeobox-leucine zipper HAT5-like;	-2.43809	XLOC_034857
staphylococcal-like nuclease CAN2;	-2.4324	XLOC_020106
glucose-1-phosphate adenylyltransferase large subunit 1;	-2.42387	XLOC_055301
DETOXIFICATION 42;	-2.40959	XLOC_027301
ribosomal S3 (mitochondrion);	-2.40277	XLOC_012142
hypothetical protein BVRB_7g168120;	-2.39215	XLOC_009233
---NA---;	-2.38998	XLOC_038832
zinc finger CCCH domain-containing 66;	-2.38185	XLOC_046696
germin subfamily 2 member 4;	-2.37991	XLOC_036529
galactosyltransferase family;	-2.36562	XLOC_049911
hypothetical protein BVRB_2g027960;	-2.36357	XLOC_020009
oxidoreductase transition metal ion-binding;	-2.35721	XLOC_027243
uncharacterized aarF domain-containing kinase chloroplastic;	-2.34909	XLOC_022317
receptor kinase FERONIA;	-2.32534	XLOC_020005
jasmonate-induced homolog;	-2.32447	XLOC_027387
Plasma membrane ATPase 4;	-2.31729	XLOC_009609
GDP-L-galactose phosphorylase 1-like;	-2.3149	XLOC_020465
ER lumen -retaining receptor;	-2.29223	XLOC_047475
transcription factor DIVARICATA;	-2.28216	XLOC_026517
hypothetical protein BVRB_9g217080;	-2.27496	XLOC_055295
probable arabinosyltransferase ARAD1;	-2.26762	XLOC_034821
probable leucine-rich repeat receptor kinase At5g49770;	-2.26668	XLOC_040363
50S ribosomal L18;	-2.25907	XLOC_027785
G-type lectin S-receptor-like serine threonine- kinase At1g11330;	-2.25227	XLOC_043607
cinnamoyl- reductase 1-like;	-2.2521	XLOC_027560
zinc transporter 11;	-2.24465	XLOC_029974
ribosome-inactivating;	-2.22146	XLOC_048458
ascorbate peroxidase;	-2.2141	XLOC_052979
probable inactive purple acid phosphatase 27;	-2.21372	XLOC_033459
non-specific lipid-transfer 2-like;	-2.20357	XLOC_020422
FT-interacting 1;	-2.17064	XLOC_015777
probable nucleoredoxin 1;	-2.16499	XLOC_041436
Protease inhibitor;	-2.15906	XLOC_035406
SRG1-like;	-2.15883	XLOC_055641
monosaccharide-sensing 2;	-2.15693	XLOC_055181
cadmium tolerant 1;	-2.14468	XLOC_051018
glycerate dehydrogenase;	-2.14332	XLOC_055038
serine arginine repetitive matrix;	-2.13837	XLOC_020661
MLO 1;	-2.1366	XLOC_002638
lipoxygenase chloroplastic;	-2.09952	XLOC_041383
fructose-1,6- cytosolic;	-2.08386	XLOC_017202
peroxidase P7-like;	-2.05939	XLOC_053662
universal stress A;	-2.05677	XLOC_035698
inter-alpha-trypsin inhibitor heavy chain H3;	-2.05445	XLOC_007472
CHAPERONE-LIKE PROTEIN OF chloroplastic;	-2.05403	XLOC_054664
vacuolar-processing enzyme-like;	-2.03585	XLOC_021039
peptidyl-prolyl cis-trans isomerase FKBP12;	-2.01704	XLOC_055562
probable trehalase;	-2.01292	XLOC_031014

[truncated: 2 more sheets: SS_HCvsH300, SHOCK_H150vsH300]
