# Supplementary material for: Salt stress vs. salt shock - the case of sugar beet and its halophytic ancestor
Source: BMC Plant Biol. 2019 Feb 6;19:57. doi: 10.1186/s12870-019-1661-x (PMC6364445; doi:10.1186/s12870-019-1661-x)
Supplement: Supplementary file 5 — Changes in expression levels of DEGs responding to salt stress or shock and assigned ‘UNIQUE’ category. ‘UNIQUE’ – genes that were differentially expressed in one of the genotypes only. MC - sea beet (B. maritima), control; M150 - sea beet (B. maritima), 150 mM NaCl; M300 - sea beet (B. maritima), 300 mM NaCl; HC - sugar beet (B. vulgaris cv. ‘Huzar’), control; H150 - sugar beet (B. vulgaris cv. ‘Huzar’), 150 mM NaCl; H300 - sugar beet (B. vulgaris cv. ‘Huzar’), 300 mM NaCl. (XLS 246 kb) [file 12870_2019_1661_MOESM5_ESM.xls]

## Sheet: STRESS_MCvsM150
SALT STRESS_UNIQUE
MC vs. M150
up-regulated
thaumatin;	3.85083	XLOC_030805
cytochrome c biogenesis Fc (mitochondrion);	2.7712	XLOC_011604
pentatricopeptide repeat-containing At3g50420;	2.41783	XLOC_019498
down-regulated
chitinase;	-13.762	XLOC_007448
hypothetical protein BVRB_9g217090;	-8.30938	XLOC_055296
kunitz trypsin inhibitor 2;	-6.58859	XLOC_028454
flowering-promoting factor 1 2;	-6.43455	XLOC_021292
alpha amylase inhibitor precursor allatide C1;	-5.62674	XLOC_051661
inhibitor of trypsin and hageman factor-like;	-4.46407	XLOC_035412
hypothetical protein BVRB_9g216350;	-3.97697	XLOC_055752
Wound-responsive family;	-3.7023	XLOC_030388
beta-amylase;	-3.66441	XLOC_051836
PREDICTED: uncharacterized protein LOC104908930 isoform X1;	-3.0706	XLOC_007805
cytokinin dehydrogenase 5;	-3.03955	XLOC_015808
ribosome-inactivating PD-L3 PD-L4;	-2.93915	XLOC_051724
alpha carbonic anhydrase 7-like;	-2.61913	XLOC_047574
proline-rich 4-like;	-2.4453	XLOC_055110
3-hydroxy-3-methylglutaryl-coenzyme A reductase 1;	-2.40786	XLOC_054808
WEB family chloroplastic-like;	-2.3007	XLOC_047769

## Sheet: STRESS_MCvsM300
SALT STRESS_UNIQUE
MC vs. M300
up-regulated
stromal 70 kDa heat shock-related chloroplastic;	11.7763	XLOC_015512
Metal transporter Nramp5;	7.09204	XLOC_068623
thaumatin;	6.20018	XLOC_030805
NUCLEAR FUSION DEFECTIVE 4-like;	5.97194	XLOC_034890
F-box domain containing; F-box family;	5.86422	XLOC_011264
probable zinc metallopeptidase chloroplastic;	4.62579	XLOC_055633
primary amine oxidase-like;	4.48942	XLOC_030667
transcription initiation factor TFIID subunit 7-like;	4.43616	XLOC_007817
SRC2 homolog;	3.77684	XLOC_024650
cytochrome c biogenesis Fc (mitochondrion);	3.52306	XLOC_011604
cytochrome c biogenesis FC (mitochondrion);	3.26828	XLOC_011603
endo-1,3 1,4-beta-D-glucanase-like;	3.00278	XLOC_036042
delta-1-pyrroline-5-carboxylate synthase isoform X1;	2.9533	XLOC_020326
nicotinamidase 1-like;	2.88354	XLOC_055550
cytochrome c biogenesis C (mitochondrion);	2.74196	XLOC_002731
DUF4408 domain;	2.70176	XLOC_012670
hypothetical protein NitaMp132;	2.61286	XLOC_011581
succinate dehydrogenase assembly factor mitochondrial;	2.50326	XLOC_008607
cysteine mitochondrial-like;	2.47876	XLOC_037456
betaine aldehyde dehydrogenase;	2.32547	XLOC_035155
probable voltage-gated potassium channel subunit beta;	2.23357	XLOC_023798
ATP-dependent zinc metalloprotease FTSH mitochondrial;	2.18831	XLOC_021125
down-regulated
proline-rich 4-like;	-9.26101	XLOC_055110
flowering-promoting factor 1 2;	-8.12225	XLOC_021292
hypothetical protein BVRB_9g216350;	-7.83243	XLOC_055752
E6;	-6.84116	XLOC_053817
inhibitor of trypsin and hageman factor-like;	-6.09185	XLOC_035412
bifunctional purple acid phosphatase 26;	-5.85756	XLOC_050525
hypothetical protein BVRB_9g217090;	-5.5782	XLOC_055296
farnesyl diphosphate synthase;	-5.51255	XLOC_030004
GDSL esterase lipase APG-like;	-4.55282	XLOC_054363
hypothetical protein BVRB_9g216320;	-4.39935	XLOC_055749
kunitz trypsin inhibitor 2;	-4.38519	XLOC_028454
chalcone isomerase;	-4.33079	XLOC_021615
alkane hydroxylase MAH1-like;	-3.92578	XLOC_037644
cytokinin dehydrogenase 5;	-3.82574	XLOC_015808
hypothetical protein BVRB_9g216330;	-3.71131	XLOC_055750
cytosolic sulfotransferase 5-like;	-3.54189	XLOC_016532
glucomannan 4-beta-mannosyltransferase 2;	-3.42347	XLOC_054255
GDSL esterase lipase At5g45670-like;	-3.34631	XLOC_049130
Macrolide export ATP-binding permease; gibberellin-regulated 4-like;	-3.34355	XLOC_034823
PREDICTED: uncharacterized protein LOC104904484 isoform X2;	-3.29265	XLOC_055406
squalene synthase; squalene synthase;	-3.28985	XLOC_055769
PREDICTED: uncharacterized protein LOC104908930 isoform X1;	-3.28333	XLOC_007805
PREDICTED: uncharacterized protein LOC104897201;	-3.25561	XLOC_040981
3-hydroxy-3-methylglutaryl-coenzyme A reductase 1;	-3.22426	XLOC_054808
delta(12)-fatty-acid desaturase FAD2-like;	-3.13699	XLOC_025924
leaf L-A-like;	-3.03827	XLOC_051102
WEB family chloroplastic-like;	-3.02577	XLOC_047769
beta-amylase;	-3.02457	XLOC_051836
ribosome-inactivating lychnin;	-2.97855	XLOC_053015
glucose-6-phosphate 1-epimerase;	-2.96259	XLOC_016049
hypothetical protein BVRB_6g147120;	-2.94007	XLOC_040764
hydrophobic RCI2B;	-2.88636	XLOC_028002
LNK3-like isoform X1; LNK3 isoform X2; LNK3-like isoform X1; LNK3-like isoform X1;	-2.88294	XLOC_023287
transcription factor RF2b-like;	-2.83469	XLOC_056048
late embryogenesis abundant;	-2.82984	XLOC_055993
O-fucosyltransferase family; O-fucosyltransferase family;	-2.81755	XLOC_047263
las1-like family;	-2.73936	XLOC_027624
tubulin beta chain-like;	-2.69383	XLOC_019059
PLASTID MOVEMENT IMPAIRED 1;	-2.68349	XLOC_018606
TIC chloroplastic;	-2.67986	XLOC_055348
pentatricopeptide repeat-containing chloroplastic;	-2.61239	XLOC_005665
PREDICTED: uncharacterized protein LOC104897205;	-2.56747	XLOC_040994
WVD2-like 7 isoform X1;	-2.54423	XLOC_042113
LONGIFOLIA 1; LONGIFOLIA 1;	-2.53849	XLOC_035377
7-deoxyloganetin glucosyltransferase-like;	-2.41045	XLOC_016435
phytase (plasmid);	-2.35598	XLOC_041247
plastidic glucose transporter 4;	-2.31784	XLOC_019957
ABC transporter G family member 32;	-2.28026	XLOC_051017
pentatricopeptide repeat-containing At3g50420;	-2.22749	XLOC_019498

## Sheet: STRESS_M150vsM300
SALT STRESS_UNIQUE
M150 vs. M300
up-regulated
ABC transporter I family member 17;	4.36587	XLOC_029305
SRC2 homolog;	3.7143	XLOC_024650
stromal 70 kDa heat shock-related chloroplastic;	3.51679	XLOC_015512
cysteine-rich and transmembrane domain-containing A;	2.8859	XLOC_026118
nicotinamidase 1-like;	2.64676	XLOC_055550
down-regulated
pentatricopeptide repeat-containing At3g50420;	-5.38569	XLOC_019498
bifunctional purple acid phosphatase 26;	-2.96337	XLOC_050525
geraniol 8-hydroxylase-like;	-2.75566	XLOC_030617
hypothetical protein BVRB_9g216320;	-2.64526	XLOC_055749

## Sheet: STRESS_HCvsH150
SALT STRESS_UNIQUE
HC vs. H150
up-regulated
disease resistance RPP13 1;	9.74255	XLOC_014663
PREDICTED: uncharacterized protein LOC104904486;	9.39498	XLOC_055408
caffeic acid 3-O-methyltransferase;	9.33629	XLOC_032409
probable phosphatase 2C 24;	7.92395	XLOC_046765
IQ-DOMAIN 14-like;	7.09022	XLOC_026670
PREDICTED: uncharacterized protein LOC104897954;	7.03666	XLOC_041847
kDa class I heat shock;	6.80833	XLOC_020341
hypothetical protein BVRB_6g148500;	5.27851	XLOC_041193
ferric reduction oxidase mitochondrial;	5.23148	XLOC_035063
cell wall vacuolar inhibitor of fructosidase 1-like;	4.78315	XLOC_046606
dehydration-responsive RD22;	4.72168	XLOC_029981
jasmonate-induced homolog;	4.49877	XLOC_024669
homeobox-leucine zipper ATHB-12-like;	4.49599	XLOC_015563
von willebrand factor A domain;	4.3395	XLOC_002691
SRG1-like isoform X1;	3.86779	XLOC_050865
hypothetical protein BVRB_6g154370;	3.76424	XLOC_041848
serine carboxypeptidase-like 33;	3.66161	XLOC_024716
Uracil-DNA glycosylase cell wall-associated hydrolase;	3.57541	XLOC_074204
kDa class I heat shock;	3.48998	XLOC_034681
BTB POZ domain-containing At1g55760;	3.41918	XLOC_030035
DUF248-1;	3.14422	XLOC_036583
ferritin- chloroplastic;	3.14265	XLOC_023689
O-acyltransferase WSD1-like;	3.07418	XLOC_015606
zinc finger CONSTANS-LIKE 14-like;	3.05654	XLOC_041679
isoamylase chloroplastic;	2.99517	XLOC_016697
UPF0098 CPn_0877 CP_0992 CPj0877 0906;	2.93217	XLOC_030980
reticulon B1;	2.85492	XLOC_016067
salt stress-induced hydrophobic peptide ESI3;	2.80683	XLOC_009811
DDT domain-containing PTM;	2.78641	XLOC_027344
two-component response regulator-like APRR5 isoform X1;	2.77874	XLOC_024224
inositol transporter 1 isoform X2;	2.76397	XLOC_024723
SRG1-like isoform X1;	2.7605	XLOC_050867
hypothetical protein BVRB_9g202480;	2.72682	XLOC_051716
transcription factor bHLH157;	2.71581	XLOC_031034
plant senescence-associated;	2.70892	XLOC_015031
kunitz trypsin inhibitor;	2.6932	XLOC_011040
long-chain-alcohol oxidase FAO4A-like;	2.68468	XLOC_030921
ganglioside-induced differentiation-associated 2;	2.67784	XLOC_041949
early nodulin 2;	2.62266	XLOC_047164
ferritin- chloroplastic-like;	2.57039	XLOC_031384
squalene synthase;	2.56667	XLOC_055768
UDP-glucuronic acid decarboxylase 2-like;	2.52225	XLOC_044460
UDP-glycosyltransferase 79B6-like;	2.46236	XLOC_041903
zinc finger CCCH domain-containing 20-like;	2.42762	XLOC_050789
mechanosensitive ion channel 6-like;	2.42146	XLOC_012114
inositol-tetrakisphosphate 1-kinase 1-like;	2.39507	XLOC_023968
serine hydroxymethyltransferase 4;	2.3795	XLOC_026587
phospholipase A-2-activating;	2.36495	XLOC_014251
HOTHEAD;	2.3401	XLOC_038384
LOV domain-containing;	2.33212	XLOC_041877
floral homeotic APETALA 2;	2.32877	XLOC_013383
probable phosphatase 2C 51;	2.32489	XLOC_024309
hypothetical protein BVRB_9g223650;	2.31434	XLOC_056132
Sterol regulatory element-binding cleavage-activating;	2.31392	XLOC_024368
pentatricopeptide repeat-containing At1g20230-like;	2.31216	XLOC_037863
U-box domain-containing 4;	2.29966	XLOC_020459
phospholipase D alpha 1;	2.2716	XLOC_055917
O-glucosyltransferase rumi homolog;	2.2492	XLOC_024766
hybrid signal transduction histidine kinase K-like;	2.23001	XLOC_017046
GDSL esterase lipase At5g55050-like;	2.22947	XLOC_001087
U-box domain-containing 52-like;	2.22746	XLOC_035269
probable membrane-associated kinase regulator 6;	2.22478	XLOC_024349
probable LRR receptor-like serine threonine- kinase At1g34110;	2.22388	XLOC_031308
serine threonine- kinase WNK8-like;	2.1985	XLOC_031038
oxidoreductase transition metal ion-binding;	2.19646	XLOC_027243
F-box At2g26850-like;	2.18621	XLOC_027373
BRO1 domain-containing BROX homolog;	2.18477	XLOC_041680
PREDICTED: uncharacterized protein LOC104888776 isoform X2;	2.14737	XLOC_025001
ER lumen -retaining receptor;	2.13909	XLOC_047480
pyruvate dehydrogenase E1 component subunit beta- mitochondrial;	2.12426	XLOC_041515
calcium-binding EF hand family;	2.11961	XLOC_046515
elongation factor;	2.08794	XLOC_035343
stress up-regulated Nod 19;	2.08263	XLOC_013944
UDP-glycosyltransferase 88A1-like;	2.07704	XLOC_024673
U-box domain-containing 6;	2.06882	XLOC_041363
type 2 ribosome-inactivating precursor;	2.06758	XLOC_003677
ascorbate peroxidase;	2.0655	XLOC_052979
lipoxygenase homology domain-containing 1-like;	2.02613	XLOC_037540
ABC transporter C family member 15;	2.022	XLOC_019371
BEL1-like homeodomain 1;	2.0216	XLOC_030673
ATP-dependent Clp protease adapter chloroplastic-like;	2.02071	XLOC_051750
PLASMODESMATA CALLOSE-BINDING PROTEIN 1-like;	2.00742	XLOC_035829
down-regulated
butyrate-- ligase peroxisomal-like;	-31.0689	XLOC_029127
xyloglucan endotransglycosylase hydrolase;	-24.8784	XLOC_023061
xyloglucan endotransglycosylase hydrolase;	-24.2647	XLOC_016782
---NA---;	-19.844	XLOC_025375
PREDICTED: uncharacterized protein LOC104892927;	-19.7265	XLOC_031931
calcium-binding PBP1-like;	-16.9451	XLOC_052645
probable WRKY transcription factor 40;	-15.5018	XLOC_056106
expansin-like A2;	-13.4454	XLOC_054945
metallothiol transferase;	-13.3183	XLOC_055463
12-oxophytodienoate reductase 3;	-12.7057	XLOC_002665
COBRA 7;	-12.4279	XLOC_023895
CDP-diacylglycerol--glycerol-3-phosphate 3-;	-12.1685	XLOC_035156
chloroplastic-like;	-11.9093	XLOC_020516
---NA---;	-10.8603	XLOC_015219
hypothetical protein BVRB_7g179080;	-10.8315	XLOC_047591
---NA---;	-10.6876	XLOC_073777
aspartyl protease family 2-like;	-10.3782	XLOC_051965
---NA---;	-10.1987	XLOC_005930
ethylene-responsive transcription factor 2-like;	-10.1642	XLOC_031557
phosphate-responsive 1 family;	-10.1234	XLOC_016424
nuclease HARBI1;	-9.9639	XLOC_051286
probable receptor kinase At5g47070;	-9.44617	XLOC_036312
probable choline kinase 1;	-9.33934	XLOC_017358
F-box SKIP27-like;	-8.7764	XLOC_047807
LYK5;	-8.23227	XLOC_019717
transcription factor MYB44-like;	-8.07538	XLOC_056141
RPM1-interacting 4;	-8.00017	XLOC_045812
lysine histidine transporter 1-like;	-7.79176	XLOC_027338
receptor kinase At4g00960; receptor kinase At4g00960;	-7.7417	XLOC_039754
EXORDIUM-like 5;	-7.72123	XLOC_055175
calcium-dependent kinase 28-like;	-7.703	XLOC_036806
late blight resistance homolog R1B-19;	-7.65271	XLOC_031173
chorismate mutase 2;	-7.63744	XLOC_020735
scarecrow 21;	-7.45186	XLOC_003125
probable xyloglucan glycosyltransferase 12;	-7.37908	XLOC_018808
hypothetical protein BVRB_2g047920;	-7.35166	XLOC_056246
Actin cross-linking;	-7.18103	XLOC_023063
leucine-rich repeat receptor-like serine threonine tyrosine- kinase SOBIR1;	-7.18058	XLOC_047101
non-functional pseudokinase ZED1 isoform X1;	-7.15901	XLOC_023765
ethylene-responsive transcription factor TINY-like;	-7.15202	XLOC_050744
PREDICTED: uncharacterized protein LOC104896314;	-7.09986	XLOC_038535
probable disease resistance At4g27220;	-7.06559	XLOC_046427
Actin cross-linking;	-7.05746	XLOC_042098
probable phosphatase 2C 10;	-6.94257	XLOC_016763
beta-glucosidase 40;	-6.85003	XLOC_037426
probable aminopyrimidine mitochondrial isoform X1;	-6.7575	XLOC_028695
probable CCR4-associated factor 1 homolog 11;	-6.7516	XLOC_046118
wall-associated receptor kinase 2-like;	-6.61871	XLOC_027448
hypothetical protein BVRB_7g157390;	-6.61266	XLOC_042673
wound-induced 1;	-6.5587	XLOC_042704
E3 ubiquitin- ligase ATL6-like;	-6.50852	XLOC_012437
O-fucosyltransferase family;	-6.506	XLOC_027220
G-type lectin S-receptor-like serine threonine- kinase SD3-1;	-6.47715	XLOC_025876
phosphoinositide phospholipase C 4-like;	-6.40825	XLOC_020239
peroxidase 51-like;	-6.37692	XLOC_036375
syntaxin-121-like;	-6.37573	XLOC_000775
zinc finger CCCH domain-containing 29-like;	-6.35741	XLOC_020232
lysine-rich arabinogalactan 18-like;	-6.34922	XLOC_036455
inositol oxygenase 2-like;	-6.26559	XLOC_051166
Sulfite exporter family isoform 1; Sulfite exporter family isoform 1;	-6.26294	XLOC_037729
ARM REPEAT PROTEIN INTERACTING WITH ABF2;	-6.21666	XLOC_041147
MACPF domain-containing NSL1;	-6.16688	XLOC_047875
hypothetical protein BVRB_2g030970;	-6.03473	XLOC_020187
calcium-binding allergen Ole e 8-like;	-6.02003	XLOC_015741
calcium-transporting ATPase plasma membrane-type;	-5.98387	XLOC_036485
amino acid permease 3-like;	-5.964	XLOC_018355
myosin-4 isoform X1;	-5.92974	XLOC_023069
Avr9 Cf-9 rapidly elicited;	-5.91607	XLOC_000802
aspartic ase Asp1;	-5.90575	XLOC_017260
dihydrofolate reductase;	-5.83361	XLOC_016349
auxin-responsive SAUR72-like;	-5.71245	XLOC_046011
hypothetical protein BVRB_3g061040;	-5.66989	XLOC_025839
RHOMBOID 2;	-5.63697	XLOC_030815
transcription factor MYC2-like;	-5.61264	XLOC_031813
DUF1005 family;	-5.59559	XLOC_056089
receptor kinase 1;	-5.56993	XLOC_025366
dna replication complex gins sld5;	-5.53077	XLOC_019118
alpha beta-Hydrolases superfamily;	-5.49973	XLOC_050268
ubiquitin-conjugating enzyme E2-17 kDa;	-5.43764	XLOC_036777
probable WRKY transcription factor 25;	-5.35301	XLOC_046883
golgin subfamily B member 1 isoform X1;	-5.29078	XLOC_041663
hypothetical protein BVRB_4g087380;	-5.2762	XLOC_029560
scarecrow-like transcription factor PAT1;	-5.2483	XLOC_029965
CSC1 At4g02900;	-5.19427	XLOC_043674
probable disease resistance At4g27220;	-5.16869	XLOC_045920
disease resistance RGA3;	-5.1272	XLOC_015828
NDR1-like;	-5.10769	XLOC_030152
epidermis-specific secreted glyco EP1-like;	-5.09111	XLOC_029315
boron transporter 4;	-5.07244	XLOC_055945
transcription factor bHLH47;	-5.06678	XLOC_046056
BES1 BZR1 homolog 4-like;	-5.02401	XLOC_006485
Uncharacterized protein TCM_029430;	-5.02325	XLOC_047558
ABC transporter B family member 11-like;	-5.01879	XLOC_055330
calcium-binding PBP1-like;	-5.0133	XLOC_003192
inositol oxygenase 2-like;	-4.99703	XLOC_050787
stem-specific TSJT1-like;	-4.93165	XLOC_047939
LURP-one-related 12-like;	-4.92799	XLOC_055453
ethylene-responsive transcription factor 4-like;	-4.90836	XLOC_047722
crocetin chloroplastic-like;	-4.84602	XLOC_026560
nodulin-related 1;	-4.81435	XLOC_037698
phospholipase A1- chloroplastic;	-4.81308	XLOC_045870
glucan endo-1,3-beta-glucosidase 14;	-4.80481	XLOC_046916
probable WRKY transcription factor 53;	-4.73958	XLOC_015627
cytochrome P450 710A1-like;	-4.73476	XLOC_003448
transcription initiation factor TFIID subunit 8-like;	-4.71638	XLOC_022780
PREDICTED: uncharacterized protein At4g10930;	-4.70521	XLOC_031102
RING-H2 finger ATL2;	-4.6862	XLOC_026816
PREDICTED: uncharacterized protein LOC104907615;	-4.65087	XLOC_004244
serine threonine- phosphatase PP1-like;	-4.65067	XLOC_024077
expansin-like A2;	-4.63327	XLOC_054944
probable WRKY transcription factor 70;	-4.61254	XLOC_042371
probable inactive poly [ADP-ribose] polymerase SRO5;	-4.5998	XLOC_035210
TIFY 10A;	-4.53873	XLOC_046538
mitogen-activated kinase 3;	-4.52943	XLOC_052974
DUF4228 domain;	-4.50904	XLOC_051601
scarecrow 13;	-4.50042	XLOC_048035
subfamily C member 7;	-4.48432	XLOC_035690
SRC2-like;	-4.47011	XLOC_044058
probable WRKY transcription factor 33;	-4.42004	XLOC_042459
PREDICTED: uncharacterized protein LOC104906507;	-4.41612	XLOC_019976
aspartic ase nepenthesin-1;	-4.41086	XLOC_035780
proline dehydrogenase mitochondrial-like;	-4.40719	XLOC_020350
probable WRKY transcription factor 41;	-4.3945	XLOC_030715
cfxQ homolog; cfxQ homolog;	-4.34555	XLOC_051083
transcription factor MYB44-like;	-4.31766	XLOC_036346
probable galacturonosyltransferase-like 9;	-4.31001	XLOC_042117
Sulfite exporter family;	-4.2912	XLOC_055519
probable beta-D-xylosidase 5 isoform X2;	-4.27208	XLOC_049848
PREDICTED: uncharacterized protein LOC104901445;	-4.25456	XLOC_049685
F-box CPR30-like; F-box CPR30-like;	-4.24387	XLOC_031687
probable serine threonine- kinase chloroplastic;	-4.23981	XLOC_054582
Armadillo repeat only 2;	-4.23059	XLOC_036802
D -box ATP-dependent RNA helicase D 17 isoform X1;	-4.22696	XLOC_019766
xyloglucan 6-xylosyltransferase 2-like;	-4.21602	XLOC_005926
calmodulin-binding 25-like;	-4.19488	XLOC_026490
muscle M-line assembly unc-89-like isoform X1;	-4.16011	XLOC_034756
heptahelical transmembrane 1-like;	-4.14908	XLOC_050884
UPF0496 4;	-4.13693	XLOC_017239
NAC transcription factor 29-like;	-4.1183	XLOC_054938
PREDICTED: uncharacterized protein LOC104898243;	-4.11651	XLOC_042462
probable alpha,alpha-trehalose-phosphate synthase [UDP-forming] 9;	-4.10921	XLOC_035184
lysine histidine transporter-like 8;	-4.04985	XLOC_054619
probable E3 ubiquitin- ligase RHY1A;	-4.03847	XLOC_050471
calmodulin 3;	-3.99224	XLOC_050556
tetraspanin-8-like;	-3.9784	XLOC_050237
---NA---;	-3.97507	XLOC_026058
receptor kinase HAIKU2;	-3.96794	XLOC_013586
linoleate 13S-lipoxygenase 3- chloroplastic;	-3.95972	XLOC_046046
pollen-specific SF21-like;	-3.93933	XLOC_004962
xyloglucan endotransglucosylase hydrolase 9;	-3.93161	XLOC_013374
glycine-rich DOT1;	-3.92728	XLOC_026619
trehalose-phosphate phosphatase A;	-3.88531	XLOC_027053
cyclic dof factor 3-like;	-3.85668	XLOC_042031
mitochondrial uncoupling 5-like;	-3.84171	XLOC_038301
hypothetical protein BVRB_7g173020;	-3.81396	XLOC_046238
leucine-rich repeat extensin 4;	-3.77135	XLOC_051047
calmodulin-binding receptor-like cytoplasmic kinase 2;	-3.75676	XLOC_046226
probable WRKY transcription factor 7;	-3.74457	XLOC_018773
Ribosome maturation factor rimM;	-3.73405	XLOC_032445
aspartyl protease family 1-like;	-3.72996	XLOC_037025
PLANT CADMIUM RESISTANCE 2-like;	-3.72761	XLOC_019934
WAT1-related At1g70260-like;	-3.72461	XLOC_041251
E3 ubiquitin- ligase MIEL1;	-3.72188	XLOC_052448
probable disease resistance At1g52660;	-3.7004	XLOC_045937
U-box domain-containing 26-like;	-3.69873	XLOC_054817
PREDICTED: uncharacterized protein LOC104896432;	-3.69281	XLOC_038831
probable calcium-binding CML18;	-3.66095	XLOC_019998
glucose-6-phosphate phosphate translocator chloroplastic;	-3.62653	XLOC_051474
probable alkaline neutral invertase B;	-3.61594	XLOC_019033
receptor kinase FERONIA;	-3.61221	XLOC_020005
beta-galactosidase;	-3.60011	XLOC_009054
auxin response factor 9;	-3.5941	XLOC_004424
Heparan-alpha-glucosaminide N-acetyltransferase;	-3.57351	XLOC_027738
pleiotropic drug resistance 1-like;	-3.56102	XLOC_055492
PREDICTED: uncharacterized protein LOC104887627;	-3.54767	XLOC_023525
xyloglucan endotransglucosylase hydrolase 2;	-3.54695	XLOC_026567
zinc finger A20 and AN1 domain-containing stress-associated 7-like;	-3.53316	XLOC_031286
probable phosphatase 2C 72;	-3.52455	XLOC_021052
receptor kinase FERONIA;	-3.49805	XLOC_042625
F-box At4g18380-like;	-3.48928	XLOC_027350
syntaxin-121-like;	-3.48063	XLOC_024185
FT-interacting 1-like;	-3.46578	XLOC_024708
UDP-glycosyltransferase 82A1;	-3.45623	XLOC_055520
hypothetical protein BVRB_023710;	-3.44616	XLOC_058158
transmembrane (DUF1218);	-3.43148	XLOC_024265
MKS1;	-3.42862	XLOC_036955
cellulose synthase A catalytic subunit 2 [UDP-forming]-like;	-3.40619	XLOC_034939
guanylate kinase 2-like;	-3.39326	XLOC_026015
extra-large guanine nucleotide-binding 1-like;	-3.39123	XLOC_055370
allene oxide synthase;	-3.38438	XLOC_000748
RALF-like 33;	-3.38302	XLOC_056150
disease resistance RGA3;	-3.37992	XLOC_024526
cucumber peeling cupredoxin-like;	-3.37896	XLOC_050924
uncharacterized membrane At3g27390;	-3.37061	XLOC_038221
IQ domain-containing IQM1;	-3.29452	XLOC_051275
ethylene-responsive transcription factor 5-like;	-3.28848	XLOC_031648
probable LRR receptor-like serine threonine- kinase At3g47570;	-3.28081	XLOC_055355
cytokinin riboside 5 -monophosphate phosphoribohydrolase LOG1-like;	-3.24896	XLOC_010414
U-box domain-containing 28-like;	-3.24647	XLOC_017482
hypothetical protein BVRB_2g027890;	-3.23945	XLOC_020002
probable phosphatase 2C 63;	-3.23829	XLOC_050090
NAC domain-containing 2-like;	-3.22695	XLOC_027915
abscisic acid receptor PYL8-like;	-3.22234	XLOC_019259
sugar transport 1;	-3.22044	XLOC_047800
U-box domain-containing 9;	-3.21899	XLOC_054259
chaperone dnaJ chloroplastic-like;	-3.20941	XLOC_015933
jasmonate-induced homolog;	-3.19056	XLOC_008204
chaperone dnaJ chloroplastic;	-3.14541	XLOC_036324
REVEILLE 8 isoform X1; REVEILLE 8 isoform X1;	-3.12811	XLOC_003746
GABA transporter 1;	-3.11819	XLOC_054235
wall-associated receptor kinase-like 14;	-3.11335	XLOC_038214
serine carboxypeptidase-like 34;	-3.11247	XLOC_051675
U-box domain-containing 13;	-3.09745	XLOC_046288
defensin AX1;	-3.09683	XLOC_019626
Heavy metal transport detoxification superfamily;	-3.0841	XLOC_016078
beta-galactosidase 1;	-3.07814	XLOC_046425
FAF- chloroplastic;	-3.06596	XLOC_046386
PREDICTED: uncharacterized protein LOC104892175;	-3.0566	XLOC_031128
phenylalanine ammonia-lyase;	-3.04715	XLOC_043330
potassium channel KAT1;	-3.03922	XLOC_007139
U-box domain-containing 17;	-3.02308	XLOC_051429
CBL-interacting serine threonine- kinase 14-like;	-3.00824	XLOC_042411
non-functional pseudokinase ZED1 isoform X1;	-2.99777	XLOC_054184
calmodulin-binding 60 A-like isoform X1;	-2.99268	XLOC_034955
type I inositol polyphosphate 5-phosphatase 2-like isoform X1;	-2.96044	XLOC_056221
GDSL esterase lipase At4g10955-like;	-2.96009	XLOC_024556
serine carboxypeptidase-like 20;	-2.95265	XLOC_027430
receptor kinase THESEUS 1;	-2.93813	XLOC_029550
aspartic ase 2;	-2.93406	XLOC_054145
cysteine-rich and transmembrane domain-containing A-like;	-2.93148	XLOC_055646
mitogen-activated kinase kinase 5-like;	-2.921	XLOC_049395
NAC domain-containing 35;	-2.92023	XLOC_040385
Classical arabinogalactan 5;	-2.90615	XLOC_016696
DNA polymerase epsilon catalytic subunit;	-2.89742	XLOC_015818
nematode resistance -like HSPRO2;	-2.89014	XLOC_019778
tonoplast dicarboxylate transporter;	-2.8824	XLOC_048250
heparan-alpha-glucosaminide N-acetyltransferase-like isoform X1;	-2.86352	XLOC_055028
DUF868 family;	-2.85833	XLOC_020196
mitogen-activated kinase kinase 9-like;	-2.85223	XLOC_024971
F-box kelch-repeat SKIP30;	-2.85079	XLOC_035497
hypothetical protein BVRB_9g216480;	-2.84986	XLOC_055266
GATA transcription factor 8-like;	-2.84356	XLOC_042881
UDP-glucuronate 4-epimerase 1;	-2.82743	XLOC_050423
L-type lectin-domain containing receptor kinase -like;	-2.82639	XLOC_033646
vacuolar 8;	-2.82604	XLOC_034476
probable calcium-binding CML36;	-2.82533	XLOC_026110
PREDICTED: uncharacterized protein At4g22758;	-2.80063	XLOC_054397
probable cyclic nucleotide-gated ion channel 14;	-2.79828	XLOC_023789
cellulose synthase D3;	-2.78837	XLOC_023975
GMP synthase [glutamine-hydrolyzing];	-2.78433	XLOC_022289
kinase chloroplastic-like;	-2.77683	XLOC_019828
peroxidase P7-like;	-2.76515	XLOC_053656
metalloendo ase 1-like;	-2.7632	XLOC_006070
probable phosphatase 2C 25;	-2.76203	XLOC_046690
hypothetical protein BVRB_5g105080;	-2.75347	XLOC_031572
WAT1-related At4g08300-like;	-2.74965	XLOC_015857
probable sugar phosphate phosphate translocator At3g11320;	-2.7293	XLOC_020275
deSI At4g17486;	-2.72521	XLOC_055340
DNA ligase (DUF1645);	-2.71899	XLOC_041209
probable receptor kinase At5g24010;	-2.71867	XLOC_016368
---NA---;	-2.71488	XLOC_005820
phosphatidylinositol 4-kinase gamma 4-like;	-2.69589	XLOC_016017
hypothetical protein BVRB_015240;	-2.68321	XLOC_014192
serine threonine- kinase Nek6-like isoform X1;	-2.67838	XLOC_025832
serine threonine- kinase;	-2.67773	XLOC_004852
probable xyloglucan glycosyltransferase 5;	-2.65818	XLOC_046471
F-box kelch-repeat At1g23390;	-2.65432	XLOC_041422
jasmonate-induced homolog;	-2.65003	XLOC_046825
C2 and GRAM domain-containing At1g03370;	-2.64099	XLOC_048140
disease resistance RGA4 isoform X1;	-2.6354	XLOC_054140
Hydroxyproline-rich glyco family;	-2.61447	XLOC_041514
TIFY 10A-like;	-2.61431	XLOC_050148
probable cyclic nucleotide-gated ion channel 14;	-2.59319	XLOC_023787
Serine arginine repetitive matrix isoform;	-2.58915	XLOC_030426
indole-3-acetic acid-induced ARG2-like;	-2.58768	XLOC_043964
endochitinase-like;	-2.58293	XLOC_016322
tetratricopeptide repeat 28-like;	-2.57691	XLOC_035015
glutaredoxin-C9-like;	-2.57653	XLOC_047704
E3 ubiquitin- ligase XBAT35 isoform X1;	-2.57471	XLOC_024057
receptor kinase At1g72540;	-2.56831	XLOC_046049
BTB POZ and MATH domain-containing 3-like isoform X1;	-2.5581	XLOC_019867
4-coumarate-- ligase 2-like;	-2.55025	XLOC_050829
peptide chain release factor chloroplastic;	-2.53604	XLOC_026295
arogenate dehydratase prephenate dehydratase chloroplastic-like;	-2.53575	XLOC_054411
probable transcription factor 21;	-2.52759	XLOC_015719
U-box domain-containing 44-like;	-2.52464	XLOC_046184
conserved hypothetical protein;	-2.51526	XLOC_011571
nuclease HARBI1;	-2.50861	XLOC_028318
cysteine-rich receptor kinase 10;	-2.50618	XLOC_048680
Beta-1,4-mannosyl-glyco 4-beta-N-acetylglucosaminyltransferase;	-2.49517	XLOC_012174
type-2 histone deacetylase 1;	-2.4931	XLOC_036638
lamin;	-2.4636	XLOC_022589
sugar transport 13;	-2.44132	XLOC_010607
probable serine threonine- kinase At1g01540;	-2.43368	XLOC_018787
stress response NST1-like; splicing regulatory glutamine lysine-rich 1;	-2.43257	XLOC_026835
PREDICTED: uncharacterized protein LOC104902677;	-2.43233	XLOC_018789
probable GTP diphosphokinase chloroplastic;	-2.43041	XLOC_046051
GDSL esterase lipase 1-like;	-2.41947	XLOC_046001
MLO 1;	-2.41732	XLOC_035475
probable xyloglucan endotransglucosylase hydrolase 30;	-2.4161	XLOC_032493
DUF594 family;	-2.41511	XLOC_008086
scarecrow 9;	-2.41471	XLOC_046792
hypothetical protein BVRB_2g027910;	-2.4118	XLOC_020003
probable xyloglucan endotransglucosylase hydrolase 6;	-2.39989	XLOC_032660
E3 ubiquitin- ligase MARCH2;	-2.38563	XLOC_026093
probable polyamine oxidase 4;	-2.36592	XLOC_029077
hypothetical protein BVRB_3g065370;	-2.3595	XLOC_026579
jasmonate-induced homolog;	-2.35909	XLOC_024413
SNAP25 homologous SNAP33-like;	-2.34844	XLOC_034639
RING-H2 finger ATL52-like;	-2.34822	XLOC_037919
Leucoanthocyanidin dioxygenase;	-2.34323	XLOC_019758
probable beta-1,4-xylosyltransferase IRX9H;	-2.33467	XLOC_036304
probable alpha,alpha-trehalose-phosphate synthase [UDP-forming] 7;	-2.3246	XLOC_023960
two-component response regulator ORR9-like;	-2.31663	XLOC_016301
transmembrane DDB_G0292058;	-2.31639	XLOC_050846
PREDICTED: uncharacterized protein LOC104894796;	-2.31516	XLOC_035628
hypothetical protein BVRB_2g027960;	-2.30331	XLOC_020009
sodium transporter HKT1-like;	-2.30188	XLOC_054923
scopoletin glucosyltransferase-like;	-2.29999	XLOC_006926
LEAF RUST 10 DISEASE-RESISTANCE LOCUS RECEPTOR-LIKE PROTEIN KINASE-like isoform X1;	-2.29725	XLOC_025759
scarecrow 9;	-2.29274	XLOC_046791
FT-interacting 1;	-2.27658	XLOC_015777
ribosome-binding factor chloroplastic;	-2.27324	XLOC_000779
probable receptor kinase At5g47070;	-2.26731	XLOC_043362
PREDICTED: uncharacterized protein LOC104894433;	-2.26244	XLOC_035442
bZIP transcription factor 53-like;	-2.2586	XLOC_024661
hypothetical protein BVRB_9g217080;	-2.25015	XLOC_055295
cinnamoyl- reductase 1-like;	-2.24971	XLOC_027566
root phototropism 2;	-2.24943	XLOC_032893
polyol transporter 5-like;	-2.24138	XLOC_055825
myb-related 2-like;	-2.23848	XLOC_025971
receptor kinase HERK 1;	-2.22525	XLOC_021626
cytochrome P450 71A4-like;	-2.22365	XLOC_012267
hypothetical protein BVRB_3g059260 isoform A;	-2.22022	XLOC_025613
nudix hydrolase mitochondrial;	-2.21979	XLOC_004598
probable strigolactone esterase DAD2;	-2.21888	XLOC_018859
bifunctional UDP-glucose 4-epimerase and UDP-xylose 4-epimerase 1;	-2.21588	XLOC_030811
phosphoglycerate mutase 1;	-2.20083	XLOC_056062
GATA transcription factor 5-like;	-2.18188	XLOC_055764
BES1 BZR1 homolog 2-like;	-2.17922	XLOC_038141
phospho-2-dehydro-3-deoxyheptonate aldolase chloroplastic-like;	-2.1775	XLOC_016722
monothiol glutaredoxin-S6-like;	-2.17578	XLOC_002405
defensin AX1; ---NA---;	-2.16691	XLOC_019649
phospholipase A1-IIdelta;	-2.16361	XLOC_054014
receptor kinase HAIKU2;	-2.15793	XLOC_012520
zinc finger A20 and AN1 domain-containing stress-associated 4-like;	-2.15162	XLOC_042820
proline-rich receptor kinase PERK1;	-2.14459	XLOC_050706
dihydroceramide fatty acyl 2-hydroxylase FAH1-like;	-2.14252	XLOC_009827
universal stress A;	-2.14135	XLOC_001534
disease resistance RGA3;	-2.14102	XLOC_024525
receptor kinase HERK 1;	-2.1409	XLOC_046323
linoleate 13S-lipoxygenase 2- chloroplastic-like;	-2.12629	XLOC_027518
-tyrosine-phosphatase MKP1-like;	-2.11531	XLOC_040717
jasmonate-induced homolog;	-2.11524	XLOC_027642
ethylene-responsive transcription factor RAP2-12-like;	-2.11496	XLOC_045990
B3 domain-containing At2g36080-like;	-2.10925	XLOC_042498
glu protease inhibitor;	-2.10734	XLOC_035407
CONSTANS-like 1;	-2.10601	XLOC_020498
acyl carrier chloroplastic-like;	-2.10356	XLOC_034449
probable galactinol--sucrose galactosyltransferase 6 isoform X2;	-2.10254	XLOC_050550
plant intracellular Ras-group-related LRR 4-like;	-2.10176	XLOC_037597
phosphatidylinositol:ceramide inositolphosphotransferase 1-like;	-2.10109	XLOC_044805
probable alpha,alpha-trehalose-phosphate synthase [UDP-forming] 11;	-2.0931	XLOC_050256
PREDICTED: uncharacterized protein At3g49720;	-2.08261	XLOC_036425
Leucine-rich repeat family;	-2.08031	XLOC_055731
patellin-3-like;	-2.07845	XLOC_015511
aldose 1-epimerase-like;	-2.07247	XLOC_009747
transcription factor UNE10; transcription factor UNE10;	-2.0723	XLOC_019211
BTB POZ domain-containing NPY1;	-2.06749	XLOC_023638
probable LRR receptor-like serine threonine- kinase At1g56140;	-2.06008	XLOC_045529
solute carrier family 40 member chloroplastic;	-2.05999	XLOC_028340
calcineurin B 10 isoform X1; calcineurin B 10 isoform X1;	-2.05681	XLOC_009003
2-isopropylmalate synthase chloroplastic-like;	-2.05116	XLOC_025556
aspartyl protease family At5g10770-like;	-2.04891	XLOC_023724
Heat shock cysteine-rich domain-containing;	-2.04694	XLOC_033857
probable E3 ubiquitin- ligase RHC2A;	-2.04525	XLOC_020307
calcium-dependent kinase 11;	-2.04286	XLOC_015916
BTB POZ domain-containing At5g66560;	-2.03751	XLOC_038211
glycerophosphodiester phosphodiesterase GDPDL3-like;	-2.03401	XLOC_029750
probable calcium-binding CML49;	-2.02857	XLOC_026274
PREDICTED: uncharacterized protein LOC104906799;	-2.02601	XLOC_000134
peroxidase P7-like;	-2.02511	XLOC_053662
probable pectin methyltransferase QUA2;	-2.02062	XLOC_016449
uncharacterized GPI-anchored At1g61900-like;	-2.0187	XLOC_051600
hypothetical protein BVRB_9g216460;	-2.01698	XLOC_055264
homeobox-leucine zipper ATHB-6-like;	-2.01344	XLOC_038247
heat stress transcription factor A-4a;	-2.01337	XLOC_011698
G-type lectin S-receptor-like serine threonine- kinase At4g03230 isoform X1;	-2.01141	XLOC_035239
Tetratricopeptide repeat-like superfamily;	-2.01045	XLOC_050938
histone -like;	-2.00771	XLOC_010725
pto-interacting 1-like;	-2.00111	XLOC_025729
Alpha beta-Hydrolases superfamily;	-2.00017	XLOC_035597

## Sheet: STRESS_HCvsH300
SALT STRESS_UNIQUE
HCvsH300
up-regulated
hypothetical protein BVRB_040130, partial;	59.5364	XLOC_068740
TAPETUM DETERMINANT 1-like;	12.3255	XLOC_020642
jasmonate-induced homolog;	8.60652	XLOC_024669
disease resistance RPP13 1;	7.67449	XLOC_014663
expansin-like B1;	7.35854	XLOC_031677
probable phosphatase 2C 24;	7.06554	XLOC_046765
UDP-glycosyltransferase 90A1-like;	6.59316	XLOC_007598
benzyl alcohol O-benzoyltransferase-like;	6.37325	XLOC_025846
serine threonine- kinase D6PK-like;	6.37286	XLOC_019417
TIFY 9-like isoform X1;	6.00544	XLOC_041507
PREDICTED: uncharacterized protein LOC104897954;	5.94328	XLOC_041847
cytosolic sulfotransferase 15-like;	5.84624	XLOC_022169
caffeic acid 3-O-methyltransferase;	5.08751	XLOC_032409
kDa class I heat shock;	4.8231	XLOC_020341
serine carboxypeptidase-like 33;	4.53031	XLOC_024716
hypothetical protein BVRB_6g148500;	4.27638	XLOC_041193
ferric reduction oxidase mitochondrial;	4.06704	XLOC_035063
zinc finger CONSTANS-LIKE 14-like;	4.04974	XLOC_041679
inositol transporter 1 isoform X2;	3.73633	XLOC_024723
DUF248-1;	3.6516	XLOC_036583
transcription factor bHLH157;	3.65132	XLOC_031034
jasmonate-induced homolog;	3.64053	XLOC_000788
kDa class I heat shock;	3.61539	XLOC_034681
homeobox-leucine zipper ATHB-12-like;	3.57192	XLOC_015563
O-acyltransferase WSD1-like;	3.47704	XLOC_015606
probable AMP deaminase;	3.39683	XLOC_041878
cucumber peeling cupredoxin-like;	3.22594	XLOC_019529
serine threonine- kinase UCNL-like;	3.19012	XLOC_027531
phospholipase A1- chloroplastic;	3.12657	XLOC_027322
UDP-glycosyltransferase 79B6-like;	3.10988	XLOC_042116
vacuolar amino acid transporter 1-like;	3.1022	XLOC_022610
SRG1-like isoform X1;	3.00004	XLOC_050865
zinc finger CCCH domain-containing 20-like;	2.99939	XLOC_050789
O-glucosyltransferase rumi homolog;	2.87434	XLOC_024766
early nodulin 2;	2.78151	XLOC_047164
probable LRR receptor-like serine threonine- kinase At1g34110;	2.72218	XLOC_031308
salicylic acid-binding 2-like;	2.72102	XLOC_013730
allene oxide cyclase chloroplastic-like;	2.68896	XLOC_019923
expansin-A8;	2.65126	XLOC_023390
flavin-dependent oxidoreductase FOX5-like;	2.56504	XLOC_050478
F-box At2g26850-like;	2.55868	XLOC_027373
inositol-tetrakisphosphate 1-kinase 1-like;	2.55027	XLOC_023968
hypothetical protein BVRB_9g202480;	2.54824	XLOC_051716
eukaryotic peptide chain release factor subunit 1-3;	2.54633	XLOC_004809
UDP-glycosyltransferase 79B6-like;	2.53441	XLOC_041903
salt stress-induced hydrophobic peptide ESI3;	2.52943	XLOC_009811
ferritin- chloroplastic;	2.49597	XLOC_023689
serine threonine- kinase WNK8-like;	2.48138	XLOC_031038
eukaryotic peptide chain release factor subunit 1-3;	2.48119	XLOC_000420
phospholipase D alpha 1;	2.48088	XLOC_055917
probable methyltransferase At1g27930;	2.47389	XLOC_041336
lysine ketoglutarate reductase trans-splicing;	2.4604	XLOC_005008
probable membrane-associated kinase regulator 6;	2.39224	XLOC_024349
lipoxygenase homology domain-containing 1-like;	2.3921	XLOC_037540
LOV domain-containing;	2.39159	XLOC_041877
UDP-glucuronic acid decarboxylase 2-like;	2.35329	XLOC_044460
vacuolar-sorting receptor 1-like;	2.32368	XLOC_042374
reticulon B1;	2.31338	XLOC_016067
leucine-rich repeat extensin 2;	2.30424	XLOC_056061
hybrid signal transduction histidine kinase K-like;	2.30293	XLOC_017046
two-component response regulator-like APRR5 isoform X1;	2.26696	XLOC_024224
RESPONSE TO LOW SULFUR 3-like;	2.26638	XLOC_024149
floral homeotic APETALA 2;	2.2228	XLOC_013383
probable anion transporter chloroplastic;	2.21623	XLOC_050522
U-box domain-containing 52-like;	2.20581	XLOC_035269
mechanosensitive ion channel 6-like;	2.16998	XLOC_012114
arabinosyltransferase RRA3-like;	2.16274	XLOC_024225
heptahelical transmembrane 4-like;	2.15557	XLOC_018836
ABC transporter C family member 15;	2.10491	XLOC_019371
Niemann-Pick C1;	2.09972	XLOC_054585
kunitz trypsin inhibitor;	2.06214	XLOC_011040
phosphatidylglycerol phosphatidylinositol transfer DDB_G0282179;	2.04228	XLOC_046147
U-box domain-containing 6;	2.0406	XLOC_041363
1-aminocyclopropane-1-carboxylate oxidase homolog 1-like;	2.00519	XLOC_024089
down-regulated
xyloglucan endotransglycosylase hydrolase;	-19.9509	XLOC_023061
PREDICTED: uncharacterized protein LOC104892927;	-18.1348	XLOC_031931
gibberellin 2-beta-dioxygenase 2;	-17.8435	XLOC_035645
hypothetical protein BVRB_2g047920;	-14.9209	XLOC_056246
---NA---;	-14.2606	XLOC_015219
serine threonine- kinase CCR4;	-13.3547	XLOC_015949
---NA---;	-12.3063	XLOC_069323
calcium-binding PBP1-like;	-10.7982	XLOC_052645
ethylene-responsive transcription factor TINY-like;	-9.32607	XLOC_050744
xyloglucan endotransglycosylase hydrolase;	-9.06188	XLOC_016782
DUF1005 family;	-9.00253	XLOC_056089
hevamine-A-like;	-8.8967	XLOC_024342
phosphate-responsive 1 family;	-8.76564	XLOC_016424
glycine-rich DOT1;	-8.74307	XLOC_026619
scarecrow 21;	-8.47522	XLOC_003125
G-type lectin S-receptor-like serine threonine- kinase SD3-1;	-8.41977	XLOC_025876
probable WRKY transcription factor 40;	-8.36021	XLOC_056106
EXORDIUM-like 5;	-8.07913	XLOC_055175
amino acid permease 3-like;	-7.81426	XLOC_018355
probable choline kinase 1;	-7.77267	XLOC_017358
hypothetical protein BVRB_3g051850 isoform D; PREDICTED: uncharacterized protein LOC109134607 isoform X3; PREDICTED: uncharacterized protein LOC109134607 isoform X2;	-7.70711	XLOC_024457
F-box SKIP27-like;	-7.59853	XLOC_047807
transcription factor MYB44-like;	-7.49854	XLOC_056141
RING-H2 finger ATL2;	-7.47224	XLOC_026816
jasmonate-induced homolog;	-7.21545	XLOC_008204
crocetin chloroplastic-like;	-7.11898	XLOC_026560
ethylene-responsive transcription factor 2-like;	-7.0677	XLOC_031557
Avr9 Cf-9 rapidly elicited;	-6.90791	XLOC_000802
COBRA 7;	-6.90064	XLOC_023895
hypothetical protein BVRB_015240;	-6.87777	XLOC_014192
ethylene-responsive transcription factor ERF109-like;	-6.86277	XLOC_006141
nuclease HARBI1;	-6.62941	XLOC_051286
probable beta-D-xylosidase 5 isoform X2;	-6.4243	XLOC_049848
chloroplastic-like;	-6.34399	XLOC_020516
expansin-like A2;	-6.25132	XLOC_054945
hypothetical protein BVRB_3g061040;	-6.19069	XLOC_025839
U-box domain-containing 9;	-6.1867	XLOC_054259
wall-associated receptor kinase 2-like;	-6.07844	XLOC_027448
mitogen-activated kinase kinase kinase NPK1-like;	-6.07035	XLOC_010473
transcription factor MYB44-like;	-5.91443	XLOC_036346
aspartic ase nepenthesin-1;	-5.85602	XLOC_035780
Actin cross-linking;	-5.83281	XLOC_023063
ARM REPEAT PROTEIN INTERACTING WITH ABF2;	-5.81529	XLOC_041147
NDR1-like;	-5.80514	XLOC_030152
probable disease resistance At4g27220;	-5.78189	XLOC_045920
E3 ubiquitin- ligase ATL6-like;	-5.73733	XLOC_012437
zinc transporter chloroplastic;	-5.67335	XLOC_009887
hypothetical protein BVRB_2g030970;	-5.62199	XLOC_020187
probable xyloglucan glycosyltransferase 12;	-5.61396	XLOC_018808
probable WRKY transcription factor 7;	-5.61315	XLOC_018773
probable CCR4-associated factor 1 homolog 11;	-5.59621	XLOC_046118
butyrate-- ligase peroxisomal-like;	-5.58633	XLOC_029127
auxin-responsive SAUR72-like;	-5.57349	XLOC_046011
chorismate mutase 2;	-5.56746	XLOC_020735
CDP-diacylglycerol--glycerol-3-phosphate 3-;	-5.54843	XLOC_035156
probable WRKY transcription factor 70;	-5.54436	XLOC_042371
hypothetical protein BVRB_2g027890;	-5.52648	XLOC_020002
dna replication complex gins sld5;	-5.50827	XLOC_019118
zinc finger CCCH domain-containing 29-like;	-5.48275	XLOC_020232
receptor kinase At4g00960; receptor kinase At4g00960;	-5.37591	XLOC_039754
PREDICTED: uncharacterized protein LOC104906507;	-5.29588	XLOC_019976
gibberellin 20 oxidase 1-like;	-5.17149	XLOC_012313
probable disease resistance At4g27220;	-5.15053	XLOC_046427
aspartyl protease family 2-like;	-5.11697	XLOC_051965
calcium-dependent kinase 28-like;	-5.10404	XLOC_036806
DNA polymerase epsilon catalytic subunit;	-4.99737	XLOC_015818
lysine-rich arabinogalactan 18-like;	-4.84585	XLOC_036455
stem-specific TSJT1-like;	-4.82929	XLOC_047939
DUF4228 domain;	-4.78066	XLOC_051601
endochitinase-like;	-4.74731	XLOC_016322
PREDICTED: uncharacterized protein LOC104896314;	-4.69684	XLOC_038535
myosin-4 isoform X1;	-4.69567	XLOC_023069
Ribosome maturation factor rimM;	-4.64903	XLOC_032445
PREDICTED: uncharacterized protein At4g10930; hypothetical protein BVRB_5g098620 isoform B;	-4.63632	XLOC_031102
beta-glucosidase 40;	-4.62557	XLOC_037426
Actin cross-linking;	-4.61849	XLOC_042098
tonoplast dicarboxylate transporter;	-4.57097	XLOC_048250
transcription factor MYC2-like;	-4.56116	XLOC_031813
xyloglucan endotransglucosylase hydrolase 2;	-4.53066	XLOC_026612
transcription factor bHLH47;	-4.52692	XLOC_046056
tetraspanin-8-like;	-4.50754	XLOC_050237
probable WRKY transcription factor 53;	-4.50504	XLOC_015627
transcription initiation factor TFIID subunit 8-like;	-4.48547	XLOC_022780
Heparan-alpha-glucosaminide N-acetyltransferase; heparan-alpha-glucosaminide N-acetyltransferase; heparan-alpha-glucosaminide N-acetyltransferase isoform X1;	-4.47851	XLOC_027738
probable receptor kinase At5g47070;	-4.42989	XLOC_036312
xyloglucan endotransglucosylase hydrolase 9;	-4.40991	XLOC_013374
late blight resistance homolog R1B-19;	-4.36472	XLOC_031173
subfamily C member 7;	-4.35859	XLOC_035690
nodulin-related 1;	-4.35167	XLOC_037698
peroxidase P7-like;	-4.34706	XLOC_053656
RPM1-interacting 4;	-4.33917	XLOC_045812
phospholipase A1- chloroplastic;	-4.32278	XLOC_045870
Sulfite exporter family isoform 1; Sulfite exporter family isoform 1;	-4.27496	XLOC_037729
receptor kinase 1;	-4.26167	XLOC_025366
O-fucosyltransferase family;	-4.23749	XLOC_027220
serine carboxypeptidase-like 34;	-4.23687	XLOC_051675
hypothetical protein BVRB_9g217080;	-4.23259	XLOC_055295
ROTUNDIFOLIA like 12;	-4.22347	XLOC_051028
NAC domain-containing 2-like;	-4.18179	XLOC_027915
defensin AX1;	-4.18077	XLOC_019626
chaperone dnaJ chloroplastic;	-4.16856	XLOC_036324
PREDICTED: uncharacterized protein LOC104901445;	-4.15797	XLOC_049685
probable calcium-binding CML18;	-4.1316	XLOC_019998
cfxQ homolog; cfxQ homolog;	-4.12676	XLOC_051083
homeobox-leucine zipper ATHB-52-like;	-4.12482	XLOC_047862
heptahelical transmembrane 1-like;	-4.08128	XLOC_050884
hypothetical protein BVRB_4g087380;	-4.05398	XLOC_029560
calcium-binding allergen Ole e 8-like;	-4.04744	XLOC_015741
aspartic ase Asp1;	-4.04612	XLOC_017260
Uncharacterized protein TCM_029430;	-4.04469	XLOC_047558
calcium-binding PBP1-like;	-4.04004	XLOC_003192
Armadillo repeat only 2;	-4.03444	XLOC_036802
xyloglucan 6-xylosyltransferase 2-like;	-4.02872	XLOC_005926
probable galacturonosyltransferase-like 9;	-4.02495	XLOC_042117
---NA---;	-3.99931	XLOC_075090
probable alpha,alpha-trehalose-phosphate synthase [UDP-forming] 9;	-3.98141	XLOC_035184
PREDICTED: uncharacterized protein LOC104898243;	-3.97951	XLOC_042462
DUF1005 family;	-3.9509	XLOC_011235
alpha beta-Hydrolases superfamily;	-3.94195	XLOC_050268
probable WRKY transcription factor 33;	-3.93736	XLOC_042459
defensin AX1; ---NA---;	-3.91594	XLOC_019649
lysine histidine transporter-like 8;	-3.91231	XLOC_054619
mitochondrial uncoupling 5-like;	-3.91125	XLOC_038301
GDSL esterase lipase At4g10955-like;	-3.86602	XLOC_024556
probable phosphatase 2C 10;	-3.86225	XLOC_016763
PREDICTED: uncharacterized protein LOC104887627;	-3.85882	XLOC_023525
probable serine threonine- kinase chloroplastic;	-3.82824	XLOC_054582
MACPF domain-containing NSL1;	-3.8272	XLOC_047875
FT-interacting 1-like;	-3.79705	XLOC_024708
ethylene-responsive transcription factor 5-like;	-3.75919	XLOC_031648
type I inositol polyphosphate 5-phosphatase 2-like isoform X1;	-3.75497	XLOC_056221
expansin-like A2;	-3.74644	XLOC_054944
---NA---;	-3.7275	XLOC_073777
scarecrow 13;	-3.7225	XLOC_048035
UPF0496 4;	-3.6913	XLOC_017239
PREDICTED: uncharacterized protein LOC104896432;	-3.68445	XLOC_038831
LYK5;	-3.67866	XLOC_019717
FAF- chloroplastic;	-3.67769	XLOC_046386
auxin response factor 9;	-3.67038	XLOC_004424
probable E3 ubiquitin- ligase RHY1A;	-3.64657	XLOC_050471
ethylene-responsive transcription factor 4-like;	-3.64611	XLOC_047722
PREDICTED: uncharacterized protein LOC104892175;	-3.64425	XLOC_031128
scopoletin glucosyltransferase-like;	-3.63778	XLOC_006926
jasmonate-induced homolog;	-3.63665	XLOC_024413
dihydrofolate reductase;	-3.62718	XLOC_016349
hypothetical protein BVRB_023710;	-3.62638	XLOC_058158
LURP-one-related 12-like;	-3.61073	XLOC_055453
scarecrow-like transcription factor PAT1;	-3.58276	XLOC_029965
F-box CPR30-like; F-box CPR30-like;	-3.56653	XLOC_031687
leucine-rich repeat receptor-like serine threonine tyrosine- kinase SOBIR1;	-3.56453	XLOC_047101
hypothetical protein BVRB_7g157390;	-3.54678	XLOC_042673
calmodulin-binding 25-like;	-3.54418	XLOC_026490
abscisic acid receptor PYL8-like;	-3.53998	XLOC_019259
glu protease inhibitor;	-3.53765	XLOC_035407
F-box At4g18380-like;	-3.53679	XLOC_027350
U-box domain-containing 26-like;	-3.53164	XLOC_054817
disease resistance RGA3;	-3.53042	XLOC_024526
ubiquitin-conjugating enzyme E2-17 kDa;	-3.52543	XLOC_036777
calcium-transporting ATPase plasma membrane-type;	-3.50506	XLOC_036485
---NA---;	-3.49228	XLOC_074906
two-component response regulator ORR9-like;	-3.49105	XLOC_016301
RHOMBOID 2;	-3.46055	XLOC_030815
glutathione S-transferase;	-3.45286	XLOC_010118
vacuolar 8;	-3.43629	XLOC_034476
pollen-specific SF21-like;	-3.41629	XLOC_004962
cytochrome P450 710A1-like;	-3.40619	XLOC_003448
probable WRKY transcription factor 25;	-3.39726	XLOC_046883
glucose-6-phosphate phosphate translocator chloroplastic;	-3.39438	XLOC_051474
glucan endo-1,3-beta-glucosidase 4;	-3.3125	XLOC_027229
jasmonate-induced homolog;	-3.29967	XLOC_027642
disease resistance RGA3;	-3.29884	XLOC_013976
leucine-rich repeat extensin 4;	-3.2937	XLOC_051047
uridine nucleosidase 1;	-3.27472	XLOC_042581
probable phosphatase 2C 25;	-3.25699	XLOC_046690
bidirectional sugar transporter SWEET2;	-3.25568	XLOC_001583
PREDICTED: uncharacterized protein LOC104907615;	-3.24408	XLOC_004244
glutaredoxin-C9-like;	-3.24192	XLOC_047704
scarecrow 14;	-3.23728	XLOC_046793
receptor kinase FERONIA;	-3.22565	XLOC_020008
metallothiol transferase;	-3.22036	XLOC_055463
IQ domain-containing IQM1;	-3.21531	XLOC_051275
receptor kinase FERONIA;	-3.21059	XLOC_020005
cytokinin riboside 5 -monophosphate phosphoribohydrolase LOG1-like;	-3.19005	XLOC_010414
probable WRKY transcription factor 41;	-3.18199	XLOC_030715
21 kDa;	-3.17703	XLOC_030660
two-on-two hemoglobin-3;	-3.15225	XLOC_023476
probable receptor kinase At5g24010;	-3.121	XLOC_016368
zinc finger A20 and AN1 domain-containing stress-associated 7-like;	-3.11811	XLOC_031286
BES1 BZR1 homolog 4-like;	-3.11487	XLOC_006485
beta-D-xylosidase 1;	-3.11277	XLOC_024654
SRC2-like;	-3.10687	XLOC_044058
nematode resistance -like HSPRO2;	-3.10342	XLOC_019778
calmodulin-binding receptor-like cytoplasmic kinase 2;	-3.09577	XLOC_046226
probable indole-3-acetic acid-amido synthetase;	-3.09309	XLOC_036357
PREDICTED: uncharacterized protein LOC104894433;	-3.08367	XLOC_035442
serine threonine- phosphatase PP1-like;	-3.07552	XLOC_024077
Integral membrane HPP family;	-3.06939	XLOC_035089
sodium transporter HKT1-like;	-3.06048	XLOC_054923
serine carboxypeptidase-like 20;	-3.04251	XLOC_027430
syntaxin-121-like;	-3.03473	XLOC_000775
phosphoinositide phospholipase C 4-like;	-3.02314	XLOC_020239
probable alkaline neutral invertase B;	-3.02151	XLOC_019033
pleiotropic drug resistance 1-like;	-3.01902	XLOC_055492
guanylate kinase 2-like;	-3.01523	XLOC_026015
probable LRR receptor-like serine threonine- kinase At1g56140;	-3.01225	XLOC_045529
GDSL esterase lipase 1-like;	-3.01102	XLOC_046001
flavin-containing monooxygenase FMO GS-OX-like 9;	-3.00747	XLOC_034657
hypothetical protein BVRB_5g105080;	-2.99208	XLOC_031572
chaperone dnaJ chloroplastic-like;	-2.96617	XLOC_015933
probable calcium-binding CML36;	-2.95806	XLOC_026110
muscle M-line assembly unc-89-like isoform X1;	-2.95562	XLOC_034756
receptor kinase HERK 1;	-2.94831	XLOC_021626
RALF-like 33;	-2.94766	XLOC_056150
bidirectional sugar transporter SWEET12-like;	-2.94709	XLOC_034373
beta-galactosidase 3-like;	-2.93083	XLOC_016228
hypothetical protein BVRB_6g131260;	-2.92564	XLOC_036847
sugar transport 1;	-2.9164	XLOC_047800
probable phosphatase 2C 72;	-2.89178	XLOC_021052
Classical arabinogalactan 5;	-2.88702	XLOC_016696
hypothetical protein BVRB_9g216480;	-2.87105	XLOC_055266
metalloendo ase 1-like;	-2.86839	XLOC_006070
nudix hydrolase mitochondrial;	-2.8663	XLOC_004598
L-type lectin-domain containing receptor kinase -like;	-2.86154	XLOC_013186
non-functional pseudokinase ZED1 isoform X1;	-2.85892	XLOC_023765
trehalose-phosphate phosphatase A;	-2.81944	XLOC_027053
NAC domain-containing 35;	-2.81757	XLOC_040385
indole-3-acetic acid-induced ARG2-like;	-2.79541	XLOC_043964
Sulfite exporter family;	-2.7809	XLOC_055519
cellulose synthase A catalytic subunit 2 [UDP-forming]-like;	-2.77766	XLOC_034939
receptor kinase FERONIA;	-2.7742	XLOC_042625
cysteine-rich receptor kinase 10;	-2.77095	XLOC_048680
U-box domain-containing 17;	-2.76331	XLOC_051429
RING-H2 finger ATL52-like;	-2.75519	XLOC_037919
beta-galactosidase 1;	-2.74172	XLOC_046425
cinnamoyl- reductase 1-like;	-2.73208	XLOC_027566
aminoacrylate hydrolase; aminoacrylate hydrolase;	-2.72703	XLOC_024546
Beta-1,4-mannosyl-glyco 4-beta-N-acetylglucosaminyltransferase; Beta-1,4-mannosyl-glyco 4-beta-N-acetylglucosaminyltransferase;	-2.72569	XLOC_012174
probable xyloglucan endotransglucosylase hydrolase 30;	-2.7242	XLOC_032493
U-box domain-containing 28-like;	-2.70255	XLOC_017482
hypothetical protein BVRB_2g027960;	-2.69792	XLOC_020009
glucan endo-1,3-beta-glucosidase 14;	-2.68059	XLOC_046916
hypothetical protein BVRB_7g173020;	-2.67174	XLOC_046238
disease resistance RGA4 isoform X1;	-2.66917	XLOC_054140
lamin;	-2.66205	XLOC_022589
NDR1 HIN1 12;	-2.66027	XLOC_042471
E3 ubiquitin- ligase MARCH2;	-2.65735	XLOC_026093
phospholipase A1-IIdelta;	-2.65273	XLOC_054014
Polyketide cyclase dehydrase and lipid transport superfamily;	-2.6473	XLOC_047378
xyloglucan endotransglucosylase hydrolase 2;	-2.64167	XLOC_026567
jasmonate-induced homolog;	-2.63772	XLOC_046825
conserved hypothetical protein;	-2.63669	XLOC_011571
probable phosphatase 2C 63; probable phosphatase 2C 63; probable phosphatase 2C 63;	-2.63666	XLOC_050090
uncharacterized membrane At3g27390;	-2.60886	XLOC_038221
plant intracellular Ras-group-related LRR 4-like;	-2.60588	XLOC_037597
splicing factor 3B subunit 6;	-2.6057	XLOC_019420
boron transporter 4;	-2.60561	XLOC_055945
probable alpha,alpha-trehalose-phosphate synthase [UDP-forming] 11;	-2.59863	XLOC_050256
---NA---;	-2.59474	XLOC_005820
auxin-repressed kDa -like isoform X1;	-2.59469	XLOC_046016
CONSTANS-like 1;	-2.59431	XLOC_020498
cucumber peeling cupredoxin-like;	-2.58815	XLOC_050924
Hydroxyproline-rich glyco family;	-2.58628	XLOC_041514
jasmonate-induced homolog;	-2.58291	XLOC_024412
tetratricopeptide repeat 28-like;	-2.56394	XLOC_035015
phosphatidylinositol 4-kinase gamma 4-like;	-2.55998	XLOC_016017
GATA transcription factor 8-like;	-2.53597	XLOC_042881
PLANT CADMIUM RESISTANCE 2-like;	-2.53216	XLOC_007561
aldose 1-epimerase-like;	-2.53172	XLOC_009747
DNA ligase (DUF1645);	-2.51847	XLOC_041209
REVEILLE 8 isoform X1; REVEILLE 8 isoform X1;	-2.51309	XLOC_003746
probable cyclic nucleotide-gated ion channel 14;	-2.51086	XLOC_023787
inositol-tetrakisphosphate 1-kinase 3-like isoform X1;	-2.50957	XLOC_011233
extra-large guanine nucleotide-binding 1-like;	-2.50794	XLOC_055370
beta-xylosidase alpha-L-arabinofuranosidase 2;	-2.50084	XLOC_050049
aspartic ase 2;	-2.49886	XLOC_054145
root phototropism 2;	-2.49853	XLOC_032893
mitogen-activated kinase 3;	-2.49261	XLOC_052974
inactive beta-amylase 9;	-2.48932	XLOC_006540
dehydrogenase reductase SDR family member 7;	-2.48745	XLOC_020813
L-type lectin-domain containing receptor kinase -like;	-2.48487	XLOC_033646
hypothetical protein BVRB_2g027910;	-2.47624	XLOC_020003
alpha-galactosidase 1-like;	-2.47457	XLOC_021139
potassium channel KAT1;	-2.47291	XLOC_007139
DEHYDRATION-INDUCED 19-like;	-2.47113	XLOC_047717
C2 and GRAM domain-containing At1g03370;	-2.45651	XLOC_048140
serine threonine- kinase Nek6-like isoform X1;	-2.45484	XLOC_025832
probable cyclic nucleotide-gated ion channel 14;	-2.4546	XLOC_023789
disease resistance RGA3;	-2.44113	XLOC_015828
heparan-alpha-glucosaminide N-acetyltransferase-like isoform X1;	-2.44047	XLOC_055028
UDP-glucuronate 4-epimerase 1;	-2.43395	XLOC_050423
VAN3-binding -like isoform X1;	-2.42699	XLOC_012876
bifunctional UDP-glucose 4-epimerase and UDP-xylose 4-epimerase 1;	-2.42229	XLOC_030811
aspartyl protease family At5g10770-like;	-2.4198	XLOC_023724
PREDICTED: uncharacterized protein LOC104888225;	-2.41903	XLOC_024268
GABA transporter 1;	-2.41016	XLOC_054235
hypothetical protein BVRB_8g183270;	-2.40349	XLOC_048051
ABC transporter B family member 11-like;	-2.40141	XLOC_055330
mitogen-activated kinase kinase 9-like;	-2.39903	XLOC_024971
WAT1-related At1g70260-like;	-2.39903	XLOC_041251
phenylalanine ammonia-lyase;	-2.38983	XLOC_043330
cellulose synthase D3;	-2.38728	XLOC_023975
probable calcium-binding CML49;	-2.38282	XLOC_026274
hypothetical protein BVRB_3g065370;	-2.37939	XLOC_026579
zinc finger A20 and AN1 domain-containing stress-associated 4-like;	-2.37926	XLOC_042820
non-functional pseudokinase ZED1 isoform X1;	-2.37733	XLOC_054184
hypothetical protein BVRB_3g061120;	-2.37254	XLOC_025850
probable LRR receptor-like serine threonine- kinase At3g47570;	-2.36623	XLOC_055355
serine threonine- kinase;	-2.36261	XLOC_004852
4-coumarate-- ligase 2-like;	-2.35646	XLOC_050829
hypothetical protein BVRB_5g118150;	-2.35274	XLOC_035071
peptide chain release factor chloroplastic;	-2.35213	XLOC_026295
probable alpha,alpha-trehalose-phosphate synthase [UDP-forming] 7;	-2.34874	XLOC_023960
ribosome-binding factor chloroplastic;	-2.34497	XLOC_000779
CSC1 At4g02900;	-2.34033	XLOC_043674
tubby-like F-box 8;	-2.332	XLOC_017226
PREDICTED: uncharacterized protein LOC104894796; PREDICTED: uncharacterized protein LOC104894796;	-2.32918	XLOC_035628
X intrinsic;	-2.32096	XLOC_054741
ethylene-responsive transcription factor RAP2-12-like;	-2.31904	XLOC_045990
receptor kinase THESEUS 1;	-2.31352	XLOC_029550
receptor kinase At1g72540;	-2.29987	XLOC_046049
histone-lysine N- H3 lysine-79 specific-like isoform X3; histone-lysine N- H3 lysine-79 specific-like isoform X2;	-2.29975	XLOC_019925
NAC domain-containing 72-like;	-2.28655	XLOC_029576
crocetin chloroplastic-like;	-2.28059	XLOC_026563
patellin-3-like;	-2.28009	XLOC_015511
syntaxin-121-like;	-2.28001	XLOC_024185
cysteine-rich and transmembrane domain-containing A-like;	-2.27903	XLOC_055646
uncharacterized SDCCAG3 family;	-2.26199	XLOC_035206
LNK2-like isoform X1; LNK2-like isoform X1; LNK2-like isoform X1;	-2.2489	XLOC_023146
Heavy metal transport detoxification superfamily;	-2.24622	XLOC_016078
LEAF RUST 10 DISEASE-RESISTANCE LOCUS RECEPTOR-LIKE PROTEIN KINASE-like isoform X1;	-2.24589	XLOC_025759
receptor kinase HAIKU2;	-2.2442	XLOC_013586
U-box domain-containing 13;	-2.24224	XLOC_046288
Calmodulin-binding heat-shock;	-2.23758	XLOC_022696
probable transcription factor 21;	-2.22709	XLOC_015719
squalene monooxygenase-like;	-2.2264	XLOC_036420
adenylate kinase chloroplastic isoform X1; adenylate kinase chloroplastic isoform X1;	-2.21335	XLOC_050468
IQ-DOMAIN 14-like;	-2.20427	XLOC_050768
F-box kelch-repeat SKIP30;	-2.20383	XLOC_035497
Ferredoxin-dependent glutamate synthase;	-2.19673	XLOC_002400
probable pectin methyltransferase QUA2;	-2.1946	XLOC_016449
stress response NST1-like; splicing regulatory glutamine lysine-rich 1; hypothetical protein BVRB_3g067090 isoform C;	-2.19068	XLOC_026835
haloacid dehalogenase-like hydrolase domain-containing At3g48420;	-2.18809	XLOC_047074
solute carrier family 40 member chloroplastic;	-2.18049	XLOC_028340
lipase YOR059C;	-2.17404	XLOC_027050
type-2 histone deacetylase 1;	-2.1724	XLOC_036638
probable sugar phosphate phosphate translocator At3g11320;	-2.16981	XLOC_020275
beta-galactosidase;	-2.16918	XLOC_009054
rhodanese-like domain-containing chloroplastic; rhodanese-like domain-containing chloroplastic;	-2.16871	XLOC_025793
calmodulin-binding 60 A-like isoform X1;	-2.15971	XLOC_034955
splicing regulatory glutamine lysine-rich 1; ---NA---; ---NA---;	-2.15463	XLOC_027790
uncharacterized GPI-anchored At1g61900-like;	-2.15414	XLOC_051600
BAG family molecular chaperone regulator 1-like;	-2.14755	XLOC_030825
probable E3 ubiquitin- ligase XERICO;	-2.1416	XLOC_005006
PREDICTED: uncharacterized protein LOC104902677;	-2.13997	XLOC_018789
sanguinarine reductase;	-2.13623	XLOC_027347
jasmonate-induced homolog;	-2.13413	XLOC_027387
fasciclin-like arabinogalactan 17;	-2.1301	XLOC_046661
Monoglyceride lipase;		XLOC_020856
probable fructokinase- chloroplastic;	-2.12845	XLOC_020464
wall-associated receptor kinase-like 14;	-2.12833	XLOC_038214
probable receptor kinase At5g24010;	-2.12529	XLOC_015669
allene oxide synthase;	-2.11095	XLOC_000748
probable E3 ubiquitin- ligase RHC2A;	-2.10934	XLOC_020307
remorin;	-2.10925	XLOC_011303
NLP4-like;	-2.10785	XLOC_042268
receptor kinase HERK 1;	-2.1027	XLOC_046323
chlorophyll a-b binding chloroplastic;	-2.09706	XLOC_029711
universal stress PHOS34;	-2.09036	XLOC_016330
calcineurin B 10 isoform X1; calcineurin B 10 isoform X1;	-2.08262	XLOC_009003
linoleate 13S-lipoxygenase 3- chloroplastic;	-2.08148	XLOC_046046
OTU domain-containing DDB_G0284757;	-2.08057	XLOC_040681
transcription factor UNE10; transcription factor UNE10;	-2.07675	XLOC_019211
universal stress A;	-2.07671	XLOC_035698
peroxidase P7-like;	-2.07185	XLOC_053662
scarecrow 9;	-2.06111	XLOC_046792
hypothetical protein BVRB_9g216460;	-2.06045	XLOC_055264
probable sugar phosphate phosphate translocator At1g12500;	-2.05865	XLOC_031276
NAD(P)-binding Rossmann-fold superfamily;	-2.05676	XLOC_000307
jasmonic acid-amido synthetase JAR1-like;	-2.05349	XLOC_016040
transmembrane DDB_G0292058;	-2.04943	XLOC_050846
kinase chloroplastic-like;	-2.04938	XLOC_019828
glycerophosphodiester phosphodiesterase GDPDL3-like;	-2.04357	XLOC_029750
PREDICTED: uncharacterized protein At3g49720;	-2.04314	XLOC_036425
probable GTP diphosphokinase chloroplastic;	-2.04102	XLOC_046051
PREDICTED: uncharacterized protein LOC104906018;	-2.03504	XLOC_019943
BES1 BZR1 homolog 2-like;	-2.03489	XLOC_038141
calcium-dependent kinase 11;	-2.03324	XLOC_015916
14-3-3 GF14 kappa isoform X1; 14-3-3 GF14 kappa isoform X2;	-2.02656	XLOC_038299
acyl carrier chloroplastic-like;	-2.01809	XLOC_034449
ethylene-responsive transcription factor RAP2-4-like;	-2.01771	XLOC_016807
thiosulfate sulfurtransferase chloroplastic-like;	-2.01199	XLOC_041712
---NA---;	-2.00864	XLOC_034790
transmembrane (DUF1218);	-2.00169	XLOC_024265

## Sheet: STRESS_H150vsH300
SALT STRESS_UNIQUE
H150 vs. H300
up-regulated
caffeic acid 3-O-methyltransferase;	8.71234	XLOC_024508
butyrate-- ligase peroxisomal-like;	5.5616	XLOC_029127
TIFY 10A;	5.24721	XLOC_046538
TIFY 9-like isoform X1;	4.36902	XLOC_041507
cytochrome P450 82G1-like;	4.31129	XLOC_047460
metallothiol transferase;	4.13567	XLOC_055463
cytochrome P450 71A1-like;	3.0521	XLOC_054245
arogenate dehydrogenase chloroplastic-like;	2.9373	XLOC_050517
inositol oxygenase 2-like;	2.78425	XLOC_050787
senescence dehydration-associated;	2.48199	XLOC_036789
allene oxide cyclase chloroplastic-like;	2.43897	XLOC_019923
expansin-like B1;	2.35947	XLOC_031677
phospho-2-dehydro-3-deoxyheptonate aldolase chloroplastic-like;	2.26263	XLOC_016722
sugar transport 13;	2.25399	XLOC_010607
CSC1 At4g02900;	2.21946	XLOC_043674
linoleate 13S-lipoxygenase 2- chloroplastic-like;	2.199	XLOC_027518
phospholipase A1- chloroplastic;	2.17216	XLOC_027322
Leucoanthocyanidin dioxygenase;	2.1701	XLOC_019758
expansin-A8;	2.1641	XLOC_023390
CBL-interacting serine threonine- kinase 14-like;	2.1562	XLOC_042411
MLO 1;	2.14986	XLOC_035475
TIFY 10A-like;	2.14601	XLOC_050148
PREDICTED: uncharacterized protein LOC104885318;	2.14163	XLOC_014496
phosphoinositide phospholipase C 4-like;	2.11971	XLOC_020239
spermine synthase-like;	2.05553	XLOC_024310
down-regulated
PREDICTED: uncharacterized protein LOC104904486;	-11.1136	XLOC_055408
dehydration-responsive RD22;	-6.45783	XLOC_029981
Uracil-DNA glycosylase cell wall-associated hydrolase;	-4.27555	XLOC_074204
PREDICTED: uncharacterized protein LOC104907711;	-2.61717	XLOC_011159
extensin-1-like isoform X2;	-2.58334	XLOC_017156
hypothetical protein BVRB_015240;	-2.56324	XLOC_014192
UDP-glycosyltransferase 89C1-like;	-2.49198	XLOC_059540
hypothetical protein BVRB_000650;	-2.39025	XLOC_001078
X intrinsic;	-2.28181	XLOC_054741
Uncharacterised;	-2.23673	XLOC_065862
phospholipase A-2-activating;	-2.09695	XLOC_014251
ethylene-responsive transcription factor 4-like;	-2.0838	XLOC_009046
basic blue;	-2.07264	XLOC_006004
SRG1-like isoform X1;	-2.06574	XLOC_050867
---NA---;	-2.0349	XLOC_075090
cell wall vacuolar inhibitor of fructosidase 1-like;	-2.03286	XLOC_046606
NAC domain-containing 72-like;	-2.01778	XLOC_029576

## Sheet: SHOCK_MCvsM150
SALT SHOCK_UNIQUE
MC vs. M150
up-regulated
EXORDIUM-like;	74.7188	XLOC_016733
probable inactive receptor kinase At1g48480;	10.8819	XLOC_022409
hypothetical protein BVRB_2g047920;	8.31064	XLOC_056246
histone;	6.97614	XLOC_029396
CBL-interacting serine threonine- kinase 14-like;	6.42194	XLOC_036404
receptor 51;	6.10927	XLOC_047765
DNA polymerase epsilon catalytic subunit;	6.09789	XLOC_015818
snakin-2;	6.07208	XLOC_055120
DUF538 family;	6.068	XLOC_041758
calcineurin B 4;	6.05711	XLOC_016018
transcription factor bHLH93-like;	5.3226	XLOC_001655
blue copper -like;	5.16297	XLOC_027634
afadin- and alpha-actinin-binding isoform X2;	4.88243	XLOC_051199
RING-H2 finger ATL78-like;	4.85836	XLOC_036963
probable sodium-coupled neutral amino acid transporter 6;	4.79387	XLOC_020111
PHYTOCHROME KINASE SUBSTRATE 1-like;	4.75264	XLOC_041826
two-pore potassium channel 3-like;	4.68718	XLOC_051856
RALF-like 34;	4.60123	XLOC_010471
probable indole-3-acetic acid-amido synthetase;	4.53729	XLOC_036357
alpha-mannosidase isoform X1; alpha-mannosidase isoform X1;	4.44188	XLOC_036791
testis-specific Y-encoded 2;	4.30839	XLOC_011248
boron transporter 4;	4.30496	XLOC_055945
PREDICTED: uncharacterized protein LOC104894796;	4.26353	XLOC_035628
alkaline neutral invertase mitochondrial;	4.20641	XLOC_028052
transcription factor SCREAM2-like isoform X1;	4.06676	XLOC_020114
galactan beta-1,4-galactosyltransferase GALS1-like;	4.02821	XLOC_002716
delta-1-pyrroline-5-carboxylate synthase isoform X1; delta-1-pyrroline-5-carboxylate synthase isoform X1; delta-1-pyrroline-5-carboxylate synthase-like isoform X2;	3.96819	XLOC_020326
ABC transporter A family member 2;	3.82826	XLOC_053328
phosphoglycerate mutase 1 isoform X1;	3.61935	XLOC_001603
uncharacterized membrane At4g09580;	3.61905	XLOC_007296
Lipo signal peptidase;	3.53537	XLOC_020404
PREDICTED: uncharacterized protein LOC104901838;	3.45372	XLOC_050479
isoprenylcysteine alpha-carbonyl methylesterase ICME;	3.43893	XLOC_019917
beta- cell wall isozyme-like;	3.347	XLOC_046609
dihydrolipoyllysine-residue acetyltransferase component 4 of pyruvate dehydrogenase chloroplastic;	3.12787	XLOC_038968
purple acid phosphatase 15;	3.12579	XLOC_045871
histone H2A;	2.98549	XLOC_027775
ankyrin repeat-containing At5g02620-like;	2.9808	XLOC_051531
histone;	2.88558	XLOC_029388
zinc C3HC4 type (RING finger);	2.88498	XLOC_037689
sucrose transport SUC3 isoform X1;	2.81497	XLOC_041843
probable histone;	2.81288	XLOC_030089
hypothetical protein BVRB_4g091360;	2.77193	XLOC_010531
5 -adenylylsulfate reductase chloroplastic-like;	2.74413	XLOC_048494
zeatin O-glucosyltransferase-like;	2.74316	XLOC_026070
glycerol-3-phosphate transporter 1;	2.73555	XLOC_027061
3-dehydrosphinganine reductase TSC10A-like;	2.70725	XLOC_020839
DNA replication licensing factor MCM4;	2.6692	XLOC_055284
receptor-like serine threonine- kinase ALE2;	2.63487	XLOC_045208
uridine nucleosidase 1;	2.62808	XLOC_042581
cytokinin riboside 5 -monophosphate phosphoribohydrolase LOG5-like;	2.62333	XLOC_054940
transmembrane ascorbate ferrireductase 1;	2.59845	XLOC_011302
Mammalian uncoordinated homology domain 2;	2.52671	XLOC_020832
tryptophan synthase beta chain 2;	2.46842	XLOC_030736
ras-related Rab11C;	2.46058	XLOC_046243
probable magnesium transporter NIPA2;	2.42908	XLOC_026595
sodium-coupled neutral amino acid transporter 7; sodium-coupled neutral amino acid transporter 7;	2.3478	XLOC_020109
triacylglycerol lipase SDP1;	2.30486	XLOC_026109
epidermal growth factor receptor substrate 15-like 1;	2.25418	XLOC_054781
probable strigolactone esterase DAD2;	2.25393	XLOC_018859
SPX domain-containing membrane At4g22990-like;	2.24204	XLOC_030834
Vacuolar sorting-associated;	2.24016	XLOC_005996
programmed cell death 4-like;	2.23037	XLOC_051149
HEAT repeat-containing 8;	2.22005	XLOC_003139
PREDICTED: uncharacterized protein LOC104897849;	2.20872	XLOC_041773
1-phosphatidylinositol-3-phosphate 5-kinase FAB1A-like;	2.20655	XLOC_050180
transcription factor TCP4-like;	2.19838	XLOC_004956
O-fucosyltransferase family isoform 1;	2.18044	XLOC_036999
apyrase 2-like;	2.17898	XLOC_021419
sugar transport 14-like;	2.14182	XLOC_050739
plant calmodulin-binding; plant calmodulin-binding;	2.1278	XLOC_026301
polyadenylate-binding RBP45;	2.07896	XLOC_029643
alpha-L-arabinofuranosidase 1;	2.06882	XLOC_026424
UTP:RNA uridylyltransferase 1;	2.03744	XLOC_019524
probable sulfate transporter;	2.03552	XLOC_009704
UV-B-induced chloroplastic; UV-B-induced chloroplastic;	2.02879	XLOC_032495
serine threonine- kinase D6PKL2;	2.00583	XLOC_030026
down-regulated
peroxidase 27-like;	-20.6214	XLOC_053361
induced stolen tip TUB8;	-14.5501	XLOC_051940
CBL-interacting kinase 2-like;	-14.1802	XLOC_042684
bifunctional purple acid phosphatase 26;	-13.9275	XLOC_050525
gamma-interferon-inducible lysosomal thiol reductase;	-10.0387	XLOC_046349
plant basic secretory family;	-8.19538	XLOC_055697
FAD-dependent urate hydroxylase-like;	-8.18017	XLOC_054673
alcohol dehydrogenase;	-6.7772	XLOC_017426
cytosolic sulfotransferase 5-like;	-5.94415	XLOC_016532
60S acidic ribosomal P0;	-5.84357	XLOC_046210
pathogenesis-related STH-2-like;	-5.53104	XLOC_044732
probable LRR receptor-like serine threonine- kinase At3g47570;	-5.31821	XLOC_025003
phospholipase A1- chloroplastic;	-4.83783	XLOC_027322
naringenin,2-oxoglutarate 3-dioxygenase;	-4.7057	XLOC_018967
osmotin;	-4.49356	XLOC_046291
endochitinase EP3;	-4.34197	XLOC_049921
transcription factor MYB108-like;	-4.30156	XLOC_038807
PG1 homology to Homo sapiens;	-4.10904	XLOC_056441
ion channel POLLUX-like 2 isoform X1;	-4.00436	XLOC_028271
polyphenol chloroplastic-like;	-3.85446	XLOC_047965
UDP-glycosyltransferase 91C1;	-3.84219	XLOC_015743
auxin-binding ABP19a;	-3.75101	XLOC_025328
Klebsiella pneumoniae rhinoscleromatis strain complete genome {ECO:0000313;	-3.69028	XLOC_062513
PREDICTED: uncharacterized protein LOC104887540;	-3.66888	XLOC_023266
UDP-glycosyltransferase 90A1-like;	-3.65931	XLOC_007598
probable RNA-dependent RNA polymerase 5 isoform X1;	-3.54919	XLOC_050751
cysteine-rich receptor kinase 25;	-3.43967	XLOC_054863
1-aminocyclopropane-1-carboxylate oxidase homolog 1;	-3.42779	XLOC_024091
extensin-1-like isoform X2;	-3.36725	XLOC_017156
NRT1 PTR FAMILY;	-3.3246	XLOC_034863
alpha carbonic anhydrase chloroplastic;	-3.28497	XLOC_042793
PREDICTED: uncharacterized protein LOC104897205;	-3.24926	XLOC_040994
methyltransferase DDB_G0268948;	-3.07665	XLOC_026126
golgin subfamily B member 1 isoform X1;	-3.01927	XLOC_041663
NRT1 PTR FAMILY;	-3.01645	XLOC_047065
inositol oxygenase 2-like;	-3.01047	XLOC_050787
UPF0481 At3g47200-like;	-3.00505	XLOC_023411
Heparan-alpha-glucosaminide N-acetyltransferase;	-2.9979	XLOC_027738
hypothetical protein;	-2.89911	XLOC_072610
somatic embryogenesis receptor kinase 1-like;	-2.88456	XLOC_041280
E3 ubiquitin- ligase KEG-like;	-2.79874	XLOC_013200
lysosomal Pro-X carboxypeptidase-like;	-2.70116	XLOC_003524
linoleate 13S-lipoxygenase 2- chloroplastic-like;	-2.66896	XLOC_034991
elongation factor Tu;	-2.6646	XLOC_065337
GDSL esterase lipase EXL3-like;	-2.63531	XLOC_036775
probable LRR receptor-like serine threonine- kinase At3g47570;	-2.63405	XLOC_055355
BTB POZ domain-containing At5g66560;	-2.60599	XLOC_038211
probable sulfate transporter;	-2.58802	XLOC_050688
mitochondrial amidoxime reducing component 2-like;	-2.57725	XLOC_044928
transcription termination factor chloroplastic;	-2.55918	XLOC_049018
ureidoglycolate hydrolase;	-2.5276	XLOC_025190
polyphenol oxidase;	-2.52008	XLOC_047958
aspartate cytoplasmic;	-2.5194	XLOC_051098
non-functional pseudokinase ZED1 isoform X1;	-2.51324	XLOC_023765
amidase 1;	-2.50524	XLOC_028538
internal alternative NAD(P)H-ubiquinone oxidoreductase mitochondrial-like;	-2.50337	XLOC_046182
probable 2-oxoglutarate-dependent dioxygenase At3g49630 isoform X1;	-2.48602	XLOC_051132
caffeic acid 3-O-methyltransferase-like;	-2.48232	XLOC_015538
LNK3-like isoform X1;	-2.47397	XLOC_023287
12-oxophytodienoate reductase 11;	-2.45864	XLOC_005830
alkane hydroxylase MAH1-like;	-2.43819	XLOC_037644
metallo-beta-lactamase superfamily; Beta-lactamase 2;	-2.43083	XLOC_039089
probable 1-deoxy-D-xylulose-5-phosphate chloroplastic isoform X1;	-2.42111	XLOC_023595
annexin D2-like;	-2.39811	XLOC_037314
endoglucanase 12;	-2.36244	XLOC_041259
plastid transcriptionally active chloroplastic;	-2.3116	XLOC_046771
diaminopimelate decarboxylase chloroplastic-like;	-2.30507	XLOC_055298
indole-3-acetaldehyde oxidase-like;	-2.25227	XLOC_046673
U-box domain-containing 44-like;	-2.24843	XLOC_023204
oxalate-- ligase-like;	-2.24356	XLOC_024503
carboxymethylenebutenolidase homolog;	-2.23501	XLOC_015523
ABC transporter G family member 25;	-2.21525	XLOC_015920
ATP-dependent Clp protease adapter chloroplastic;	-2.20409	XLOC_012012
probable steroid-binding 3;	-2.19077	XLOC_023654
glucan endo-1,3-beta-glucosidase 14-like;	-2.18683	XLOC_050929
outer envelope pore chloroplastic;	-2.18587	XLOC_031341
phosphatidylglycerol phosphatidylinositol transfer DDB_G0282179;	-2.16057	XLOC_032284
ethylene-responsive transcription factor RAP2-4-like;	-2.14942	XLOC_016807
fe-S cluster assembly factor chloroplastic;	-2.14834	XLOC_051038
alpha carbonic anhydrase 7-like;	-2.13288	XLOC_047574
haloacid dehalogenase-like hydrolase domain-containing At3g48420;	-2.09516	XLOC_047074
PREDICTED: uncharacterized protein LOC104897695;	-2.06759	XLOC_041089
B-box zinc finger 24-like;	-2.06268	XLOC_025267
5-methyltetrahydropteroyltriglutamate--homocysteine methyltransferase;	-2.04456	XLOC_046675
LEAF RUST 10 DISEASE-RESISTANCE LOCUS RECEPTOR-LIKE PROTEIN KINASE-like;	-2.03385	XLOC_020412

## Sheet: SHOCK_MCvsM300
SALT SHOCK_UNIQUE
MC vs. M300
up-regulated
EXORDIUM-like;	88.738	XLOC_016733
probable inactive receptor kinase At1g48480;	13.6205	XLOC_022409
cyclin-U4-1;	12.5652	XLOC_019395
CBL-interacting serine threonine- kinase 14-like;	12.453	XLOC_036404
snakin-2;	10.1797	XLOC_055120
2-alkenal reductase (NADP(+)-dependent)-like;	9.09403	XLOC_025581
calcineurin B 4;	8.15627	XLOC_016018
F-box kelch-repeat At1g80440-like;	7.91528	XLOC_055971
PHYTOCHROME KINASE SUBSTRATE 1-like;	7.09425	XLOC_041826
transcription factor bHLH93-like;	6.93367	XLOC_001655
DUF538 family;	6.89634	XLOC_041758
X intrinsic;	6.45184	XLOC_054741
probable E3 ubiquitin- ligase BAH1-like 1;	6.40589	XLOC_044438
histone;	6.25171	XLOC_029396
two-pore potassium channel 3-like;	6.25114	XLOC_051856
RALF-like 34;	6.09624	XLOC_010471
Cold regulated gene isoform 1;	5.94926	XLOC_018800
probable histone H2A variant 3;	5.83208	XLOC_035534
DNA polymerase epsilon catalytic subunit;	5.72915	XLOC_015818
isoprenylcysteine alpha-carbonyl methylesterase ICME;	5.4904	XLOC_019917
xanthoxin dehydrogenase;	5.48937	XLOC_024484
probable indole-3-acetic acid-amido synthetase;	5.47645	XLOC_036357
ribose-phosphate pyrophosphokinase 1;	5.46034	XLOC_056261
uncharacterized membrane At1g06890;	5.27928	XLOC_046897
RING-H2 finger ATL78-like;	5.1596	XLOC_036963
septum site-determining minD chloroplastic;	5.08011	XLOC_024636
afadin- and alpha-actinin-binding isoform X2;	5.0276	XLOC_051199
outer envelope pore chloroplastic-like;	4.92055	XLOC_037497
Sulfate thiosulfate import ATP-binding;	4.91534	XLOC_011994
SRC2 homolog;	4.90557	XLOC_024650
hypothetical protein BVRB_7g158160;	4.7848	XLOC_042468
auxin-induced 15A-like;	4.77192	XLOC_055682
HTH-type transcriptional regulator ptxE;	4.50064	XLOC_038203
hypothetical protein BVRB_4g091360;	4.37293	XLOC_010531
glutathione S-transferase U9;	4.22415	XLOC_034732
PREDICTED: uncharacterized protein LOC104894796;	4.21309	XLOC_035628
PREDICTED: uncharacterized protein LOC104908245;	4.18785	XLOC_006385
ABC transporter A family member 2;	4.18736	XLOC_053328
uncharacterized membrane At4g09580;	4.15751	XLOC_007296
galactan beta-1,4-galactosyltransferase GALS1-like;	4.07249	XLOC_002716
zinc C3HC4 type (RING finger);	4.06876	XLOC_037689
Lipo signal peptidase;	3.98821	XLOC_020404
probable galacturonosyltransferase 6 isoform X1;	3.93873	XLOC_035544
plant viral-response family (DUF716);	3.93777	XLOC_047137
phosphoglycerate mutase 1 isoform X1;	3.8975	XLOC_001603
ureide permease 1 isoform X1; ureide permease 1 isoform X1;	3.88725	XLOC_037648
21 kDa;	3.85671	XLOC_030660
shikimate O-hydroxycinnamoyltransferase;	3.72743	XLOC_026021
boron transporter 4;	3.67884	XLOC_055945
ankyrin repeat-containing At5g02620-like;	3.64344	XLOC_051531
root UVB sensitive 6;	3.64288	XLOC_040411
benzyl alcohol O-benzoyltransferase;	3.6071	XLOC_052439
PREDICTED: uncharacterized protein LOC104901838;	3.58447	XLOC_050479
3-dehydrosphinganine reductase TSC10A-like;	3.54253	XLOC_020839
polyubiquitin;	3.41063	XLOC_015624
sucrose transport SUC3 isoform X1;	3.3954	XLOC_041843
transmembrane ascorbate ferrireductase 1;	3.38238	XLOC_011302
dihydrolipoyllysine-residue acetyltransferase component 4 of pyruvate dehydrogenase chloroplastic;	3.37971	XLOC_038968
1-phosphatidylinositol-3-phosphate 5-kinase FAB1A-like;	3.36919	XLOC_050180
E3 ubiquitin ligase RIE1-like;	3.3273	XLOC_008276
epidermis-specific secreted glyco EP1-like;	3.27572	XLOC_029315
beta- cell wall isozyme-like;	3.1992	XLOC_046609
isovaleryl- mitochondrial;	3.18504	XLOC_053366
TOM1 2 isoform X1;	3.16624	XLOC_029009
probable magnesium transporter NIPA2;	3.15148	XLOC_026595
2-hydroxyisoflavanone dehydratase-like;	3.12027	XLOC_001421
blue copper -like;	3.11232	XLOC_027634
sec-independent translocase chloroplastic;	3.0982	XLOC_028573
probable calcium-binding CML48;	3.07528	XLOC_046390
receptor-like kinase TMK4;	3.06129	XLOC_027488
xylose isomerase;	3.0436	XLOC_050833
probable nucleoredoxin 3;	2.9768	XLOC_021305
basic 7S globulin-like;	2.95711	XLOC_000100
5 -adenylylsulfate reductase chloroplastic-like;	2.89305	XLOC_048494
cellulose synthase G2;	2.83302	XLOC_029834
fimbrin-1;	2.83225	XLOC_029952
HEAT repeat-containing 8;	2.83094	XLOC_003139
oligopeptide transporter 4;	2.82202	XLOC_056054
SPX domain-containing membrane At4g22990-like;	2.80453	XLOC_030834
Mammalian uncoordinated homology domain 2;	2.79305	XLOC_020832
ankyrin repeat and kinase domain-containing 1-like;	2.77085	XLOC_032630
probable sulfate transporter;	2.74885	XLOC_051048
DNA replication licensing factor MCM4;	2.74744	XLOC_055284
hypothetical protein BVRB_2g047920;	2.74459	XLOC_056246
probable histone;	2.71148	XLOC_030089
RHOMBOID 2;	2.7036	XLOC_030815
probable vacuolar amino acid transporter YPQ1;	2.70259	XLOC_038171
zeatin O-glucosyltransferase-like;	2.68366	XLOC_026070
transporter arsB;	2.68009	XLOC_024479
zinc finger CONSTANS-LIKE 14-like;	2.65835	XLOC_041679
nematode resistance -like HSPRO2;	2.65652	XLOC_019778
glucan endo-1,3-beta-glucosidase 11;	2.6403	XLOC_031459
calcineurin B 10 isoform X1; calcineurin B 10 isoform X1;	2.63342	XLOC_009003
L-arabinokinase-like;	2.62706	XLOC_021320
ras-related Rab11C;	2.62584	XLOC_046243
probable xyloglucan glycosyltransferase 6;	2.6187	XLOC_009258
endoribonuclease Dicer homolog 2-like;	2.61618	XLOC_027420
receptor-like serine threonine- kinase ALE2;	2.59798	XLOC_045208
SSUH2 homolog;	2.55441	XLOC_011794
triacylglycerol lipase SDP1;	2.55356	XLOC_026109
ATP-dependent DNA helicase pcrA;	2.55094	XLOC_050394
programmed cell death 4-like;	2.54755	XLOC_051149
polyadenylate-binding RBP45;	2.54684	XLOC_029643
2-oxoisovalerate dehydrogenase subunit alpha mitochondrial-like;	2.53615	XLOC_016980
Na+ H+ antiporter;	2.53422	XLOC_015794
pyrophosphate-energized vacuolar membrane proton pump;	2.52918	XLOC_055442
glycosylphosphatidylinositol anchor attachment 1;	2.51232	XLOC_017630
ABC transporter C family member 3-like;	2.50016	XLOC_055481
PLASTID MOVEMENT IMPAIRED 1;	2.49543	XLOC_018606
probable strigolactone esterase DAD2;	2.48735	XLOC_018859
probable aminotransferase ACS10; probable aminotransferase ACS10;	2.48735	XLOC_030879
2-oxoisovalerate dehydrogenase subunit alpha mitochondrial-like;	2.48725	XLOC_037118
deSI At4g17486 isoform X1; deSI At4g17486 isoform X2;	2.48523	XLOC_050633
RING-H2 finger ATL78-like;	2.4806	XLOC_036964
enhancer of polycomb homolog 2-like;	2.47336	XLOC_055422
LIKE COV 2;	2.45721	XLOC_036974
UTP:RNA uridylyltransferase 1;	2.44855	XLOC_019524
rho GTPase-activating 3-like;	2.43718	XLOC_015983
dentin sialophospho -like;	2.4337	XLOC_038086
apyrase 2-like;	2.42514	XLOC_021419
thiosulfate sulfurtransferase chloroplastic-like;	2.41434	XLOC_041712
plant T19L5-60;	2.40974	XLOC_041542
ethanolamine-phosphate cytidylyltransferase-like;	2.40809	XLOC_050798
F-box kelch-repeat SKIP11-like;	2.40561	XLOC_042064
gamma-glutamyltranspeptidase 3;	2.39773	XLOC_051165
probable Xaa-Pro aminopeptidase P;	2.39214	XLOC_012280
RNA polymerase sigma factor sigB; RNA polymerase sigma factor sigB;	2.38702	XLOC_046218
RNA-binding NOB1;	2.38689	XLOC_016047
probable choline kinase 1;	2.37635	XLOC_017358
syntaxin-32;	2.36145	XLOC_051025
trichome birefringence-like;	2.34499	XLOC_025742
RING-H2 finger ATL7-like;	2.34098	XLOC_019564
serine arginine-rich splicing factor RSZ22-like isoform X1;	2.33623	XLOC_023791
NADPH--cytochrome P450 reductase;	2.3286	XLOC_019328
nucleolar and coiled-body phospho 1;	2.31418	XLOC_027505
probable galacturonosyltransferase 14;	2.3037	XLOC_022525
RNA polymerase II degradation factor 1;	2.29151	XLOC_039243
Vacuolar sorting-associated;	2.26516	XLOC_005996
STAY-GREEN chloroplastic;	2.2623	XLOC_016971
Pathogenic type III effector avirulence factor Avr cleavage site-containing;	2.26098	XLOC_037969
RAB6A-GEF complex partner 1-like;	2.25793	XLOC_016080
long chain acyl- synthetase peroxisomal;	2.24691	XLOC_028524
actin-related 3;	2.23392	XLOC_040823
O-fucosyltransferase family isoform 1;	2.21505	XLOC_036999
probable glycosyltransferase STELLO1;	2.21353	XLOC_026043
probable anion transporter chloroplastic;	2.20074	XLOC_050522
serine threonine- kinase D6PKL2;	2.20068	XLOC_030026
26S proteasome non-ATPase regulatory subunit 13 homolog B;	2.19001	XLOC_032575
conserved oligomeric Golgi complex subunit 8;	2.18731	XLOC_007400
DETOXIFICATION 27-like;	2.18606	XLOC_038270
UPF0098 CPn_0877 CP_0992 CPj0877 0906;	2.17187	XLOC_030980
TBC1 domain family member 5 homolog B-like;	2.16254	XLOC_051170
uroporphyrinogen decarboxylase;	2.15756	XLOC_020128
myosin-6-like;	2.15624	XLOC_045217
potassium transporter 8-like;	2.14625	XLOC_007572
Outer arm dynein light chain 1 isoform 1;	2.14582	XLOC_052684
LONGIFOLIA 1-like;	2.13835	XLOC_035926
mitochondrial outer membrane porin 2-like;	2.13209	XLOC_036392
ubiquitin carboxyl-terminal hydrolase 14;	2.12796	XLOC_030393
kinesin KIN-7F; kinesin KIN-7F;	2.12522	XLOC_036594
probable ADP-ribosylation factor GTPase-activating AGD8;	2.12458	XLOC_031900
SH3 domain-containing isoform 3;	2.1181	XLOC_030282
UV-B-induced chloroplastic; UV-B-induced chloroplastic;	2.11668	XLOC_032495
DUF639 family;	2.11404	XLOC_003351
dnaJ homolog subfamily C member 2-like;	2.10693	XLOC_016446
transcription factor TCP4-like;	2.10566	XLOC_004956
phosphatidylinositol 4-kinase gamma 4-like;	2.09596	XLOC_016017
CLIP-associated -like;	2.09526	XLOC_045521
V-type proton ATPase subunit H;	2.08243	XLOC_027414
cell number regulator 8;	2.07247	XLOC_007789
RNA polymerase I-specific transcription initiation factor rrn3;	2.06802	XLOC_028147
acetate butyrate-- ligase peroxisomal;	2.06639	XLOC_024655
syndetin isoform X1;	2.03917	XLOC_010729
probable sulfate transporter;	2.03634	XLOC_009704
Vacuolar calcium ion transporter;	2.02904	XLOC_029265
probable voltage-gated potassium channel subunit beta;	2.02372	XLOC_023798
down-regulated
calreticulin-3-like;	-34.782	XLOC_027424
FAD-dependent urate hydroxylase-like;	-26.1544	XLOC_054673
peroxidase 27;	-19.663	XLOC_036706
cytosolic sulfotransferase 5-like;	-18.2985	XLOC_016532
phospholipase A1- chloroplastic;	-15.7295	XLOC_027322
naringenin,2-oxoglutarate 3-dioxygenase;	-12.5281	XLOC_018967
nucleotide-binding site leucine-rich repeat;	-11.3553	XLOC_046451
lipid-transfer DIR1;	-10.9692	XLOC_020335
GDSL esterase lipase EXL3-like;	-10.6235	XLOC_036775
transcription factor bHLH18-like;	-10.4649	XLOC_023923
flavonoid 3 ,5 -methyltransferase-like;	-10.4286	XLOC_041583
isoflavone 2 -hydroxylase-like;	-9.84902	XLOC_020135
probable LRR receptor-like serine threonine- kinase At3g47570;	-9.72467	XLOC_055353
induced stolen tip TUB8;	-9.1458	XLOC_051940
alcohol dehydrogenase-like 7;	-8.99062	XLOC_004460
acid phosphatase 1-like;	-8.72104	XLOC_054519
naringenin,2-oxoglutarate 3-dioxygenase;	-8.32361	XLOC_036810
peroxidase 12;	-8.06743	XLOC_017335
hypothetical protein BVRB_2g027680;	-7.68183	XLOC_020454
ammonium transporter 1 member 2-like;	-7.19184	XLOC_027871
ion channel POLLUX-like 2 isoform X1;	-6.9731	XLOC_028271
probable LRR receptor-like serine threonine- kinase At3g47570;	-6.92993	XLOC_055355
LURP-one-related 12-like;	-6.89462	XLOC_055911
PREDICTED: uncharacterized protein LOC104887540;	-6.53334	XLOC_023266
las1-like family;	-6.44491	XLOC_027624
benzyl alcohol O-benzoyltransferase-like;	-6.36054	XLOC_025846
Klebsiella pneumoniae rhinoscleromatis strain complete genome {ECO:0000313;	-6.33915	XLOC_062513
PG1 homology to Homo sapiens;	-6.22196	XLOC_056441
receptor 12;	-6.21554	XLOC_029989
1-aminocyclopropane-1-carboxylate oxidase homolog 1;	-6.12093	XLOC_036765
yippee-like At4g27740; yippee-like At4g27745;	-6.00835	XLOC_024245
somatic embryogenesis receptor kinase 1-like;	-6.0079	XLOC_041280
caffeic acid 3-O-methyltransferase-like;	-5.86955	XLOC_015538
phosphoglycolate phosphatase 2;	-5.65529	XLOC_048004
UDP-glycosyltransferase 91C1;	-5.64851	XLOC_015743
cold and drought-regulated CORA isoform X1;	-5.63236	XLOC_041702
transcription factor BEE 1-like;	-5.62214	XLOC_033434
alcohol dehydrogenase;	-5.59602	XLOC_017426
hypothetical protein;	-5.58366	XLOC_072610
disease resistance RPM1-like;	-5.4162	XLOC_030060
hypothetical protein SOVF_050960, partial;	-5.40832	XLOC_036936
LNK3-like isoform X1;	-5.38905	XLOC_023287
receptor kinase At5g39000;	-5.3849	XLOC_020004
DUF4228 domain;	-5.37055	XLOC_029859
linoleate 13S-lipoxygenase 2- chloroplastic-like;	-5.36542	XLOC_034991
alkane hydroxylase MAH1-like;	-5.31611	XLOC_037644
osmotin;	-5.22253	XLOC_046291
basic 7S globulin-like;	-5.17931	XLOC_030764
pathogenesis-related STH-2-like;	-5.11413	XLOC_044732
plant basic secretory family;	-5.01963	XLOC_055697
extensin-1-like isoform X2;	-4.99845	XLOC_017156
peroxidase 12-like;	-4.9414	XLOC_017333
short-chain dehydrogenase reductase 2b-like;	-4.92751	XLOC_046170
probable 6-phosphogluconolactonase chloroplastic;	-4.91714	XLOC_024235
Lipid transfer;	-4.79842	XLOC_012252
fasciclin-like arabinogalactan 11;	-4.76472	XLOC_043390
inositol oxygenase 2-like;	-4.76399	XLOC_050787
serine carboxypeptidase-like 51;	-4.72957	XLOC_010717
polyphenol chloroplastic-like;	-4.70329	XLOC_047965
hypothetical protein BVRB_000650;	-4.6969	XLOC_001078
flavin-dependent oxidoreductase FOX5-like;	-4.69349	XLOC_050478
PREDICTED: uncharacterized protein LOC104897205;	-4.59269	XLOC_040994
GDSL esterase lipase EXL3-like;	-4.57979	XLOC_019696
alpha carbonic anhydrase chloroplastic;	-4.48019	XLOC_042793
2-alkenal reductase (NADP(+)-dependent);	-4.45109	XLOC_027408
probable membrane-associated kinase regulator 1;	-4.44256	XLOC_048304
ALUMINUM SENSITIVE 3;	-4.37181	XLOC_043534
zeaxanthin chloroplastic-like;	-4.32515	XLOC_054669
4-coumarate-- ligase 2;	-4.32233	XLOC_023977
probable WRKY transcription factor 50;	-4.28092	XLOC_021096
hypothetical protein BVRB_5g098800;	-4.23975	XLOC_030698
pleiotropic drug resistance 1-like;	-4.17371	XLOC_023447
histone -like;	-4.14072	XLOC_010725
auxin-binding ABP19a;	-4.11628	XLOC_025328
NRT1 PTR FAMILY;	-4.10007	XLOC_047065
transcription factor UNE10; transcription factor UNE10;	-4.09315	XLOC_019211
maternal effect embryo arrest;	-4.07333	XLOC_027242
cyclic nucleotide-gated ion channel 1-like;	-4.03954	XLOC_016024
carbonic anhydrase; carbonic anhydrase;	-4.01957	XLOC_050596
ureidoglycolate hydrolase;	-4.00894	XLOC_025190
probable LRR receptor-like serine threonine- kinase At1g14390;	-3.98757	XLOC_041857
unc-80 homolog;	-3.96637	XLOC_045403
probable terpene synthase 6;	-3.94222	XLOC_027796
PREDICTED: uncharacterized protein LOC104904545;	-3.90594	XLOC_055904
methyltransferase DDB_G0268948;	-3.89105	XLOC_026126
orf246 gene product (mitochondrion);	-3.8511	XLOC_012143
scopoletin glucosyltransferase-like;	-3.83124	XLOC_050474
probable glycosyltransferase At5g20260;	-3.82736	XLOC_050536
probable DNA double-strand break repair Rad50 ATPase;	-3.82344	XLOC_046413
non-functional pseudokinase ZED1 isoform X1;	-3.80511	XLOC_023765
exosome complex component RRP41 homolog;	-3.80216	XLOC_015637
ankyrin repeat-containing At5g02620-like;	-3.79734	XLOC_020664
caffeic acid 3-O-methyltransferase-like;	-3.77449	XLOC_015537
ribulose bisphosphate carboxylase small chloroplastic-like;	-3.76265	XLOC_019946
transcription factor MYB108-like;	-3.6899	XLOC_038807
BTB POZ domain-containing At5g66560;	-3.67552	XLOC_038211
DCC family chloroplastic;	-3.64806	XLOC_055919
transcription termination factor chloroplastic;	-3.63519	XLOC_049018
PREDICTED: uncharacterized protein LOC104897201;	-3.59958	XLOC_040981
endoglucanase 12;	-3.59597	XLOC_041259
UDP-glycosyltransferase 90A1-like;	-3.55616	XLOC_007598
probable chalcone--flavonone isomerase 3;	-3.53762	XLOC_023385
probable aldo-keto reductase 2;	-3.51219	XLOC_026466
trichome birefringence-like 42;	-3.48375	XLOC_054036
lysosomal Pro-X carboxypeptidase-like;	-3.4836	XLOC_003524
oxygen-evolving enhancer chloroplastic;	-3.4598	XLOC_036903
hypothetical protein BVRB_008950;	-3.42212	XLOC_010807
serine carboxypeptidase-like 20;	-3.37157	XLOC_035453
probably inactive leucine-rich repeat receptor kinase At5g48380;	-3.33875	XLOC_035318
probable NAD(P)H dehydrogenase (quinone) FQR1-like 1;	-3.32487	XLOC_003191
isoflavone reductase;	-3.299	XLOC_055805
GATA transcription factor 26;	-3.26192	XLOC_031577
UPF0426 chloroplastic;	-3.25925	XLOC_042779
peptidyl-tRNA hydrolase mitochondrial isoform X1;	-3.24575	XLOC_014098
aspartic ase 2;	-3.22245	XLOC_034091
aldo-keto reductase family 4 member C9;	-3.18669	XLOC_032281
fatty acid amide hydrolase;	-3.1687	XLOC_055593
NRT1 PTR FAMILY;	-3.16773	XLOC_034863
acetolactate synthase small subunit chloroplastic-like;	-3.16573	XLOC_027660
zinc finger CCCH domain-containing 44-like isoform X1;	-3.14679	XLOC_028171
CASP 2A1;	-3.14162	XLOC_004835
ammonium transporter 3 member 1-like;	-3.13303	XLOC_010231
outer envelope pore chloroplastic;	-3.13047	XLOC_031341
photosystem I reaction center subunit chloroplastic;	-3.12854	XLOC_055997
probable RNA-dependent RNA polymerase 5 isoform X1;	-3.10463	XLOC_050751
lipase-like PAD4;	-3.10439	XLOC_027951
probable LRR receptor-like serine threonine- kinase At1g34110;	-3.10048	XLOC_031308
inositol-tetrakisphosphate 1-kinase 1-like;	-3.09301	XLOC_023968
hypothetical protein BVRB_2g027940;	-3.07972	XLOC_020007
phosphatase chloroplastic;	-3.07793	XLOC_007862
alcohol dehydrogenase;	-3.03351	XLOC_045663
chloroplast photosystem II;	-3.02891	XLOC_035543
carboxyl-terminal-processing peptidase chloroplastic isoform X1;	-3.01783	XLOC_006634
12-oxophytodienoate reductase 11;	-3.013	XLOC_005830
probable glucan 1,3-beta-glucosidase A;	-3.0093	XLOC_016501
haloacid dehalogenase-like hydrolase domain-containing At3g48420;	-3.00095	XLOC_047074
pterin-4-alpha-carbinolamine dehydratase;	-2.99831	XLOC_029895
abscisic acid 8 -hydroxylase 4;	-2.99742	XLOC_015838
metallo-beta-lactamase superfamily; Beta-lactamase 2;	-2.99729	XLOC_039089
probable phosphatase 2C 39;	-2.9873	XLOC_052175
photosystem I reaction center subunit chloroplastic;	-2.98717	XLOC_026622
argininosuccinate chloroplastic;	-2.98473	XLOC_020940
fumarylacetoacetase;	-2.95371	XLOC_048275
EXORDIUM-like 3;	-2.92391	XLOC_024815
internal alternative NAD(P)H-ubiquinone oxidoreductase mitochondrial-like;	-2.90543	XLOC_046182
PREDICTED: uncharacterized protein At4g22758;	-2.90323	XLOC_054397
U-box domain-containing 44-like;	-2.89877	XLOC_023204
PREDICTED: uncharacterized protein LOC104895838;	-2.88876	XLOC_037707
mitochondrial;	-2.88192	XLOC_036352
NADH-plastoquinone oxidoreductase subunit 7 (chloroplast);	-2.87974	XLOC_070421
cytochrome P450 71A26-like;	-2.87721	XLOC_047116
glutathionyl-hydroquinone reductase -like isoform X2;	-2.87468	XLOC_050461
pentatricopeptide repeat-containing mitochondrial;	-2.85179	XLOC_051568
root R-B2;	-2.84465	XLOC_036019
IAA-amino acid hydrolase ILR1-like 4;	-2.84211	XLOC_054331
ATP synthase CF1 alpha subunit (chloroplast);	-2.82841	XLOC_025854
glycerophosphodiester phosphodiesterase GDPD6;	-2.82551	XLOC_035910
proline synthase co-transcribed bacterial homolog;	-2.81729	XLOC_049712
low molecular weight -tyrosine-phosphatase slr0328;	-2.78866	XLOC_046412
extra-large guanine nucleotide-binding 1-like;	-2.78279	XLOC_055370
photosystem I reaction center subunit chloroplastic;	-2.7809	XLOC_046953
Retrovirus-related Pol poly from type-2 retrotransposable element R2DM;	-2.77872	XLOC_066071
fructose-bisphosphate aldolase chloroplastic;	-2.77622	XLOC_036593
unknown protein;	-2.76841	XLOC_064755
Octicosapeptide Phox Bem1p family isoform 1;	-2.7593	XLOC_012199
probable phosphatase 2C 26;	-2.75312	XLOC_046340
glucomannan 4-beta-mannosyltransferase 2;	-2.73545	XLOC_054255
probable LRR receptor-like serine threonine- kinase At2g24230;	-2.71993	XLOC_047635
peroxidase 42;	-2.71349	XLOC_048389
polyphenol oxidase;	-2.71061	XLOC_047958
psbP domain-containing chloroplastic;	-2.7062	XLOC_018567
photosystem I reaction center subunit chloroplastic;	-2.68511	XLOC_036934
mitochondrial amidoxime reducing component 2-like;	-2.68423	XLOC_044928
PREDICTED: uncharacterized protein LOC104886823 isoform X2;	-2.68416	XLOC_043206
golgin subfamily B member 1 isoform X1;	-2.67126	XLOC_041663
G-type lectin S-receptor-like serine threonine- kinase At1g34300;	-2.66887	XLOC_007747
PREDICTED: uncharacterized protein LOC104888893;	-2.63836	XLOC_025115
probable steroid-binding 3;	-2.63721	XLOC_023654
G-type lectin S-receptor-like serine threonine- kinase At4g03230 isoform X1;	-2.63554	XLOC_035239
ATP synthase CF0 subunit III (chloroplast);	-2.63479	XLOC_025310
PREDICTED: uncharacterized protein LOC104897695;	-2.63061	XLOC_041089
GPN-loop GTPase 2;	-2.60888	XLOC_018717
plastid transcriptionally active chloroplastic;	-2.60557	XLOC_046771
LEAF RUST 10 DISEASE-RESISTANCE LOCUS RECEPTOR-LIKE PROTEIN KINASE-like;	-2.60431	XLOC_020412
ethylene-responsive transcription factor RAP2-4-like;	-2.6042	XLOC_016807
E3 ubiquitin- ligase KEG-like;	-2.60072	XLOC_013200
mitogen-activated kinase kinase 2-like;	-2.59962	XLOC_051350
gamma-glutamyl hydrolase 2-like;	-2.59636	XLOC_009524
auxin-responsive SAUR32;	-2.59131	XLOC_000812
GLE1 isoform X1;	-2.58913	XLOC_041005
LYK5;	-2.58374	XLOC_038854
glucose-1-phosphate adenylyltransferase small subunit chloroplastic;	-2.58041	XLOC_052779
mitochondrial carnitine acylcarnitine carrier;	-2.57955	XLOC_031921
indeterminate-domain 7-like;	-2.57683	XLOC_046104
RHOMBOID chloroplastic isoform X2;	-2.57164	XLOC_019928
glucan endo-1,3-beta-glucosidase 14-like;	-2.57054	XLOC_050929
diaminopimelate decarboxylase chloroplastic-like;	-2.54238	XLOC_055298
ATP synthase subunit chloroplastic-like;	-2.54182	XLOC_028449
NAD-dependent malic enzyme 62 kDa mitochondrial;	-2.53634	XLOC_019134
Lactoylglutathione lyase glyoxalase I family;	-2.53527	XLOC_051344
starch synthase chloroplastic amyloplastic;	-2.53459	XLOC_048513
aspartate cytoplasmic;	-2.52983	XLOC_051098
exocyst complex component EXO70B1-like;	-2.52254	XLOC_035905
anaphase-promoting complex subunit 7;	-2.51851	XLOC_006537
photosystem I reaction center subunit chloroplastic;	-2.51465	XLOC_027695
anthranilate chloroplastic;	-2.50971	XLOC_035032
probable 2-oxoglutarate-dependent dioxygenase At3g49630 isoform X1;	-2.50399	XLOC_051132
SODIUM POTASSIUM ROOT DEFECTIVE 2-like;	-2.50351	XLOC_030972
ribosomal L2 (chloroplast);	-2.50068	XLOC_003344
U-box domain-containing 33 isoform X1;	-2.49929	XLOC_016107
chorismate mutase chloroplastic;	-2.4854	XLOC_022585
hypothetical protein KK1_050059, partial;	-2.47516	XLOC_060354
photosystem I reaction center subunit chloroplastic-like;	-2.46762	XLOC_038096
ATP synthase CF0 subunit III (chloroplast);	-2.45699	XLOC_051037
probable polyribonucleotide nucleotidyltransferase chloroplastic;	-2.45368	XLOC_010857
Chaperone binding,ATPase activators;	-2.44942	XLOC_008359
mitogen-activated kinase 3;	-2.44917	XLOC_052974
alpha carbonic anhydrase 7-like;	-2.44584	XLOC_047574
dual specificity kinase shkC-like;	-2.44408	XLOC_025578
CMV 1a interacting 1;	-2.44159	XLOC_054080
photosystem II 10 kDa chloroplastic;	-2.42965	XLOC_004824
chloroplastic;	-2.42595	XLOC_032516
stomatal closure-related actin-binding 3-like;	-2.42093	XLOC_026193
hypothetical protein BVRB_9g217090;	-2.41647	XLOC_055296
PREDICTED: uncharacterized protein LOC104894312;	-2.41055	XLOC_035043
CTD small phosphatase 2 isoform X1;	-2.40901	XLOC_041577
indole-3-acetaldehyde oxidase-like;	-2.40884	XLOC_046673
B-box zinc finger 24-like;	-2.40639	XLOC_025267
ribonucleoside-diphosphate reductase small chain;	-2.40009	XLOC_037083
squamosa promoter-binding 2;	-2.39209	XLOC_041332
phosphatidylglycerol phosphatidylinositol transfer DDB_G0282179;	-2.38313	XLOC_032284
WRKY transcription factor 19;	-2.37741	XLOC_030740
ethylene-responsive transcription factor RAP2-7-like isoform X2;	-2.37718	XLOC_000923
D-glycerate 3- chloroplastic;	-2.36984	XLOC_055494
phosphoenolpyruvate carboxylase 2;	-2.36759	XLOC_053981
calmodulin-binding 60 B-like; calmodulin-binding 60 B-like;	-2.36725	XLOC_051378
DNA polymerase-like;	-2.35571	XLOC_012141
ATP-dependent Clp protease adapter chloroplastic;	-2.35068	XLOC_012012
multicopper oxidase LPR1-like;	-2.34857	XLOC_013739
chorismate mutase 2;	-2.34016	XLOC_020735
ATP synthase CF1 alpha (plastid);	-2.33736	XLOC_048235
ABC transporter I family member 17;	-2.33522	XLOC_029305
U-box domain-containing 50;	-2.32976	XLOC_037188
NDR1 HIN1 12;	-2.31937	XLOC_042471
30S ribosomal chloroplastic-like;	-2.31803	XLOC_055523
1,25-dihydroxyvitamin D(3) 24- mitochondrial;	-2.3079	XLOC_034834
4-coumarate-- ligase 2-like;	-2.30365	XLOC_050829
AP2 ERF and B3 domain-containing transcription factor RAV1;	-2.28924	XLOC_039104
hydroquinone glucosyltransferase-like;	-2.28859	XLOC_016031
photosystem I reaction center subunit IV chloroplastic;	-2.28669	XLOC_045357
probable 1-deoxy-D-xylulose-5-phosphate chloroplastic isoform X1;	-2.28273	XLOC_023595
1,4-alpha-glucan-branching enzyme 2- chloroplastic amyloplastic isoform X1;	-2.28265	XLOC_042857
PSII 47 kDa (chloroplast);	-2.27665	XLOC_075540
Bromodomain adjacent to zinc finger domain 2B;	-2.25705	XLOC_033417
arginine decarboxylase;	-2.25191	XLOC_055252
actin-depolymerizing factor;	-2.24981	XLOC_035575
serine carboxypeptidase-like 34;	-2.24931	XLOC_051675
TIC chloroplastic;	-2.24865	XLOC_055348
bifunctional aspartate aminotransferase and glutamate aspartate-prephenate aminotransferase-like;	-2.24714	XLOC_007069
adenylate kinase chloroplastic isoform X1;	-2.24386	XLOC_050468
seed maturation;	-2.24358	XLOC_020353
orf215 gene product (mitochondrion);	-2.23915	XLOC_011565
chaperone -like;	-2.23501	XLOC_050952
probable BOI-related E3 ubiquitin- ligase 3;	-2.22989	XLOC_055041
60S ribosomal L23;	-2.22962	XLOC_045422
F-box only 21;	-2.22425	XLOC_001443
geranylgeranyl diphosphate chloroplastic;	-2.22414	XLOC_034705
probable 2-carboxy-D-arabinitol-1-phosphatase;	-2.20405	XLOC_054415
glutathione S-transferase zeta class-like;	-2.19981	XLOC_006350
hypothetical protein BVRB_016910;	-2.18418	XLOC_015191
probable LRR receptor-like serine threonine- kinase At1g53430;	-2.18129	XLOC_001544
DUF2921 family;	-2.17294	XLOC_055490
F-box At5g39450;	-2.16826	XLOC_028194
glutamine--tRNA ligase;	-2.16024	XLOC_045682
gamma aminobutyrate transaminase mitochondrial;	-2.15871	XLOC_037093
probable phospholipid hydroperoxide glutathione peroxidase;	-2.14645	XLOC_023492
L-ascorbate peroxidase cytosolic;	-2.14246	XLOC_055499
cellulose synthase G3;	-2.13829	XLOC_004426
UTP--glucose-1-phosphate uridylyltransferase chloroplastic;	-2.12014	XLOC_023826
coiled-coil domain-containing 25;	-2.10449	XLOC_020792
40S ribosomal S15a-1;	-2.10028	XLOC_021822
cytochrome P450 71A4-like;	-2.09496	XLOC_012267
photosystem II I (chloroplast);	-2.08623	XLOC_015371
fe-S cluster assembly factor chloroplastic;	-2.08315	XLOC_051038
thylakoid lumenal chloroplastic;	-2.0751	XLOC_030594
homeobox-leucine zipper ATHB-6-like;	-2.06154	XLOC_038247
probably inactive leucine-rich repeat receptor kinase At5g48380;	-2.05301	XLOC_027409
signal peptide peptidase-like;	-2.02949	XLOC_027611
NADH-plastoquinone oxidoreductase subunit I (chloroplast);	-2.02515	XLOC_073271
trans-cinnamate 4-monooxygenase;	-2.02281	XLOC_046902
nucleolin 1-like isoform X2;	-2.01461	XLOC_051787

## Sheet: SHOCK_M150vsM300
SALT SHOCK_UNIQUE
M150 vs. M300
up-regulated
F-box kelch-repeat At1g80440-like;	2.7591	XLOC_055971
down-regulated
pathogenesis-related 1-like;	-19.6844	XLOC_056085
calreticulin-3-like;	-15.4347	XLOC_027424
isoflavone 2 -hydroxylase-like;	-10.502	XLOC_020135
nucleotide-binding site leucine-rich repeat;	-7.04461	XLOC_046451
probable WRKY transcription factor 50; probable WRKY transcription factor 50;	-6.79437	XLOC_021096
pathogenesis-related 1-like;	-5.58509	XLOC_056084
disease resistance RPM1-like;	-5.36266	XLOC_030060
naringenin,2-oxoglutarate 3-dioxygenase;	-5.10238	XLOC_036810
benzyl alcohol O-benzoyltransferase-like;	-4.77424	XLOC_025846
ammonium transporter 1 member 3-like;	-4.55961	XLOC_046206
flavonoid 3 ,5 -methyltransferase-like;	-4.47572	XLOC_041583
1-aminocyclopropane-1-carboxylate oxidase homolog 1;	-4.13369	XLOC_036765
auxin-binding ABP19a;	-4.01932	XLOC_002681
glycerophosphodiester phosphodiesterase GDPD6;	-3.83238	XLOC_035910
Lipid transfer;	-3.782	XLOC_012252
auxin-binding ABP19a;	-3.62181	XLOC_002680
las1-like family; pre-rRNA-processing las1 isoform X5;	-3.60445	XLOC_027624
acid phosphatase 1-like;	-3.59198	XLOC_054519
cyclic nucleotide-gated ion channel 1-like;	-3.46667	XLOC_016024
hypothetical protein BVRB_3g061060;	-3.26755	XLOC_025841
3-ketoacyl- thiolase peroxisomal;	-3.15743	XLOC_045649
auxin-binding ABP19a;	-3.10529	XLOC_002683
pleiotropic drug resistance 1-like;	-3.0625	XLOC_023447
histone-lysine N- H3 lysine-79 specific-like isoform X3;	-3.02042	XLOC_019925
receptor 12;	-2.97905	XLOC_029989
probably inactive leucine-rich repeat receptor kinase At5g48380;	-2.9273	XLOC_035318
hypothetical protein BVRB_000650;	-2.87133	XLOC_001078
orf246 gene product (mitochondrion);	-2.78265	XLOC_012143
hypothetical protein SOVF_050960, partial;	-2.72714	XLOC_036936
hypothetical protein BVRB_2g027940;	-2.57842	XLOC_020007
Beta-1,4-mannosyl-glyco 4-beta-N-acetylglucosaminyltransferase;	-2.54914	XLOC_039625
transcription factor UNE10; transcription factor UNE10;	-2.52827	XLOC_019211
peroxidase 12-like;	-2.45251	XLOC_017333
hypothetical protein BVRB_008950;	-2.42948	XLOC_010807
cytochrome P450 71A3-like;	-2.33699	XLOC_012264
probably inactive leucine-rich repeat receptor kinase At5g48380;	-2.26762	XLOC_027409
cellulose synthase G3;	-2.21278	XLOC_004426
glucomannan 4-beta-mannosyltransferase 2;	-2.16912	XLOC_054255
probable LRR receptor-like serine threonine- kinase At1g14390;	-2.1362	XLOC_041857
hypothetical protein KK1_050059, partial;	-2.06732	XLOC_060354

## Sheet: SHOCK_HCvsH150
SALT SHOCK_UNIQUE
HC vs. H150
up-regulated
hypothetical protein BVRB_2g040280;	16.9046	XLOC_022903
hypothetical protein BVRB_016750;	15.6003	XLOC_015072
TRM32;	6.51362	XLOC_046811
translocator homolog;	6.3944	XLOC_036367
Pre-rRNA-processing IPI3;	6.07519	XLOC_027831
hypothetical protein BVRB_9g215350;	6.0059	XLOC_054767
Uncharacterised;	5.85979	XLOC_023920
germin 2-1;	5.77584	XLOC_016222
ECERIFERUM 26-like;	5.53127	XLOC_012423
Uracil-DNA glycosylase cell wall-associated hydrolase;	5.49782	XLOC_074204
phosphoenolpyruvate carboxykinase [ATP]-like;	5.22554	XLOC_041743
18 kDa seed maturation -like;	5.18039	XLOC_025775
hypothetical protein SOVF_192120, partial;	5.11318	XLOC_036191
PREDICTED: uncharacterized protein LOC104904080;	5.04348	XLOC_055184
ribosome-inactivating PD-L3 PD-L4;	4.71252	XLOC_051724
Metal transporter Nramp5;	4.69069	XLOC_068623
salicylic acid-binding 2-like;	4.52077	XLOC_037064
probable aspartyl protease At4g16563;	4.40451	XLOC_042475
hypothetical protein BVRB_041120;	4.30645	XLOC_069758
chalcone isomerase;	4.27271	XLOC_021615
Uncharacterised;	4.12059	XLOC_073835
probable xyloglucan endotransglucosylase hydrolase 6;	4.11362	XLOC_032660
cytochrome P450 86A22;	3.97719	XLOC_030784
ABC transporter B family member 11-like;	3.94384	XLOC_055330
root phototropism 3-like;	3.80359	XLOC_055489
serine threonine- kinase Nek6-like isoform X1;	3.79787	XLOC_025832
COFACTOR ASSEMBLY OF COMPLEX C SUBUNIT B chloroplastic;	3.43643	XLOC_041408
myb AA;	3.42879	XLOC_009876
CDI-like;	3.10392	XLOC_055495
probable glycerol-3-phosphate acyltransferase 8;	3.03246	XLOC_016096
zinc transporter 5;	2.96498	XLOC_019950
transcription factor bHLH48;	2.8879	XLOC_025824
UDP-galactose UDP-glucose transporter 2-like;	2.87922	XLOC_019305
UDP-glycosyltransferase 88A1-like;	2.76824	XLOC_024673
PREDICTED: uncharacterized protein LOC104890684;	2.76257	XLOC_028282
PREDICTED: uncharacterized protein LOC104908807;	2.6952	XLOC_047523
chaperone domain; chaperone domain;	2.66106	XLOC_046015
probable glucan endo-1,3-beta-glucosidase A6;	2.58824	XLOC_009253
vacuolar 8-like;	2.45496	XLOC_047801
pollen-specific leucine-rich repeat extensin 1 isoform X2;	2.41498	XLOC_036971
peptidyl-prolyl cis-trans isomerase CYP40;	2.38613	XLOC_055393
methylenetetrahydrofolate reductase 2-like;	2.36374	XLOC_025511
F-box CPR30-like; F-box CPR30-like;	2.35688	XLOC_031687
phosphoinositide phospholipase C 2-like;	2.35254	XLOC_020238
Polyadenylate-binding 1-B-binding;	2.28713	XLOC_023879
Zinc finger family;	2.26406	XLOC_052345
pyruvate decarboxylase 2; pyruvate decarboxylase 2;	2.25183	XLOC_030978
O-fucosyltransferase family isoform 2;	2.21451	XLOC_034554
COBRA-like;	2.19241	XLOC_035879
pentatricopeptide repeat-containing At3g50420;	2.1682	XLOC_019498
F-box LRR-repeat At4g14103;	2.16475	XLOC_015900
ABC transporter B family member 19;	2.16238	XLOC_001919
V-type proton ATPase subunit G 1;	2.13917	XLOC_030109
maternal effect embryo arrest; maternal effect embryo arrest;	2.13732	XLOC_046742
calcium-dependent kinase 1-like;	2.11892	XLOC_030217
pyruvate dehydrogenase E1 component subunit mitochondrial;	2.08843	XLOC_042118
serine threonine- kinase Nek5;	2.04806	XLOC_046634
S-adenosylmethionine synthase 2;	2.04564	XLOC_035651
extensin isoform X1;	2.0414	XLOC_050919
STRUBBELIG-RECEPTOR FAMILY 6;	2.00436	XLOC_045962
down-regulated
dehydration-responsive RD22;	-17.987	XLOC_029981
hypothetical protein BVRB_6g148500;	-8.12169	XLOC_041193
eukaryotic translation initiation factor 5B-like;	-4.76052	XLOC_041019
bifunctional nuclease 2-like;	-4.27694	XLOC_036721
peroxidase 21;	-4.23893	XLOC_007812
ACT domain-containing ACR6-like;	-4.01127	XLOC_036838
arginine N-methyltransferase 7;	-3.76469	XLOC_009856
kirola-like;	-3.57978	XLOC_025227
glu protease inhibitor;	-3.38217	XLOC_035407
SPX domain-containing 1-like;	-3.37084	XLOC_050594
hypothetical protein BVRB_4g096220;	-3.26345	XLOC_073438
hypothetical protein BVRB_4g096220;	-3.10179	XLOC_009646
probable pyridoxal 5 -phosphate synthase subunit PDX2;	-3.08019	XLOC_053232
probable pectate lyase 18;	-2.96401	XLOC_047021
probable trehalose-phosphate phosphatase J;	-2.95925	XLOC_037542
proline iminopeptidase;	-2.89568	XLOC_055613
aquaporin nip1-1;	-2.8908	XLOC_037202
Heparan-alpha-glucosaminide N-acetyltransferase;	-2.81811	XLOC_027738
12-oxophytodienoate reductase 3;	-2.68734	XLOC_002662
superoxide dismutase [Fe] chloroplastic;	-2.67676	XLOC_031335
cytochrome P450 chloroplastic;	-2.6055	XLOC_036912
cytochrome c biogenesis FN (mitochondrion);	-2.45814	XLOC_011605
phosphopantothenate--cysteine ligase 2-like;	-2.4328	XLOC_036653
enoyl- hydratase peroxisomal;	-2.41332	XLOC_010200
hypothetical protein NitaMp078;	-2.38163	XLOC_012159
UDP-glycosyltransferase 86A1-like;	-2.36454	XLOC_047650
psbC (chloroplast);	-2.34427	XLOC_074488
cyclic dof factor 2; cyclic dof factor 2;	-2.24477	XLOC_034811
two-component response regulator-like PRR37 isoform X1;	-2.22115	XLOC_013935
hypothetical protein BVRB_9g216350;	-2.19899	XLOC_055752
homeobox-leucine zipper HAT22-like;	-2.18498	XLOC_037721
BEL1-like homeodomain 4;	-2.16224	XLOC_037841
ADP,ATP carrier mitochondrial;	-2.13653	XLOC_052076
vacuolar invertase;	-2.11697	XLOC_024882
nicotianamine synthase-like;	-2.06195	XLOC_028448

[truncated: 2 more sheets: SHOCK_HCvsH300, SS_H150vsH300]
